# Supplementary material for: A software application for comparing large numbers of high resolution MALDI-FTICR MS spectra demonstrated by searching candidate biomarkers for glioma blood vessel formation
Source: BMC Bioinformatics. 2008 Mar 1;9:133. doi: 10.1186/1471-2105-9-133 (PMC2323386; doi:10.1186/1471-2105-9-133)
Supplement: Additional file 1 — MS-MS sequencing analysis results of the "glioma vessels", "normal vessels", "tissue surrounding the glioma vessels", and "tissue surrounding the normal vessels" samples. A BTDX.xml file exported by the WARP-LC™ software, containing the MS and the MS-MS peak masses, is imported in Biotools™ 3.0 (build 1.68) (Bruker Daltonics, Germany) and submitted by this software application to the SwissProt™ version 40.21 database, using the MASCOT™ search engine, allowing 150 ppm parent mass tolerance, 0.5 Da fragments tolerance, and one missed trypsin cleavage site. [file 1471-2105-9-133-S1.csv]

measured mass MH+	calculated mass MH+	ppm	tissue	sequence	Swiss-Prot	name	H10	H1	H2	H3	H4	H5	H6	H7	H8	H9	S10	S1	S2	S3	S4	S6	S7	S8	S9	TH10	TH1	TH2	TH3	TH4	TH5	TH6	TH7	TH8	TH9	TS10	TS1	TS2	TS3	TS4	TS6	TS7	TS8	TS9
2314.1787	2314.17853	0.07	normal tissue and vessels	SKPGQFIRSVDPDSPAEASGLR	NHERF_HUMAN	(O14745) Ezrin-radixin-moesin binding phosphoprotein 50 (EBP50) (Na(+)/H(+) exchange regulatory cof	0	0	1	0	0	1	0	0	0	0	0	1	0	0	0	0	1	0	0	0	0	0	0	1	0	0	1	0	0	0	0	0	0	0	0	0	0	0
986.5249	986.52649	1.61	glioma tissue and vessels	ELQEALGAR	DMN_HUMAN	(O15061) Desmuslin	0	1	1	0	0	0	1	1	1	1	1	0	0	1	1	0	1	1	0	1	1	1	0	0	1	1	0	0	0	0	0	0	0	0	0	1	0	0
2317.0099	2317.01021	0.13	glioma tissue and vessels	NTEISFQLGEEFDETTADDR	FABPB_HUMAN	(O15540) Fatty acid-binding protein, brain (B-FABP) (Brain lipid-binding protein) (BLBP) (Mammary d	0	0	0	0	0	0	0	0	0	0	0	0	0	0	0	0	0	1	0	1	0	0	1	1	0	1	0	0	0	1	0	1	1	0	0	0	0	1
1737.8968	1737.89182	2.87	glioma tissue and vessels	HGGTIPIVPTAEFQDR	DHE3_HUMAN	(P00367) Glutamate dehydrogenase 1, mitochondrial precursor (EC 1.4.1.3) (GDH)	0	0	0	0	1	0	0	0	0	0	1	0	0	0	0	0	1	1	1	0	0	0	0	0	0	1	0	0	0	1	0	1	0	1	1	0	0	1
1634.7900	1634.79209	1.28	glioma tissue and vessels	LGDVYVNDAFGTAHR	PGK1_HUMAN	(P00558) Phosphoglycerate kinase 1 (EC 2.7.2.3) (Primer recognition protein 2) (PRP 2)	0	0	0	0	0	0	0	0	0	1	0	0	0	0	0	0	0	1	1	0	0	0	0	0	0	0	0	0	0	0	0	0	0	0	0	1	0	1
1634.7900	1634.79209	1.28	normal tissue and vessels	LGDVYVNDAFGTAHR	PGK1_HUMAN	(P00558) Phosphoglycerate kinase 1 (EC 2.7.2.3) (Primer recognition protein 2) (PRP 2)	0	0	0	0	0	0	0	0	0	1	0	0	0	0	0	0	0	1	1	0	0	0	0	0	0	0	0	0	0	0	0	0	0	0	0	1	0	1
1769.0005	1768.99552	2.82	glioma tissue and vessels	ALESPERPFLAILGGAK	PGK1_HUMAN	(P00558) Phosphoglycerate kinase 1 (EC 2.7.2.3) (Primer recognition protein 2) (PRP 2)	0	1	1	0	1	0	0	0	0	1	0	0	0	0	0	0	0	0	0	1	1	0	0	1	0	0	0	0	1	0	0	0	0	0	0	0	0	1
1769.0005	1768.99552	2.82	normal tissue and vessels	ALESPERPFLAILGGAK	PGK1_HUMAN	(P00558) Phosphoglycerate kinase 1 (EC 2.7.2.3) (Primer recognition protein 2) (PRP 2)	0	1	1	0	1	0	0	0	0	1	0	0	0	0	0	0	0	0	0	1	1	0	0	1	0	0	0	0	1	0	0	0	0	0	0	0	0	1
1545.8047	1545.80194	1.79	glioma tissue and vessels	LVHVEEPHTETVR	A2MG_HUMAN	(P01023) Alpha-2-macroglobulin precursor (Alpha-2-M)	1	0	1	0	0	1	1	0	1	1	0	1	0	0	0	0	0	0	0	0	0	0	0	0	0	0	0	0	0	0	0	1	1	1	0	0	0	0
1126.5627	1126.56395	1.11	glioma tissue and vessels	LHVDPENFR	HBD_HUMAN	(P02042) Hemoglobin delta subunit (Hemoglobin delta chain) (Delta-globin)	1	1	1	0	1	1	1	1	1	1	1	1	1	1	0	1	1	1	1	1	1	1	0	1	1	1	1	0	1	1	0	0	0	1	1	0	1	1
1149.6746	1149.67380	0.70	glioma tissue and vessels	VVAGVANALAHK	HBD_HUMAN	(P02042) Hemoglobin delta subunit (Hemoglobin delta chain) (Delta-globin)	1	0	1	0	0	0	1	1	1	0	1	0	0	0	0	0	0	0	0	0	0	1	0	0	0	0	0	0	0	0	0	0	0	0	0	0	0	0
1256.6601	1256.65926	0.67	glioma tissue and vessels	VNVDAVGGEALGR	HBD_HUMAN	(P02042) Hemoglobin delta subunit (Hemoglobin delta chain) (Delta-globin)	1	0	0	0	0	0	0	1	1	0	1	0	0	0	0	0	1	0	0	0	0	0	0	0	0	0	0	0	0	0	1	0	0	0	0	0	0	0
1669.8918	1669.89073	0.64	glioma tissue and vessels	VLGAFSDGLAHLDNLK	HBD_HUMAN	(P02042) Hemoglobin delta subunit (Hemoglobin delta chain) (Delta-globin)	1	0	1	1	1	0	1	0	0	1	1	1	1	1	0	1	1	1	1	0	1	1	0	0	0	0	0	1	1	1	0	0	0	0	0	0	0	1
2044.9266	2044.93199	2.64	glioma tissue and vessels	FFESFGDLSSPDAVMGNPK	HBD_HUMAN	(P02042) Hemoglobin delta subunit (Hemoglobin delta chain) (Delta-globin)	1	0	1	0	0	0	1	0	0	1	1	0	0	0	0	0	1	0	1	0	0	0	0	0	1	0	0	0	1	0	0	0	0	0	0	0	0	0
1297.6108	1297.61305	1.73	glioma vessels	GESGPSGPAGPTGAR	CO1A1_HUMAN	(P02452) Collagen alpha 1(I) chain precursor	1	0	1	0	0	0	1	1	1	1	1	0	0	0	0	1	0	0	0	0	0	0	0	0	0	0	0	0	0	0	0	0	0	0	0	0	0	0
1690.7776	1690.77786	0.15	glioma vessels	DGEAGAQGPPGPAGPAGER	CO1A1_HUMAN	(P02452) Collagen alpha 1(I) chain precursor	1	1	0	0	0	1	1	0	1	1	0	0	0	1	0	0	1	0	0	0	0	0	0	0	0	0	0	0	0	0	0	0	0	0	0	0	0	0
1374.7068	1374.70653	0.20	glioma tissue and vessels	RPFFPFHSPSR	CRYAB_HUMAN	(P02511) Alpha crystallin B chain (Alpha(B)-crystallin) (Rosenthal fiber component) (Heat-shock pro	0	1	1	0	1	0	0	1	1	0	0	0	1	1	0	0	0	1	0	1	1	1	0	1	1	1	1	1	1	1	0	1	0	0	1	1	1	0
1374.7068	1374.70653	0.20	normal tissue and vessels	RPFFPFHSPSR	CRYAB_HUMAN	(P02511) Alpha crystallin B chain (Alpha(B)-crystallin) (Rosenthal fiber component) (Heat-shock pro	0	1	1	0	1	0	0	1	1	0	0	0	1	1	0	0	0	1	0	1	1	1	0	1	1	1	1	1	1	1	0	1	0	0	1	1	1	0
1374.7068	1374.70653	0.20	normal vessels	RPFFPFHSPSR	CRYAB_HUMAN	(P02511) Alpha crystallin B chain (Alpha(B)-crystallin) (Rosenthal fiber component) (Heat-shock pro	0	1	1	0	1	0	0	1	1	0	0	0	1	1	0	0	0	1	0	1	1	1	0	1	1	1	1	1	1	1	0	1	0	0	1	1	1	0
1496.6842	1496.68381	0.26	glioma tissue and vessels	APSWFDTGLSEMR	CRYAB_HUMAN	(P02511) Alpha crystallin B chain (Alpha(B)-crystallin) (Rosenthal fiber component) (Heat-shock pro	1	0	0	0	0	1	0	0	1	0	1	0	0	0	0	0	1	1	0	1	1	1	0	0	1	1	0	0	1	1	1	1	0	1	0	1	1	1
1496.6842	1496.68381	0.26	normal tissue and vessels	APSWFDTGLSEMR	CRYAB_HUMAN	(P02511) Alpha crystallin B chain (Alpha(B)-crystallin) (Rosenthal fiber component) (Heat-shock pro	1	0	0	0	0	1	0	0	1	0	1	0	0	0	0	0	1	1	0	1	1	1	0	0	1	1	0	0	1	1	1	1	0	1	0	1	1	1
1207.5677	1207.57016	2.04	glioma tissue and vessels	QEQIENQYR	SPTA1_HUMAN	(P02549) Spectrin alpha chain, erythrocyte (Erythroid alpha-spectrin)	1	1	1	0	0	1	0	1	0	1	0	0	0	0	0	0	0	0	0	0	0	0	0	0	0	0	0	0	0	0	0	0	0	0	0	0	0	0
1230.7094	1230.70920	0.16	glioma tissue and vessels	QGLLPVLESFK	APOA1_HUMAN	(P02647) Apolipoprotein A-I precursor (Apo-AI) (ApoA-I) [Contains: Apolipoprotein A-I(1-242)]	0	0	0	0	0	0	0	0	0	0	0	1	1	1	1	0	0	0	0	0	0	0	0	0	0	0	0	0	0	1	0	1	1	1	0	0	0	0
1283.5706	1283.57247	1.46	glioma tissue and vessels	WQEEMELYR	APOA1_HUMAN	(P02647) Apolipoprotein A-I precursor (Apo-AI) (ApoA-I) [Contains: Apolipoprotein A-I(1-242)]	1	0	0	0	0	1	1	0	0	0	0	1	1	1	1	0	0	0	0	1	0	0	0	1	1	0	1	0	0	0	0	1	1	1	0	0	0	0
1301.6486	1301.64842	0.14	glioma tissue and vessels	THLAPYSDELR	APOA1_HUMAN	(P02647) Apolipoprotein A-I precursor (Apo-AI) (ApoA-I) [Contains: Apolipoprotein A-I(1-242)]	1	1	0	0	0	0	1	0	0	1	0	1	1	1	1	0	0	0	0	0	1	0	0	0	0	0	0	0	0	0	0	1	1	1	1	0	0	0
1932.9349	1932.93373	0.61	glioma tissue and vessels	EQLGPVTQEFWDNLEK	APOA1_HUMAN	(P02647) Apolipoprotein A-I precursor (Apo-AI) (ApoA-I) [Contains: Apolipoprotein A-I(1-242)]	0	0	0	0	0	0	0	0	0	0	0	1	1	1	0	0	0	0	0	1	0	0	1	0	0	0	0	0	0	0	0	1	1	1	0	0	0	0
944.5288	944.52986	1.12	normal vessels	LEVDIDIK	FIBA_HUMAN	(P02671) Fibrinogen alpha chain precursor [Contains: Fibrinopeptide A]	0	0	1	0	0	0	1	1	1	1	1	0	0	0	0	0	1	0	0	1	0	1	0	0	0	1	0	0	0	0	0	0	0	1	0	1	1	1
1637.7678	1637.76662	0.72	glioma tissue and vessels	ESSSHHPGIAEFPSR	FIBA_HUMAN	(P02671) Fibrinogen alpha chain precursor [Contains: Fibrinopeptide A]	0	1	1	0	0	1	0	1	0	0	1	0	0	0	0	0	0	0	0	0	1	0	0	0	0	1	0	0	0	0	0	0	0	0	0	0	0	0
1032.5597	1032.56250	2.71	glioma tissue and vessels	IRPFFPQQ	FIBB_HUMAN	(P02675) Fibrinogen beta chain precursor [Contains: Fibrinopeptide B]	1	1	1	1	0	1	1	1	0	0	1	0	1	0	0	0	0	0	0	0	0	0	0	0	0	1	0	0	0	0	0	0	1	0	0	1	0	0
1032.5597	1032.56250	2.71	normal vessels	IRPFFPQQ	FIBB_HUMAN	(P02675) Fibrinogen beta chain precursor [Contains: Fibrinopeptide B]	1	1	1	1	0	1	1	1	0	0	1	0	1	0	0	0	0	0	0	0	0	0	0	0	0	1	0	0	0	0	0	0	1	0	0	1	0	0
1239.5157	1239.51772	1.63	normal vessels	EDGGGWWYNR	FIBB_HUMAN	(P02675) Fibrinogen beta chain precursor [Contains: Fibrinopeptide B]	1	1	1	0	0	1	0	1	0	1	1	0	0	0	0	0	0	1	0	0	0	0	0	0	0	0	0	0	0	0	0	0	0	0	0	0	0	0
1535.7243	1535.72366	0.42	glioma tissue and vessels	AHYGGFTVQNEANK	FIBB_HUMAN	(P02675) Fibrinogen beta chain precursor [Contains: Fibrinopeptide B]	1	1	1	0	0	1	0	1	0	0	1	0	0	0	0	0	0	0	0	0	0	0	0	0	0	0	0	0	0	0	0	0	0	0	0	0	0	0
2257.0814	2257.08046	0.42	glioma tissue and vessels	GGETSEMYLIQPDSSVKPYR	FIBB_HUMAN	(P02675) Fibrinogen beta chain precursor [Contains: Fibrinopeptide B]	0	1	0	0	0	1	0	1	0	0	1	0	0	0	1	0	0	0	0	0	0	0	0	0	0	0	0	0	0	0	0	0	0	0	0	0	0	0
1491.7445	1491.74378	0.48	glioma tissue and vessels	YEASILTHDSSIR	FIBG_HUMAN	(P02679) Fibrinogen gamma chain precursor	0	1	1	0	0	1	1	1	1	0	1	0	0	0	0	0	0	0	0	1	0	0	0	0	0	0	0	0	1	0	1	1	0	0	0	0	0	0
1491.7445	1491.74378	0.48	glioma vessels	YEASILTHDSSIR	FIBG_HUMAN	(P02679) Fibrinogen gamma chain precursor	0	1	1	0	0	1	1	1	1	0	1	0	0	0	0	0	0	0	0	1	0	0	0	0	0	0	0	0	1	0	1	1	0	0	0	0	0	0
1682.9612	1682.95879	1.43	glioma vessels	IHLISTQSAIPYALR	FIBG_HUMAN	(P02679) Fibrinogen gamma chain precursor	1	1	1	0	1	1	1	1	0	1	1	0	0	1	1	0	0	0	0	0	0	0	0	0	0	0	0	0	0	0	0	0	0	0	0	0	0	0
2207.0392	2207.04030	0.50	glioma tissue and vessels	EGFGHLSPTGTTEFWLGNEK	FIBG_HUMAN	(P02679) Fibrinogen gamma chain precursor	0	1	1	0	0	1	0	1	0	0	1	0	0	0	0	1	0	0	0	0	0	0	0	0	0	0	0	0	0	0	0	0	0	0	0	0	0	0
975.5083	975.51052	2.28	normal tissue and vessels	GVDAQGTLSK	MBP_HUMAN	(P02686) Myelin basic protein (MBP) (Myelin A1 protein) (Myelin membrane encephalitogenic protein)	0	0	0	0	0	0	0	0	0	0	0	0	1	0	0	0	1	1	0	0	0	0	0	0	0	0	0	0	0	0	0	0	1	1	0	1	1	0
1101.5661	1101.56871	2.37	normal tissue and vessels	TAHYGSLPQK	MBP_HUMAN	(P02686) Myelin basic protein (MBP) (Myelin A1 protein) (Myelin membrane encephalitogenic protein)	0	0	0	0	0	0	0	0	1	0	0	0	1	0	0	0	1	0	1	0	0	0	0	0	0	0	0	0	0	1	0	1	0	1	1	1	0	0
1336.6314	1336.63140	0.00	normal tissue and vessels	YLATASTMDHAR	MBP_HUMAN	(P02686) Myelin basic protein (MBP) (Myelin A1 protein) (Myelin membrane encephalitogenic protein)	0	0	0	0	0	0	0	0	0	0	0	0	1	0	0	0	0	0	0	0	0	0	0	0	0	0	0	1	0	1	0	1	0	1	0	1	0	0
1339.7077	1339.70766	0.03	normal tissue and vessels	HRDTGILDSIGR	MBP_HUMAN	(P02686) Myelin basic protein (MBP) (Myelin A1 protein) (Myelin membrane encephalitogenic protein)	0	0	0	0	0	0	0	0	1	0	0	0	0	0	0	0	0	0	0	0	0	0	0	0	0	0	0	1	0	1	0	1	0	1	0	1	0	0
1460.7177	1460.71681	0.61	normal tissue and vessels	TQDENPVVHFFK	MBP_HUMAN	(P02686) Myelin basic protein (MBP) (Myelin A1 protein) (Myelin membrane encephalitogenic protein)	0	0	0	0	0	0	0	0	1	0	0	1	1	0	0	0	1	1	1	0	0	1	0	0	1	1	1	1	0	0	1	1	1	1	1	1	1	1
1828.8519	1828.85129	0.33	normal tissue and vessels	FSWGAEGQRPGFGYGGR	MBP_HUMAN	(P02686) Myelin basic protein (MBP) (Myelin A1 protein) (Myelin membrane encephalitogenic protein)	0	0	0	0	0	0	0	0	1	0	0	1	1	0	0	0	1	1	1	0	0	0	0	0	0	0	0	1	0	1	1	1	1	1	1	1	0	1
1349.6848	1349.68480	0.00	glioma tissue and vessels	WLPSSSPVTGYR	FINC_HUMAN	(P02751) Fibronectin precursor (FN) (Cold-insoluble globulin) (CIG)	1	1	1	1	1	1	1	0	0	0	0	0	0	0	0	0	0	0	0	0	0	0	0	0	0	0	0	0	0	0	0	0	0	0	0	0	0	0
1401.6649	1401.66580	0.64	glioma tissue and vessels	HYQINQQWER	FINC_HUMAN	(P02751) Fibronectin precursor (FN) (Cold-insoluble globulin) (CIG)	1	1	1	0	1	1	0	1	0	0	0	0	0	0	0	0	0	0	0	0	0	0	0	0	0	0	0	0	0	0	0	0	0	0	0	0	0	0
1629.8728	1629.87067	1.31	glioma tissue and vessels	VDVIPVNLPGEHGQR	FINC_HUMAN	(P02751) Fibronectin precursor (FN) (Cold-insoluble globulin) (CIG)	1	1	1	0	1	1	0	0	0	0	0	0	0	0	0	0	0	0	0	0	0	0	0	0	0	0	0	0	0	0	0	0	0	0	0	0	0	0
1913.0013	1912.99741	2.03	glioma tissue and vessels	SSPVVIDASTAIDAPSNLR	FINC_HUMAN	(P02751) Fibronectin precursor (FN) (Cold-insoluble globulin) (CIG)	1	1	1	0	1	1	1	1	0	1	0	0	0	0	0	0	0	0	0	0	0	0	0	0	0	0	0	0	0	0	0	0	0	0	0	0	0	0
927.4918	927.49341	1.74	glioma tissue and vessels	YLYEIAR	ALBU_HUMAN	(P02768) Serum albumin precursor	0	0	1	0	0	0	1	0	0	1	0	0	0	0	0	0	0	0	0	1	0	1	0	0	1	0	0	0	0	0	0	0	0	0	0	0	0	0
927.4918	927.49341	1.74	glioma vessels	YLYEIAR	ALBU_HUMAN	(P02768) Serum albumin precursor	0	0	1	0	0	0	1	0	0	1	0	0	0	0	0	0	0	0	0	1	0	1	0	0	1	0	0	0	0	0	0	0	0	0	0	0	0	0
960.5622	960.56249	0.30	glioma tissue and vessels	FQNALLVR	ALBU_HUMAN	(P02768) Serum albumin precursor	0	0	1	1	0	0	0	0	0	1	1	1	0	0	0	0	0	0	0	1	1	0	0	0	1	0	0	0	0	0	0	0	0	0	0	0	0	0
1149.6140	1149.61496	0.84	glioma tissue and vessels	LVNEVTEFAK	ALBU_HUMAN	(P02768) Serum albumin precursor	1	0	1	0	1	1	1	0	1	1	1	1	0	0	0	0	0	0	0	1	1	1	1	1	1	1	1	0	1	0	0	0	0	0	0	0	0	0
1311.7436	1311.74191	1.29	glioma tissue and vessels	HPDYSVVLLLR	ALBU_HUMAN	(P02768) Serum albumin precursor	1	1	1	0	1	0	1	0	1	1	0	0	0	0	0	0	0	0	0	1	1	0	1	1	1	0	0	1	1	0	0	0	0	0	0	0	0	0
1467.8450	1467.84302	1.35	glioma vessels	RHPDYSVVLLLR	ALBU_HUMAN	(P02768) Serum albumin precursor	1	1	1	1	1	1	1	1	1	1	1	0	1	0	0	1	1	1	1	1	1	1	1	1	1	1	0	1	1	1	0	0	0	0	0	0	0	0
1511.8440	1511.84274	0.83	glioma tissue and vessels	VPQVSTPTLVEVSR	ALBU_HUMAN	(P02768) Serum albumin precursor	1	1	1	1	1	1	1	1	1	1	1	0	0	0	0	0	0	0	0	1	1	1	1	1	1	0	0	1	1	0	0	0	0	0	0	0	0	0
1511.8440	1511.84274	0.83	glioma vessels	VPQVSTPTLVEVSR	ALBU_HUMAN	(P02768) Serum albumin precursor	1	1	1	1	1	1	1	1	1	1	1	0	0	0	0	0	0	0	0	1	1	1	1	1	1	0	0	1	1	0	0	0	0	0	0	0	0	0
1623.7865	1623.78751	0.62	glioma tissue and vessels	DVFLGMFLYEYAR	ALBU_HUMAN	(P02768) Serum albumin precursor	0	0	1	0	1	0	0	1	0	0	0	0	0	0	0	0	1	0	1	0	1	0	0	1	0	0	0	1	1	1	0	0	0	0	0	0	0	0
1639.9401	1639.93770	1.46	glioma tissue and vessels	KVPQVSTPTLVEVSR	ALBU_HUMAN	(P02768) Serum albumin precursor	1	1	1	1	1	1	1	1	1	1	1	1	0	0	0	0	0	0	0	1	1	1	1	1	1	0	0	1	1	1	0	0	0	0	0	0	0	0
1639.9401	1639.93770	1.46	glioma vessels	KVPQVSTPTLVEVSR	ALBU_HUMAN	(P02768) Serum albumin precursor	1	1	1	1	1	1	1	1	1	1	1	1	0	0	0	0	0	0	0	1	1	1	1	1	1	0	0	1	1	1	0	0	0	0	0	0	0	0
2045.0977	2045.09529	1.18	glioma tissue and vessels	VFDEFKPLVEEPQNLIK	ALBU_HUMAN	(P02768) Serum albumin precursor	0	1	1	1	1	1	1	0	1	1	1	0	1	0	0	0	1	1	0	1	1	1	1	1	1	1	0	1	1	1	0	0	0	0	0	0	0	0
2045.0977	2045.09529	1.18	glioma vessels	VFDEFKPLVEEPQNLIK	ALBU_HUMAN	(P02768) Serum albumin precursor	0	1	1	1	1	1	1	0	1	1	1	0	1	0	0	0	1	1	0	1	1	1	1	1	1	1	0	1	1	1	0	0	0	0	0	0	0	0
1283.5706	1283.56906	1.20	glioma tissue and vessels	EGYYGYTGAFR	TRFE_HUMAN	(P02787) Serotransferrin precursor (Transferrin) (Siderophilin) (Beta-1-metal binding globulin)	1	0	0	0	0	1	1	0	0	0	0	1	1	1	1	0	0	0	0	1	0	0	0	1	1	0	1	0	0	0	0	1	1	1	0	0	0	0
1283.5706	1283.56906	1.20	normal tissue and vessels	EGYYGYTGAFR	TRFE_HUMAN	(P02787) Serotransferrin precursor (Transferrin) (Siderophilin) (Beta-1-metal binding globulin)	1	0	0	0	0	1	1	0	0	0	0	1	1	1	1	0	0	0	0	1	0	0	0	1	1	0	1	0	0	0	0	1	1	1	0	0	0	0
1607.8061	1607.80631	0.13	glioma tissue and vessels	LGGPEAGLGEYLFER	FRIL_HUMAN	(P02792) Ferritin light chain (Ferritin L subunit)	0	1	1	0	0	0	1	0	0	1	0	0	0	0	0	0	1	0	0	0	1	0	0	0	0	0	0	0	0	1	0	1	0	1	0	0	0	0
1607.8061	1607.80631	0.13	normal tissue and vessels	LGGPEAGLGEYLFER	FRIL_HUMAN	(P02792) Ferritin light chain (Ferritin L subunit)	0	1	1	0	0	0	1	0	0	1	0	0	0	0	0	0	1	0	0	0	1	0	0	0	0	0	0	0	0	1	0	1	0	1	0	0	0	0
1345.6263	1345.62834	1.52	glioma tissue and vessels	YFLHQSHEER	FRIH_HUMAN	(P02794) Ferritin heavy chain (EC 1.16.3.1) (Ferritin H subunit) (Proliferation-inducing gene 15 pr	0	0	0	0	0	0	0	0	0	0	0	0	1	0	0	0	0	0	0	0	1	0	0	0	0	0	0	0	1	1	0	1	0	0	1	1	0	0
1342.7118	1342.71134	0.34	glioma tissue and vessels	ADDGRPFPQVIK	ALDOA_HUMAN	(P04075) Fructose-bisphosphate aldolase A (EC 4.1.2.13) (Muscle-type aldolase) (Lung cancer antigen	1	0	1	0	1	0	1	0	1	0	0	1	0	0	0	0	1	1	1	1	1	1	1	0	0	1	1	1	1	1	1	1	1	1	1	0	1	1
1434.7255	1434.72634	0.59	glioma tissue and vessels	PYQYPALTPEQK	ALDOA_HUMAN	(P04075) Fructose-bisphosphate aldolase A (EC 4.1.2.13) (Muscle-type aldolase) (Lung cancer antigen	0	0	1	0	0	0	1	0	0	0	1	0	0	0	0	0	0	0	0	1	0	1	0	1	0	1	1	0	0	1	0	0	0	0	0	0	0	1
1434.7255	1434.72634	0.59	normal tissue and vessels	PYQYPALTPEQK	ALDOA_HUMAN	(P04075) Fructose-bisphosphate aldolase A (EC 4.1.2.13) (Muscle-type aldolase) (Lung cancer antigen	0	0	1	0	0	0	1	0	0	0	1	0	0	0	0	0	0	0	0	1	0	1	0	1	0	1	1	0	0	1	0	0	0	0	0	0	0	1
1490.7060	1490.70810	1.41	normal tissue and vessels	LQSIGTENTEENR	ALDOA_HUMAN	(P04075) Fructose-bisphosphate aldolase A (EC 4.1.2.13) (Muscle-type aldolase) (Lung cancer antigen	0	0	1	0	0	0	0	0	0	0	0	0	0	0	0	0	0	0	0	1	1	0	0	0	0	1	0	0	0	0	0	0	0	0	0	0	0	1
1675.8486	1675.84717	0.85	glioma tissue and vessels	FSHEEIAMATVTALR	ALDOA_HUMAN	(P04075) Fructose-bisphosphate aldolase A (EC 4.1.2.13) (Muscle-type aldolase) (Lung cancer antigen	0	1	1	0	1	0	1	0	1	0	1	0	0	0	0	0	0	1	1	1	1	1	0	1	0	1	1	1	0	1	0	1	0	0	1	1	1	1
2107.0967	2107.09638	0.15	glioma tissue and vessels	IGEHTPSALAIMENANVLAR	ALDOA_HUMAN	(P04075) Fructose-bisphosphate aldolase A (EC 4.1.2.13) (Muscle-type aldolase) (Lung cancer antigen	0	0	0	0	1	0	0	0	0	1	0	0	0	0	0	0	1	0	1	0	1	1	0	0	0	0	0	0	1	0	0	0	0	0	0	1	0	0
1262.5980	1262.60114	2.49	glioma tissue and vessels	TPAQFDADELR	ANXA1_HUMAN	(P04083) Annexin A1 (Annexin I) (Lipocortin I) (Calpactin II) (Chromobindin-9) (p35) (Phospholipase	1	0	0	1	1	1	1	1	1	1	1	1	0	0	0	0	0	0	0	1	1	1	1	1	1	1	1	1	1	0	0	0	0	0	0	0	1	0
1550.8205	1550.81726	2.09	glioma tissue and vessels	GTDVNVFNTILTTR	ANXA1_HUMAN	(P04083) Annexin A1 (Annexin I) (Lipocortin I) (Calpactin II) (Chromobindin-9) (p35) (Phospholipase	0	1	0	0	0	0	1	0	1	0	0	0	0	0	0	0	0	0	0	0	0	1	1	0	1	0	0	0	1	0	0	0	0	0	0	0	0	0
1739.7339	1739.73543	0.88	glioma tissue and vessels	SEDFGVNEDLADSDAR	ANXA1_HUMAN	(P04083) Annexin A1 (Annexin I) (Lipocortin I) (Calpactin II) (Chromobindin-9) (p35) (Phospholipase	0	1	0	0	0	0	1	0	0	1	0	0	0	0	0	0	0	0	0	1	1	0	0	0	1	1	0	0	1	0	0	0	0	0	0	0	0	0
1743.8846	1743.88124	1.93	glioma tissue and vessels	AIWNVINWENVTER	SODM_HUMAN	(P04179) Superoxide dismutase [Mn], mitochondrial precursor (EC 1.15.1.1)	0	0	0	0	0	1	0	0	0	0	0	0	0	0	0	0	0	1	1	0	1	0	0	0	1	1	0	0	1	0	0	0	0	0	0	0	1	1
1179.5996	1179.60039	0.67	glioma vessels	YEELQITAGR	K2C1_HUMAN	(P04264) Keratin, type II cytoskeletal 1 (Cytokeratin-1) (CK-1) (Keratin-1) (K1) (67 kDa cytokerati	1	1	1	1	1	1	1	1	1	0	1	1	1	0	1	0	0	1	1	1	1	1	1	1	1	0	1	0	1	0	1	1	0	1	0	0	1	0
1277.7093	1277.70995	0.51	glioma vessels	LALDLEIATYR	K2C1_HUMAN	(P04264) Keratin, type II cytoskeletal 1 (Cytokeratin-1) (CK-1) (Keratin-1) (K1) (67 kDa cytokerati	1	1	1	1	1	1	1	1	1	1	1	1	1	1	1	1	1	1	1	1	1	1	1	1	1	1	1	1	1	1	1	1	1	1	1	1	1	1
1277.7093	1277.70995	0.51	normal vessels	LALDLEIATYR	K2C1_HUMAN	(P04264) Keratin, type II cytoskeletal 1 (Cytokeratin-1) (CK-1) (Keratin-1) (K1) (67 kDa cytokerati	1	1	1	1	1	1	1	1	1	1	1	1	1	1	1	1	1	1	1	1	1	1	1	1	1	1	1	1	1	1	1	1	1	1	1	1	1	1
1308.6537	1308.65421	0.39	glioma vessels	NKYEDEINKR	K2C1_HUMAN	(P04264) Keratin, type II cytoskeletal 1 (Cytokeratin-1) (CK-1) (Keratin-1) (K1) (67 kDa cytokerati	1	0	0	0	0	0	0	1	1	0	1	0	0	0	0	0	0	0	0	0	0	1	1	0	0	0	1	0	0	0	0	0	0	0	0	0	0	0
1383.6907	1383.69026	0.32	glioma vessels	SLNNQFASFIDK	K2C1_HUMAN	(P04264) Keratin, type II cytoskeletal 1 (Cytokeratin-1) (CK-1) (Keratin-1) (K1) (67 kDa cytokerati	1	1	1	1	1	1	1	1	1	0	1	1	1	0	1	1	1	1	1	1	1	0	1	1	1	1	1	0	1	1	1	1	1	1	0	0	1	0
1475.7496	1475.74887	0.49	glioma vessels	WELLQQVDTSTR	K2C1_HUMAN	(P04264) Keratin, type II cytoskeletal 1 (Cytokeratin-1) (CK-1) (Keratin-1) (K1) (67 kDa cytokerati	1	1	1	1	1	1	1	1	1	0	0	1	1	1	0	0	1	1	1	1	1	1	0	1	1	1	1	0	1	1	0	1	1	1	1	0	1	1
1475.7875	1475.78523	1.54	glioma vessels	FLEQQNQVLQTK	K2C1_HUMAN	(P04264) Keratin, type II cytoskeletal 1 (Cytokeratin-1) (CK-1) (Keratin-1) (K1) (67 kDa cytokerati	1	1	1	1	1	1	1	1	1	0	1	1	0	1	0	0	1	0	0	1	0	1	1	1	1	1	1	0	1	1	0	1	0	1	0	0	1	0
1657.7924	1657.79279	0.24	glioma vessels	SGGGFSSGSAGIINYQR	K2C1_HUMAN	(P04264) Keratin, type II cytoskeletal 1 (Cytokeratin-1) (CK-1) (Keratin-1) (K1) (67 kDa cytokerati	0	1	1	1	1	1	1	1	0	0	0	1	0	0	1	1	0	0	0	1	0	0	0	0	1	0	1	0	1	0	1	1	0	0	0	1	0	0
1716.8495	1716.85109	0.93	glioma vessels	QISNLQQSISDAEQR	K2C1_HUMAN	(P04264) Keratin, type II cytoskeletal 1 (Cytokeratin-1) (CK-1) (Keratin-1) (K1) (67 kDa cytokerati	0	0	1	0	0	0	0	0	1	0	0	1	0	0	0	0	0	0	1	0	1	0	0	0	0	0	0	0	0	0	1	0	0	1	0	0	0	0
2383.9520	2383.95162	0.16	glioma tissue and vessels	GGGGGGYGSGGSSYGSGGGSYGSGGGGGGGR	K2C1_HUMAN	(P04264) Keratin, type II cytoskeletal 1 (Cytokeratin-1) (CK-1) (Keratin-1) (K1) (67 kDa cytokerati	0	0	1	0	1	1	0	1	0	0	0	0	0	0	0	0	0	1	0	1	0	0	1	1	0	1	1	0	1	0	1	1	0	0	0	0	0	0
2383.9520	2383.95162	0.16	glioma vessels	GGGGGGYGSGGSSYGSGGGSYGSGGGGGGGR	K2C1_HUMAN	(P04264) Keratin, type II cytoskeletal 1 (Cytokeratin-1) (CK-1) (Keratin-1) (K1) (67 kDa cytokerati	0	0	1	0	1	1	0	1	0	0	0	0	0	0	0	0	0	1	0	1	0	0	1	1	0	1	1	0	1	0	1	1	0	0	0	0	0	0
2717.0819	2717.08412	0.82	glioma vessels	SYGSGGGSYGSGGGGGGHGSYGSGSSSGGYRG	K2C1_HUMAN	(P04264) Keratin, type II cytoskeletal 1 (Cytokeratin-1) (CK-1) (Keratin-1) (K1) (67 kDa cytokerati	0	1	0	1	1	0	0	1	0	0	0	0	0	0	0	0	0	1	0	1	0	0	1	0	0	1	1	1	0	0	0	0	0	0	0	0	0	0
1277.7093	1277.70995	0.51	normal tissue and vessels	LALDLEIATYR	K2C1_HUMAN	(P04264) Keratin, type II cytoskeletal 1 (Cytokeratin-1) (CK-1) (Keratin-1) (K1) (67 kDa cytokeratin) (Hair alpha protein)	1	1	1	1	1	1	1	1	1	1	1	1	1	1	1	1	1	1	1	1	1	1	1	1	1	1	1	1	1	1	1	1	1	1	1	1	1	1
1706.8676	1706.86823	0.37	normal tissue and vessels	AMVALIDVFHQYSGR	S100B_HUMAN	(P04271) S-100 calcium-binding protein beta subunit (S-100 protein, beta chain)	0	0	0	0	0	0	0	0	0	0	0	0	0	0	1	0	0	1	1	1	1	1	1	0	1	1	1	1	0	0	1	0	0	1	0	1	1	0
1039.5934	1039.59345	0.05	normal tissue and vessels	YLTVAAVFR	TBB4_HUMAN	(P04350) Tubulin beta-4 chain (Tubulin 5 beta)	0	0	0	0	0	0	1	0	0	0	0	0	0	0	0	1	1	0	0	0	1	0	0	0	1	0	0	1	0	0	1	0	0	1	0	1	0	0
1130.5938	1130.59525	1.28	normal tissue and vessels	FPGQLNADLR	TBB4_HUMAN	(P04350) Tubulin beta-4 chain (Tubulin 5 beta)	1	1	1	0	1	1	1	1	0	1	1	1	1	0	0	0	1	0	0	1	1	1	0	1	1	1	1	1	0	1	1	1	1	1	0	1	1	1
1130.5938	1130.59525	1.28	normal vessels	FPGQLNADLR	TBB4_HUMAN	(P04350) Tubulin beta-4 chain (Tubulin 5 beta)	1	1	1	0	1	1	1	1	0	1	1	1	1	0	0	0	1	0	0	1	1	1	0	1	1	1	1	1	0	1	1	1	1	1	0	1	1	1
1143.6329	1143.63426	1.19	normal tissue and vessels	LAVNMVPFPR	TBB4_HUMAN	(P04350) Tubulin beta-4 chain (Tubulin 5 beta)	1	1	1	0	1	1	1	1	1	1	1	0	1	0	0	0	1	1	1	1	0	1	0	1	1	1	1	1	1	1	1	1	1	1	1	1	1	1
1229.5966	1229.59828	1.37	normal tissue and vessels	ISEQFTAMFR	TBB4_HUMAN	(P04350) Tubulin beta-4 chain (Tubulin 5 beta)	0	0	0	0	0	0	0	0	0	0	0	0	0	0	0	0	1	0	1	1	1	0	0	1	0	0	1	0	0	1	0	1	0	0	1	0	1	1
1696.8344	1696.83289	0.89	normal tissue and vessels	NSSYFVEWIPNNVK	TBB4_HUMAN	(P04350) Tubulin beta-4 chain (Tubulin 5 beta)	1	1	1	0	1	1	0	1	1	0	1	0	1	0	1	0	1	0	1	1	1	1	1	1	1	1	1	0	1	1	1	1	1	1	1	1	1	1
1829.8824	1829.88161	0.43	normal tissue and vessels	INVYYNEATGGNYVPR	TBB4_HUMAN	(P04350) Tubulin beta-4 chain (Tubulin 5 beta)	0	0	1	0	0	0	0	0	0	0	1	1	0	0	0	1	0	1	1	0	1	0	0	0	0	0	0	0	0	0	1	0	1	0	1	0	1	1
1829.8824	1829.88161	0.43	normal vessels	INVYYNEATGGNYVPR	TBB4_HUMAN	(P04350) Tubulin beta-4 chain (Tubulin 5 beta)	0	0	1	0	0	0	0	0	0	0	1	1	0	0	0	1	0	1	1	0	1	0	0	0	0	0	0	0	0	0	1	0	1	0	1	0	1	1
1942.9906	1942.98680	1.96	normal tissue and vessels	GHYTEGAELVDAVLDVVR	TBB4_HUMAN	(P04350) Tubulin beta-4 chain (Tubulin 5 beta)	0	0	0	1	0	1	1	0	1	0	1	0	1	0	0	1	1	1	1	0	1	0	0	0	0	1	0	1	0	1	1	1	1	1	1	1	1	1
2798.3425	2798.34325	0.27	normal tissue and vessels	SGPFGQIFRPDNFVFGQSGAGNNWAK	TBB4_HUMAN	(P04350) Tubulin beta-4 chain (Tubulin 5 beta)	0	1	1	1	1	1	0	1	1	1	0	1	1	0	0	0	1	0	0	1	1	1	0	1	1	1	1	0	0	0	1	1	1	1	1	1	0	1
1411.7923	1411.79030	1.42	glioma tissue and vessels	GALQNIIPASTGAAK	G3P2_HUMAN	(P04406) Glyceraldehyde-3-phosphate dehydrogenase, liver (EC 1.2.1.12) (GAPDH)	1	1	1	0	1	1	1	1	1	0	1	0	0	0	0	0	0	0	0	0	1	1	0	1	0	0	0	0	0	0	0	0	0	0	0	1	0	0
1613.9032	1613.90091	1.42	normal tissue and vessels	LVINGNPITIFQER	G3P2_HUMAN	(P04406) Glyceraldehyde-3-phosphate dehydrogenase, liver (EC 1.2.1.12) (GAPDH)	1	1	1	0	1	1	1	1	1	1	1	1	1	0	0	0	1	1	1	1	1	1	1	1	1	1	1	1	1	1	1	1	1	1	1	1	1	1
1763.8029	1763.80232	0.33	glioma tissue and vessels	LISWYDNEFGYSNR	G3P2_HUMAN	(P04406) Glyceraldehyde-3-phosphate dehydrogenase, liver (EC 1.2.1.12) (GAPDH)	1	1	1	1	1	1	1	1	1	1	1	1	1	1	1	1	1	1	1	1	1	1	1	1	1	1	1	1	1	1	1	1	1	1	1	1	1	1
1763.8029	1763.80232	0.33	normal tissue and vessels	LISWYDNEFGYSNR	G3P2_HUMAN	(P04406) Glyceraldehyde-3-phosphate dehydrogenase, liver (EC 1.2.1.12) (GAPDH)	1	1	1	1	1	1	1	1	1	1	1	1	1	1	1	1	1	1	1	1	1	1	1	1	1	1	1	1	1	1	1	1	1	1	1	1	1	1
1763.8029	1763.80232	0.33	normal vessels	LISWYDNEFGYSNR	G3P2_HUMAN	(P04406) Glyceraldehyde-3-phosphate dehydrogenase, liver (EC 1.2.1.12) (GAPDH)	1	1	1	1	1	1	1	1	1	1	1	1	1	1	1	1	1	1	1	1	1	1	1	1	1	1	1	1	1	1	1	1	1	1	1	1	1	1
2277.0373	2277.03790	0.26	glioma tissue and vessels	WGDAGAEYVVESTGVFTTMEK	G3P2_HUMAN	(P04406) Glyceraldehyde-3-phosphate dehydrogenase, liver (EC 1.2.1.12) (GAPDH)	0	1	1	0	1	1	0	0	0	1	0	0	1	0	0	0	1	0	0	1	1	1	1	1	0	1	1	0	1	1	0	1	1	1	1	0	0	1
2595.3592	2595.35987	0.26	glioma tissue and vessels	VIHDNFGIVEGLMTTVHAITATQK	G3P2_HUMAN	(P04406) Glyceraldehyde-3-phosphate dehydrogenase, liver (EC 1.2.1.12) (GAPDH)	0	0	0	0	1	0	1	0	1	0	0	0	0	0	0	0	0	0	1	0	1	1	1	1	1	1	0	0	1	0	0	0	0	0	1	0	1	0
1163.6197	1163.62073	0.89	glioma tissue and vessels	LFDQAFGLPR	HSPB1_HUMAN	(P04792) Heat-shock protein beta-1 (HspB1) (Heat shock 27 kDa protein) (HSP 27) (Stress-responsive	0	1	0	0	0	0	0	1	0	0	0	0	0	0	0	0	1	0	1	0	0	1	1	0	1	1	0	0	1	1	0	0	0	0	1	0	0	0
1905.9949	1905.99159	1.74	glioma tissue and vessels	LATQSNEITIPVTFESR	HSPB1_HUMAN	(P04792) Heat-shock protein beta-1 (HspB1) (Heat shock 27 kDa protein) (HSP 27) (Stress-responsive	0	1	1	0	1	0	1	0	1	1	1	0	0	0	0	0	1	0	0	1	1	1	1	0	1	1	0	0	1	0	0	0	0	0	0	0	0	0
1236.7058	1236.70586	0.05	normal tissue and vessels	LNIPVSQVNPR	AT1A1_HUMAN	(P05023) Sodium/potassium-transporting ATPase alpha-1 chain precursor (EC 3.6.3.9) (Sodium pump 1)	0	0	0	0	0	0	0	0	0	0	0	0	0	0	0	0	1	1	1	0	0	0	0	0	0	0	1	0	0	1	0	0	0	0	1	1	1	1
1829.9259	1829.92386	1.11	normal tissue and vessels	GVGIISEGNETVEDIAAR	AT1A1_HUMAN	(P05023) Sodium/potassium-transporting ATPase alpha-1 chain precursor (EC 3.6.3.9) (Sodium pump 1)	0	0	0	0	0	0	1	0	0	0	1	1	0	0	0	0	0	0	0	1	0	0	0	0	0	1	1	0	0	0	0	0	0	0	0	0	1	0
2317.0099	2317.01558	2.45	normal tissue and vessels	WINDVEDSYGQQWTYEQR	AT1A1_HUMAN	(P05023) Sodium/potassium-transporting ATPase alpha-1 chain precursor (EC 3.6.3.9) (Sodium pump 1)	0	0	0	0	0	0	0	0	0	0	0	0	0	0	0	0	0	1	0	1	0	0	1	1	0	1	0	0	0	1	0	1	1	0	0	0	0	1
1326.7056	1326.70517	0.32	normal tissue and vessels	SYEAYVLNIVR	AT1B1_HUMAN	(P05026) Sodium/potassium-transporting ATPase beta-1 chain (Sodium/potassium-dependent ATPase beta-	0	0	0	0	0	0	0	0	0	0	0	0	0	0	0	0	1	1	0	0	0	0	0	0	0	0	0	0	0	1	1	1	1	0	1	1	1	1
1531.7422	1531.74271	0.33	normal tissue and vessels	TIPIDGDFFSYTR	ALDH2_HUMAN	(P05091) Aldehyde dehydrogenase, mitochondrial precursor (EC 1.2.1.3) (ALDH class 2) (ALDHI) (ALDH-	0	0	0	0	0	0	0	0	0	0	0	0	0	0	0	0	0	0	0	0	0	0	1	0	0	1	1	0	0	0	0	1	0	0	1	1	1	0
1446.6872	1446.68594	0.87	glioma tissue and vessels	FPTDQLTPDQER	PERM_HUMAN	(P05164) Myeloperoxidase precursor (EC 1.11.1.7) (MPO) [Contains: 89 kDa myeloperoxidase; 84 kDa my	1	0	1	0	1	0	1	1	0	0	0	0	0	0	0	0	0	1	0	1	1	0	0	0	0	0	0	1	0	0	0	0	0	0	0	0	0	0
1277.7093	1277.70995	0.51	glioma vessels	LALDIEIATYR	K2C8_HUMAN	(P05787) Keratin, type II cytoskeletal 8 (Cytokeratin-8) (CK-8) (Keraton-8) (K8)	1	1	1	1	1	1	1	1	1	1	1	1	1	1	1	1	1	1	1	1	1	1	1	1	1	1	1	1	1	1	1	1	1	1	1	1	1	1
1308.6537	1308.65421	0.39	glioma vessels	NKYEDEINKR	K2C8_HUMAN	(P05787) Keratin, type II cytoskeletal 8 (Cytokeratin-8) (CK-8) (Keraton-8) (K8)	1	0	0	0	0	0	0	1	1	0	1	0	0	0	0	0	0	0	0	0	0	1	1	0	0	0	1	0	0	0	0	0	0	0	0	0	0	0
1406.6792	1406.68105	1.32	normal tissue and vessels	AHGGYSVFAGVGER	ATPB_HUMAN	(P06576) ATP synthase beta chain, mitochondrial precursor (EC 3.6.3.14)	0	0	0	0	0	0	0	0	1	1	0	0	0	0	1	0	1	1	1	0	1	0	0	1	1	1	1	0	1	0	0	1	1	0	1	0	0	1
1439.7895	1439.78923	0.19	normal tissue and vessels	VALTGLTVAEYFR	ATPB_HUMAN	(P06576) ATP synthase beta chain, mitochondrial precursor (EC 3.6.3.14)	0	0	0	0	0	0	0	0	0	0	0	0	0	0	0	0	0	1	0	0	0	0	0	0	0	1	0	0	0	0	0	1	1	0	1	0	0	1
1650.9212	1650.91728	2.37	glioma tissue and vessels	LVLEVAQHLGESTVR	ATPB_HUMAN	(P06576) ATP synthase beta chain, mitochondrial precursor (EC 3.6.3.14)	0	0	0	0	0	0	1	1	1	0	1	0	0	0	0	0	1	1	1	0	1	0	0	0	1	1	1	0	0	1	1	1	1	0	1	1	1	1
1921.9695	1921.96536	2.15	glioma tissue and vessels	DQEGQDVLLFIDNIFR	ATPB_HUMAN	(P06576) ATP synthase beta chain, mitochondrial precursor (EC 3.6.3.14)	0	0	0	0	0	0	0	0	0	0	0	0	0	0	0	0	0	1	0	0	1	1	0	0	0	1	0	0	0	0	0	1	1	0	0	0	1	1
1921.9695	1921.96536	2.15	normal tissue and vessels	DQEGQDVLLFIDNIFR	ATPB_HUMAN	(P06576) ATP synthase beta chain, mitochondrial precursor (EC 3.6.3.14)	0	0	0	0	0	0	0	0	0	0	0	0	0	0	0	0	0	1	0	0	1	1	0	0	0	1	0	0	0	0	0	1	1	0	0	0	1	1
1540.7840	1540.78275	0.81	glioma tissue and vessels	VVIGMDVAASEFFR	ENOA_HUMAN	(P06733) Alpha-enolase (EC 4.2.1.11) (2-phospho-D-glycerate hydro-lyase) (Non-neural enolase) (NNE)	0	0	0	0	1	0	0	1	1	0	0	0	0	0	0	0	0	0	0	0	1	0	0	1	0	1	1	1	1	1	0	1	0	1	0	0	0	0
1540.7840	1540.78275	0.81	normal tissue and vessels	VVIGMDVAASEFFR	ENOA_HUMAN	(P06733) Alpha-enolase (EC 4.2.1.11) (2-phospho-D-glycerate hydro-lyase) (Non-neural enolase) (NNE)	0	0	0	0	1	0	0	1	1	0	0	0	0	0	0	0	0	0	0	0	1	0	0	1	0	1	1	1	1	1	0	1	0	1	0	0	0	0
1804.9472	1804.94388	1.84	glioma tissue and vessels	AAVPSGASTGIYEALELR	ENOA_HUMAN	(P06733) Alpha-enolase (EC 4.2.1.11) (2-phospho-D-glycerate hydro-lyase) (Non-neural enolase) (NNE)	0	1	1	0	1	0	1	1	0	1	1	0	1	0	1	1	1	1	0	1	1	1	0	1	0	1	1	1	1	1	1	1	1	1	1	0	0	0
1804.9472	1804.94388	1.84	normal tissue and vessels	AAVPSGASTGIYEALELR	ENOA_HUMAN	(P06733) Alpha-enolase (EC 4.2.1.11) (2-phospho-D-glycerate hydro-lyase) (Non-neural enolase) (NNE)	0	1	1	0	1	0	1	1	0	1	1	0	1	0	1	1	1	1	0	1	1	1	0	1	0	1	1	1	1	1	1	1	1	1	1	0	0	0
1243.6523	1243.65282	0.42	glioma tissue and vessels	IQLVEEELDR	TPM3_HUMAN	(P06753) Tropomyosin alpha 3 chain (Tropomyosin 3) (Tropomyosin gamma) (hTM5)	1	1	1	0	1	0	1	1	1	1	1	1	0	0	0	1	1	1	0	0	1	0	0	0	0	0	1	0	1	0	0	0	0	0	1	0	0	1
1154.7128	1154.71428	1.28	normal tissue and vessels	VLEAELLVLR	NFL_HUMAN	(P07196) Neurofilament triplet L protein (68 kDa neurofilament protein) (Neurofilament light polype	0	0	0	0	0	0	0	0	0	0	0	0	1	0	0	0	1	1	1	0	0	0	0	0	0	0	0	0	0	1	1	1	1	1	1	1	1	1
1265.6555	1265.65579	0.23	normal tissue and vessels	MALDIEIAAYR	NFL_HUMAN	(P07196) Neurofilament triplet L protein (68 kDa neurofilament protein) (Neurofilament light polype	0	0	0	0	0	0	0	0	0	0	0	0	1	0	0	0	1	1	0	0	0	0	0	0	0	0	0	0	0	1	0	1	1	1	1	1	0	1
1171.6303	1171.63169	1.19	normal tissue and vessels	EIEAEIQALR	NFM_HUMAN	(P07197) Neurofilament triplet M protein (160 kDa neurofilament protein) (Neurofilament medium poly	0	0	0	0	0	0	0	0	0	0	0	0	0	0	1	0	1	0	1	0	0	0	0	0	0	0	1	0	0	0	0	1	0	0	1	1	1	1
1171.6303	1171.63169	1.19	normal vessels	EIEAEIQALR	NFM_HUMAN	(P07197) Neurofilament triplet M protein (160 kDa neurofilament protein) (Neurofilament medium poly	0	0	0	0	0	0	0	0	0	0	0	0	0	0	1	0	1	0	1	0	0	0	0	0	0	0	1	0	0	0	0	1	0	0	1	1	1	1
1265.6555	1265.65579	0.23	normal tissue and vessels	MALDIEIAAYR	NFM_HUMAN	(P07197) Neurofilament triplet M protein (160 kDa neurofilament protein) (Neurofilament medium poly	0	0	0	0	0	0	0	0	0	0	0	0	1	0	0	0	1	1	0	0	0	0	0	0	0	0	0	0	0	1	0	1	1	1	1	1	0	1
1404.7500	1404.74811	1.35	normal tissue and vessels	VQSLQDEVAFLR	NFM_HUMAN	(P07197) Neurofilament triplet M protein (160 kDa neurofilament protein) (Neurofilament medium poly	0	0	0	0	0	0	0	0	0	0	0	0	1	0	0	0	1	1	1	0	0	0	0	0	0	0	0	1	0	1	0	1	1	1	1	1	1	1
1801.8462	1801.84633	0.07	normal tissue and vessels	QASHAQLGDAYDQEIR	NFM_HUMAN	(P07197) Neurofilament triplet M protein (160 kDa neurofilament protein) (Neurofilament medium poly	0	0	0	0	1	0	0	0	0	0	0	0	1	0	0	0	0	1	0	1	0	0	0	0	0	0	0	0	1	1	0	1	0	0	1	1	0	0
1801.8462	1801.84633	0.07	normal vessels	QASHAQLGDAYDQEIR	NFM_HUMAN	(P07197) Neurofilament triplet M protein (160 kDa neurofilament protein) (Neurofilament medium poly	0	0	0	0	1	0	0	0	0	0	0	0	1	0	0	0	0	1	0	1	0	0	0	0	0	0	0	0	1	1	0	1	0	0	1	1	0	0
1904.9108	1904.90967	0.59	normal tissue and vessels	AQVQLDSDHLEEDIHR	NFM_HUMAN	(P07197) Neurofilament triplet M protein (160 kDa neurofilament protein) (Neurofilament medium poly	0	0	0	0	0	0	0	0	0	0	0	0	1	0	0	0	0	1	1	0	0	0	0	0	0	0	0	0	0	1	0	1	0	1	1	0	0	1
2440.1486	2440.14873	0.05	normal tissue and vessels	HNHDLSSYQDTIQQLENELR	NFM_HUMAN	(P07197) Neurofilament triplet M protein (160 kDa neurofilament protein) (Neurofilament medium poly	0	0	0	0	0	0	0	0	0	0	0	0	1	0	0	0	1	1	0	0	0	0	0	0	0	0	0	1	0	0	1	1	1	1	1	1	0	1
2589.2911	2589.29027	0.32	normal tissue and vessels	SNHEEEVADLLAQIQASHITVER	NFM_HUMAN	(P07197) Neurofilament triplet M protein (160 kDa neurofilament protein) (Neurofilament medium poly	0	0	0	0	0	0	0	0	1	0	0	0	1	0	0	0	1	1	0	0	0	0	0	0	0	0	0	1	0	1	1	1	1	1	1	1	0	1
1111.5522	1111.55306	0.77	glioma tissue and vessels	QDIAFAYQR	ANXA2_HUMAN	(P07355) Annexin A2 (Annexin II) (Lipocortin II) (Calpactin I heavy chain) (Chromobindin-8) (p36) (	0	1	0	0	0	0	1	0	0	1	0	1	0	0	0	0	0	0	0	1	1	0	0	0	0	0	0	0	0	0	0	0	0	0	0	0	0	0
1225.5669	1225.56950	2.12	glioma tissue and vessels	DIISDTSGDFR	ANXA2_HUMAN	(P07355) Annexin A2 (Annexin II) (Lipocortin II) (Calpactin I heavy chain) (Chromobindin-8) (p36) (	0	0	0	0	0	0	1	0	1	0	0	0	0	0	0	0	1	0	0	0	0	0	0	0	1	0	0	0	0	0	0	0	0	0	0	1	0	1
1542.8509	1542.84854	1.53	glioma tissue and vessels	GVDEVTIVNILTNR	ANXA2_HUMAN	(P07355) Annexin A2 (Annexin II) (Lipocortin II) (Calpactin I heavy chain) (Chromobindin-8) (p36) (	1	1	1	0	1	1	1	0	1	1	1	1	0	0	1	0	1	0	0	1	1	0	1	0	1	1	1	1	1	0	0	0	0	0	0	0	0	0
1039.5934	1039.59345	0.05	glioma tissue and vessels	YLTVAAVFR	TBB2_HUMAN	(P07437) Tubulin beta-2 chain	0	0	0	0	0	0	1	0	0	0	0	0	0	0	0	1	1	0	0	0	1	0	0	0	1	0	0	1	0	0	1	0	0	1	0	1	0	0
1039.5934	1039.59345	0.05	glioma vessels	YLTVAAVFR	TBB2_HUMAN	(P07437) Tubulin beta-2 chain	0	0	0	0	0	0	1	0	0	0	0	0	0	0	0	1	1	0	0	0	1	0	0	0	1	0	0	1	0	0	1	0	0	1	0	1	0	0
1039.5934	1039.59345	0.05	normal tissue and vessels	YLTVAAVFR	TBB2_HUMAN	(P07437) Tubulin beta-2 chain	0	0	0	0	0	0	1	0	0	0	0	0	0	0	0	1	1	0	0	0	1	0	0	0	1	0	0	1	0	0	1	0	0	1	0	1	0	0
1077.5319	1077.53232	0.39	glioma vessels	IREEYPDR	TBB2_HUMAN	(P07437) Tubulin beta-2 chain	0	0	0	0	0	0	0	0	1	0	0	1	0	0	0	0	0	1	0	1	0	1	0	0	0	0	0	1	0	0	0	0	0	1	0	1	0	0
1077.5319	1077.53232	0.39	normal tissue and vessels	IREEYPDR	TBB2_HUMAN	(P07437) Tubulin beta-2 chain	0	0	0	0	0	0	0	0	1	0	0	1	0	0	0	0	0	1	0	1	0	1	0	0	0	0	0	1	0	0	0	0	0	1	0	1	0	0
1130.5938	1130.59525	1.28	glioma tissue and vessels	FPGQLNADLR	TBB2_HUMAN	(P07437) Tubulin beta-2 chain	1	1	1	0	1	1	1	1	0	1	1	1	1	0	0	0	1	0	0	1	1	1	0	1	1	1	1	1	0	1	1	1	1	1	0	1	1	1
1130.5938	1130.59525	1.28	normal tissue and vessels	FPGQLNADLR	TBB2_HUMAN	(P07437) Tubulin beta-2 chain	1	1	1	0	1	1	1	1	0	1	1	1	1	0	0	0	1	0	0	1	1	1	0	1	1	1	1	1	0	1	1	1	1	1	0	1	1	1
1130.5938	1130.59525	1.28	normal vessels	FPGQLNADLR	TBB2_HUMAN	(P07437) Tubulin beta-2 chain	1	1	1	0	1	1	1	1	0	1	1	1	1	0	0	0	1	0	0	1	1	1	0	1	1	1	1	1	0	1	1	1	1	1	0	1	1	1
1143.6329	1143.63426	1.19	glioma tissue and vessels	LAVNMVPFPR	TBB2_HUMAN	(P07437) Tubulin beta-2 chain	1	1	1	0	1	1	1	1	1	1	1	0	1	0	0	0	1	1	1	1	0	1	0	1	1	1	1	1	1	1	1	1	1	1	1	1	1	1
1143.6329	1143.63426	1.19	normal tissue and vessels	LAVNMVPFPR	TBB2_HUMAN	(P07437) Tubulin beta-2 chain	1	1	1	0	1	1	1	1	1	1	1	0	1	0	0	0	1	1	1	1	0	1	0	1	1	1	1	1	1	1	1	1	1	1	1	1	1	1
1229.5966	1229.59828	1.37	glioma tissue and vessels	ISEQFTAMFR	TBB2_HUMAN	(P07437) Tubulin beta-2 chain	0	0	0	0	0	0	0	0	0	0	0	0	0	0	0	0	1	0	1	1	1	0	0	1	0	0	1	0	0	1	0	1	0	0	1	0	1	1
1229.5966	1229.59828	1.37	normal tissue and vessels	ISEQFTAMFR	TBB2_HUMAN	(P07437) Tubulin beta-2 chain	0	0	0	0	0	0	0	0	0	0	0	0	0	0	0	0	1	0	1	1	1	0	0	1	0	0	1	0	0	1	0	1	0	0	1	0	1	1
1301.6360	1301.63715	0.88	glioma vessels	ISVYYNEATGGK	TBB2_HUMAN	(P07437) Tubulin beta-2 chain	0	0	0	0	0	0	0	0	0	0	0	0	0	0	0	0	0	0	0	1	0	1	0	1	0	0	0	0	1	1	0	0	0	0	0	0	0	0
1301.6360	1301.63715	0.88	normal tissue and vessels	ISVYYNEATGGK	TBB2_HUMAN	(P07437) Tubulin beta-2 chain	0	0	0	0	0	0	0	0	0	0	0	0	0	0	0	0	0	0	0	1	0	1	0	1	0	0	0	0	1	1	0	0	0	0	0	0	0	0
1301.6360	1301.63715	0.88	normal vessels	ISVYYNEATGGK	TBB2_HUMAN	(P07437) Tubulin beta-2 chain	0	0	0	0	0	0	0	0	0	0	0	0	0	0	0	0	0	0	0	1	0	1	0	1	0	0	0	0	1	1	0	0	0	0	0	0	0	0
1615.8368	1615.83594	0.53	glioma tissue and vessels	AILVDLEPGTMDSVR	TBB2_HUMAN	(P07437) Tubulin beta-2 chain	1	1	1	1	1	1	1	1	1	1	1	0	1	0	0	0	1	1	1	1	1	1	0	1	1	1	1	1	1	1	1	1	1	1	1	1	1	1
1620.8370	1620.83548	0.94	glioma tissue and vessels	LHFFMPGFAPLTSR	TBB2_HUMAN	(P07437) Tubulin beta-2 chain	1	1	1	1	1	1	1	1	1	1	1	1	1	1	1	1	1	1	1	1	1	1	1	1	1	1	1	1	1	1	1	1	1	1	1	1	1	1
1620.8370	1620.83548	0.94	normal tissue and vessels	LHFFMPGFAPLTSR	TBB2_HUMAN	(P07437) Tubulin beta-2 chain	1	1	1	1	1	1	1	1	1	1	1	1	1	1	1	1	1	1	1	1	1	1	1	1	1	1	1	1	1	1	1	1	1	1	1	1	1	1
1696.8344	1696.83289	0.89	normal tissue and vessels	NSSYFVEWIPNNVK	TBB2_HUMAN	(P07437) Tubulin beta-2 chain	1	1	1	0	1	1	0	1	1	0	1	0	1	0	1	0	1	0	1	1	1	1	1	1	1	1	1	0	1	1	1	1	1	1	1	1	1	1
1958.9825	1958.98172	0.40	glioma tissue and vessels	GHYTEGAELVDSVLDVVR	TBB2_HUMAN	(P07437) Tubulin beta-2 chain	1	1	1	1	1	1	1	1	1	1	1	1	1	1	0	1	1	1	1	1	1	1	1	1	1	1	1	1	1	1	1	1	1	1	1	1	1	1
1958.9825	1958.98172	0.40	normal tissue and vessels	GHYTEGAELVDSVLDVVR	TBB2_HUMAN	(P07437) Tubulin beta-2 chain	1	1	1	1	1	1	1	1	1	1	1	1	1	1	0	1	1	1	1	1	1	1	1	1	1	1	1	1	1	1	1	1	1	1	1	1	1	1
2798.3425	2798.34325	0.27	glioma tissue and vessels	SGPFGQIFRPDNFVFGQSGAGNNWAK	TBB2_HUMAN	(P07437) Tubulin beta-2 chain	0	1	1	1	1	1	0	1	1	1	0	1	1	0	0	0	1	0	0	1	1	1	0	1	1	1	1	0	0	0	1	1	1	1	1	1	0	1
2798.3425	2798.34325	0.27	normal tissue and vessels	SGPFGQIFRPDNFVFGQSGAGNNWAK	TBB2_HUMAN	(P07437) Tubulin beta-2 chain	0	1	1	1	1	1	0	1	1	1	0	1	1	0	0	0	1	0	0	1	1	1	0	1	1	1	1	0	0	0	1	1	1	1	1	1	0	1
1108.5407	1108.54215	1.31	glioma tissue and vessels	APFDLFENR	HS90A_HUMAN	(P07900) Heat shock protein HSP 90-alpha (HSP 86)	0	1	0	0	0	0	0	0	0	1	0	0	0	0	0	0	0	1	0	0	0	0	0	0	1	1	0	0	0	0	0	0	0	0	0	0	1	1
1108.5407	1108.54215	1.31	normal tissue and vessels	APFDLFENR	HS90A_HUMAN	(P07900) Heat shock protein HSP 90-alpha (HSP 86)	0	1	0	0	0	0	0	0	0	1	0	0	0	0	0	0	0	1	0	0	0	0	0	0	1	1	0	0	0	0	0	0	0	0	0	0	1	1
1235.6000	1235.60144	1.17	glioma tissue and vessels	DQVANSAFVER	HS90A_HUMAN	(P07900) Heat shock protein HSP 90-alpha (HSP 86)	0	0	0	0	0	0	0	1	0	0	0	1	0	0	0	0	0	0	1	0	1	1	0	0	0	0	1	1	0	1	0	0	1	1	0	1	0	0
1348.6641	1348.66437	0.20	normal tissue and vessels	HFSVEGQLEFR	HS90A_HUMAN	(P07900) Heat shock protein HSP 90-alpha (HSP 86)	1	1	1	1	1	1	1	1	1	1	1	0	0	0	0	0	1	1	1	1	1	1	1	1	1	1	1	0	1	1	0	1	1	1	1	1	1	1
1513.7864	1513.78562	0.52	glioma tissue and vessels	GVVDSEDLPLNISR	HS90A_HUMAN	(P07900) Heat shock protein HSP 90-alpha (HSP 86)	0	0	1	0	0	0	0	0	1	0	0	1	0	0	0	0	1	1	0	1	1	1	1	0	1	1	1	1	1	0	1	1	0	0	1	1	1	1
1786.9486	1786.94460	2.24	glioma tissue and vessels	HLEINPDHSIIETLR	HS90A_HUMAN	(P07900) Heat shock protein HSP 90-alpha (HSP 86)	1	0	1	0	0	0	0	0	1	1	0	0	0	0	0	0	0	1	1	0	1	0	0	0	0	0	1	1	0	1	0	1	0	0	0	0	0	0
1786.9486	1786.94460	2.24	normal tissue and vessels	HLEINPDHSIIETLR	HS90A_HUMAN	(P07900) Heat shock protein HSP 90-alpha (HSP 86)	1	0	1	0	0	0	0	0	1	1	0	0	0	0	0	0	0	1	1	0	1	0	0	0	0	0	1	1	0	1	0	1	0	0	0	0	0	0
2255.9545	2255.95877	1.89	glioma tissue and vessels	HNDDEQYAWESSAGGSFTVR	HS90A_HUMAN	(P07900) Heat shock protein HSP 90-alpha (HSP 86)	0	1	1	0	1	0	1	1	1	1	0	0	0	0	0	0	1	1	1	1	1	0	1	1	0	1	1	1	1	1	1	1	1	0	1	0	1	1
1243.6523	1243.65282	0.42	glioma tissue and vessels	IQLVEEELDR	TPM2_HUMAN	(P07951) Tropomyosin beta chain (Tropomyosin 2) (Beta-tropomyosin)	1	1	1	0	1	0	1	1	1	1	1	1	0	0	0	1	1	1	0	0	1	0	0	0	0	0	1	0	1	0	0	0	0	0	1	0	0	1
1228.6274	1228.62799	0.48	glioma tissue and vessels	VEIIANDQGNR	HSP71_HUMAN	(P08107) Heat shock 70 kDa protein 1 (HSP70.1) (HSP70-1/HSP70-2)	0	1	0	0	0	0	0	1	0	0	1	0	0	0	0	0	0	0	0	0	1	0	0	0	0	0	1	0	0	1	0	0	0	0	0	0	0	0
1487.7015	1487.70125	0.17	glioma tissue and vessels	TTPSYVAFTDTER	HSP71_HUMAN	(P08107) Heat shock 70 kDa protein 1 (HSP70.1) (HSP70-1/HSP70-2)	0	1	1	0	1	0	1	1	1	0	0	0	1	0	1	0	0	0	1	1	0	0	1	1	1	0	0	0	1	1	0	1	0	1	1	0	1	0
1487.7015	1487.70125	0.17	normal tissue and vessels	TTPSYVAFTDTER	HSP71_HUMAN	(P08107) Heat shock 70 kDa protein 1 (HSP70.1) (HSP70-1/HSP70-2)	0	1	1	0	1	0	1	1	1	0	0	0	1	0	1	0	0	0	1	1	0	0	1	1	1	0	0	0	1	1	0	1	0	1	1	0	1	0
1675.7271	1675.73062	2.10	glioma tissue and vessels	ATAGDTHLGGEDFDNR	HSP71_HUMAN	(P08107) Heat shock 70 kDa protein 1 (HSP70.1) (HSP70-1/HSP70-2)	0	0	0	1	0	0	0	1	0	0	1	0	0	0	1	0	0	1	0	0	1	0	0	0	0	0	1	0	0	0	1	0	0	1	0	0	0	0
1562.7953	1562.79206	2.07	glioma tissue and vessels	GETGPSGPVGPAGAVGPR	CO1A2_HUMAN	(P08123) Collagen alpha 2(I) chain precursor	1	1	1	0	1	1	1	0	0	1	1	1	0	0	0	0	0	1	1	0	0	0	0	0	0	0	0	0	0	0	0	0	0	0	0	0	0	0
1348.6641	1348.66437	0.20	normal tissue and vessels	HFSVEGQLEFR	HS90B_HUMAN	(P08238) Heat shock protein HSP 90-beta (HSP 84) (HSP 90)	1	1	1	1	1	1	1	1	1	1	1	0	0	0	0	0	1	1	1	1	1	1	1	1	1	1	1	0	1	1	0	1	1	1	1	1	1	1
1513.7864	1513.78562	0.52	glioma tissue and vessels	GVVDSEDLPLNISR	HS90B_HUMAN	(P08238) Heat shock protein HSP 90-beta (HSP 84) (HSP 90)	0	0	1	0	0	0	0	0	1	0	0	1	0	0	0	0	1	1	0	1	1	1	1	0	1	1	1	1	1	0	1	1	0	0	1	1	1	1
2255.9545	2255.95877	1.89	glioma tissue and vessels	HNDDEQYAWESSAGGSFTVR	HS90B_HUMAN	(P08238) Heat shock protein HSP 90-beta (HSP 84) (HSP 90)	0	1	1	0	1	0	1	1	1	1	0	0	0	0	0	0	1	1	1	1	1	0	1	1	0	1	1	1	1	1	1	1	1	0	1	0	1	1
870.4333	870.43556	2.60	glioma tissue and vessels	FANYIDK	VIME_HUMAN	(P08670) Vimentin	0	0	1	0	0	0	1	0	0	0	0	0	0	0	0	0	1	1	0	1	0	0	0	0	0	0	1	0	0	0	0	0	0	0	0	1	0	1
1046.5272	1046.52988	2.56	glioma tissue and vessels	LQEEMLQR	VIME_HUMAN	(P08670) Vimentin	1	1	1	0	1	0	1	1	0	1	1	0	0	0	0	0	1	0	0	1	0	1	1	0	0	1	1	0	1	0	0	0	0	0	0	0	0	0
1093.5277	1093.52722	0.44	glioma tissue and vessels	FADLSEAANR	VIME_HUMAN	(P08670) Vimentin	0	0	0	1	0	0	0	0	0	0	0	1	0	0	0	0	0	0	0	0	1	0	0	0	1	0	0	1	0	0	0	1	0	0	0	0	0	1
1115.5675	1115.56909	1.43	glioma tissue and vessels	VELQELNDR	VIME_HUMAN	(P08670) Vimentin	1	1	0	0	0	0	1	0	1	1	1	0	0	0	0	0	0	0	0	1	1	1	0	1	0	1	1	0	1	0	0	0	0	0	0	0	0	0
1121.5823	1121.58368	1.23	glioma tissue and vessels	EYQDLLNVK	VIME_HUMAN	(P08670) Vimentin	1	1	1	1	1	0	1	1	1	0	1	0	1	0	0	0	0	0	0	1	1	1	1	1	1	1	1	0	1	1	1	1	0	0	1	1	0	0
1169.7134	1169.71396	0.48	glioma tissue and vessels	ILLAELEQLK	VIME_HUMAN	(P08670) Vimentin	1	1	1	0	1	1	1	1	1	1	1	0	0	0	0	0	0	0	0	1	1	1	1	1	1	1	1	0	1	0	0	0	0	0	0	0	0	0
1254.5655	1254.56703	1.22	glioma tissue and vessels	LGDLYEEEMR	VIME_HUMAN	(P08670) Vimentin	1	1	1	1	1	1	1	1	1	1	1	0	0	1	0	0	1	0	1	1	1	1	1	1	1	1	1	0	1	0	0	0	0	0	0	0	0	0
1295.6656	1295.66637	0.59	glioma tissue and vessels	MALDIEIATYR	VIME_HUMAN	(P08670) Vimentin	1	1	1	1	1	1	1	1	1	1	1	0	0	0	0	1	1	1	0	1	1	1	1	1	1	1	1	1	1	0	0	0	0	0	0	0	0	0
1309.6052	1309.60587	0.51	glioma tissue and vessels	NLQEAEEWYK	VIME_HUMAN	(P08670) Vimentin	1	1	0	1	0	0	1	0	1	1	0	1	0	0	0	0	1	0	0	1	1	1	1	1	1	1	1	0	1	0	0	0	1	0	0	0	0	0
1309.6052	1309.60587	0.51	glioma vessels	NLQEAEEWYK	VIME_HUMAN	(P08670) Vimentin	1	1	0	1	0	0	1	0	1	1	0	1	0	0	0	0	1	0	0	1	1	1	1	1	1	1	1	0	1	0	0	0	1	0	0	0	0	0
1323.6172	1323.61749	0.22	glioma tissue and vessels	EEAENTLQSFR	VIME_HUMAN	(P08670) Vimentin	1	1	1	1	1	1	1	1	1	1	1	1	1	1	0	1	1	1	1	1	1	1	1	1	1	1	1	1	1	1	0	0	0	0	0	0	0	0
1405.7582	1405.75726	0.67	glioma tissue and vessels	VESLQEEIAFLK	VIME_HUMAN	(P08670) Vimentin	0	0	0	0	0	0	0	0	0	0	1	1	0	0	0	0	0	0	0	1	0	0	1	1	1	1	0	0	1	0	0	0	0	0	0	0	0	0
1428.7121	1428.71172	0.27	glioma tissue and vessels	SLYASSPGGVYATR	VIME_HUMAN	(P08670) Vimentin	1	1	1	1	1	1	1	1	1	1	1	0	1	0	0	0	1	0	0	1	1	1	1	1	1	1	1	1	1	0	0	0	0	0	0	0	0	0
1428.7121	1428.71172	0.27	glioma vessels	SLYASSPGGVYATR	VIME_HUMAN	(P08670) Vimentin	1	1	1	1	1	1	1	1	1	1	1	0	1	0	0	0	1	0	0	1	1	1	1	1	1	1	1	1	1	0	0	0	0	0	0	0	0	0
1570.8963	1570.89511	0.76	glioma tissue and vessels	ISLPLPNFSSLNLR	VIME_HUMAN	(P08670) Vimentin	1	1	1	1	1	1	1	1	1	1	1	1	1	1	1	1	1	1	1	1	1	1	1	1	1	1	1	1	1	0	0	0	0	0	0	0	0	0
1570.8963	1570.89511	0.76	glioma vessels	ISLPLPNFSSLNLR	VIME_HUMAN	(P08670) Vimentin	1	1	1	1	1	1	1	1	1	1	1	1	1	1	1	1	1	1	1	1	1	1	1	1	1	1	1	1	1	0	0	0	0	0	0	0	0	0
1668.8462	1668.84389	1.38	glioma tissue and vessels	ETNLDSLPLVDTHSK	VIME_HUMAN	(P08670) Vimentin	1	0	1	0	1	0	1	1	1	0	0	0	0	0	0	0	0	0	0	1	1	1	1	1	1	0	1	0	1	0	0	0	0	0	0	0	0	0
1836.7979	1836.79946	0.85	glioma tissue and vessels	DGQVINETSQHHDDLE	VIME_HUMAN	(P08670) Vimentin	1	1	1	0	1	1	1	1	1	1	0	0	0	0	0	0	0	0	0	1	1	1	1	1	1	1	1	0	1	0	0	0	0	0	0	0	0	0
2126.0673	2126.06514	1.02	glioma tissue and vessels	LLQDSVDFSLADAINTEFK	VIME_HUMAN	(P08670) Vimentin	1	1	1	1	1	1	1	1	1	1	1	1	1	0	0	1	1	0	1	1	1	1	1	1	1	1	1	1	1	0	0	0	0	0	0	0	0	0
2186.9638	2186.96581	0.92	glioma tissue and vessels	EMEENFAVEAANYQDTIGR	VIME_HUMAN	(P08670) Vimentin	0	0	1	1	1	0	0	1	1	1	1	1	1	1	1	1	0	1	0	1	1	1	1	1	1	0	1	1	1	1	0	0	0	0	1	0	1	0
954.5401	954.54070	0.63	glioma tissue and vessels	FITIFGTR	ANXA5_HUMAN	(P08758) Annexin A5 (Annexin V) (Lipocortin V) (Endonexin II) (Calphobindin I) (CBP-I) (Placental a	0	0	1	0	0	0	1	1	0	0	0	0	0	0	0	0	1	1	0	1	1	0	0	0	1	0	0	0	0	0	0	0	0	0	0	0	0	0
1106.5816	1106.58402	2.19	glioma tissue and vessels	SEIDLFNIR	ANXA5_HUMAN	(P08758) Annexin A5 (Annexin V) (Lipocortin V) (Endonexin II) (Calphobindin I) (CBP-I) (Placental a	0	0	0	0	0	0	0	1	0	0	0	0	0	1	0	0	0	0	0	1	0	1	0	0	1	0	1	0	1	1	0	0	0	0	0	1	0	0
1340.6101	1340.61168	1.18	glioma tissue and vessels	GTVTDFPGFDER	ANXA5_HUMAN	(P08758) Annexin A5 (Annexin V) (Lipocortin V) (Endonexin II) (Calphobindin I) (CBP-I) (Placental a	1	1	1	0	1	1	1	1	1	1	1	0	0	0	0	0	0	0	0	1	1	1	1	0	0	1	1	1	1	1	0	1	0	0	0	0	0	1
1704.9024	1704.90138	0.60	glioma tissue and vessels	GLGTDEESILTLLTSR	ANXA5_HUMAN	(P08758) Annexin A5 (Annexin V) (Lipocortin V) (Endonexin II) (Calphobindin I) (CBP-I) (Placental a	1	1	0	0	1	1	0	1	1	1	0	0	0	0	0	1	0	0	0	1	0	0	0	0	1	1	0	0	1	0	0	0	0	0	0	0	0	0
1804.9472	1804.94388	1.84	glioma tissue and vessels	AAVPSGASTGIYEALELR	ENOG_HUMAN	(P09104) Gamma-enolase (EC 4.2.1.11) (2-phospho-D-glycerate hydro-lyase) (Neural enolase) (Neuron-s	0	1	1	0	1	0	1	1	0	1	1	0	1	0	1	1	1	1	0	1	1	1	0	1	0	1	1	1	1	1	1	1	1	1	1	0	0	0
1804.9472	1804.94388	1.84	normal tissue and vessels	AAVPSGASTGIYEALELR	ENOG_HUMAN	(P09104) Gamma-enolase (EC 4.2.1.11) (2-phospho-D-glycerate hydro-lyase) (Neural enolase) (Neuron-s	0	1	1	0	1	0	1	1	0	1	1	0	1	0	1	1	1	1	0	1	1	1	0	1	0	1	1	1	1	1	1	1	1	1	1	0	0	0
1337.7241	1337.72519	0.81	glioma tissue and vessels	PPYTVVYFPVR	GSTP1_HUMAN	(P09211) Glutathione S-transferase P (EC 2.5.1.18) (GST class-pi) (GSTP1-1)	0	0	1	0	0	0	0	0	0	1	0	0	0	0	0	0	0	0	0	0	1	0	0	0	0	0	0	0	1	0	0	0	0	1	0	0	0	0
1337.7241	1337.72519	0.81	normal tissue and vessels	PPYTVVYFPVR	GSTP1_HUMAN	(P09211) Glutathione S-transferase P (EC 2.5.1.18) (GST class-pi) (GSTP1-1)	0	0	1	0	0	0	0	0	0	1	0	0	0	0	0	0	0	0	0	0	1	0	0	0	0	0	0	0	1	0	0	0	0	1	0	0	0	0
1243.6523	1243.65282	0.42	glioma tissue and vessels	IQLVEEELDR	TPM1_HUMAN	(P09493) Tropomyosin 1 alpha chain (Alpha-tropomyosin)	1	1	1	0	1	0	1	1	1	1	1	1	0	0	0	1	1	1	0	0	1	0	0	0	0	0	1	0	1	0	0	0	0	0	1	0	0	1
1019.5173	1019.51961	2.27	normal tissue and vessels	AIFTGYYGK	CN37_HUMAN	(P09543) 2',3'-cyclic-nucleotide 3'-phosphodiesterase (EC 3.1.4.37) (CNP) (CNPase)	0	0	0	0	0	0	0	1	0	1	0	0	0	0	0	0	1	0	0	0	1	1	0	0	0	0	0	1	0	0	0	0	0	1	0	1	0	0
1044.5080	1044.51085	2.73	normal tissue and vessels	QFVPGDEPR	CN37_HUMAN	(P09543) 2',3'-cyclic-nucleotide 3'-phosphodiesterase (EC 3.1.4.37) (CNP) (CNPase)	0	0	0	0	0	0	0	0	1	0	0	0	1	0	0	0	1	0	1	0	0	0	0	0	0	0	0	0	0	1	0	1	0	1	1	1	0	1
1317.6422	1317.64334	0.87	normal tissue and vessels	NQWQLSADDLK	CN37_HUMAN	(P09543) 2',3'-cyclic-nucleotide 3'-phosphodiesterase (EC 3.1.4.37) (CNP) (CNPase)	0	0	0	0	0	0	0	0	0	0	0	0	1	0	0	0	0	0	0	0	0	0	0	0	0	0	0	1	0	1	0	1	0	1	1	1	0	0
1324.6848	1324.68553	0.55	normal tissue and vessels	ILVLDDTNHER	CN37_HUMAN	(P09543) 2',3'-cyclic-nucleotide 3'-phosphodiesterase (EC 3.1.4.37) (CNP) (CNPase)	0	0	0	0	0	0	0	0	0	0	0	0	1	0	0	0	0	0	0	0	0	0	0	0	0	0	0	1	0	1	0	1	0	0	1	1	0	0
1441.7444	1441.74333	0.74	normal tissue and vessels	AGQVFLEELGNHK	CN37_HUMAN	(P09543) 2',3'-cyclic-nucleotide 3'-phosphodiesterase (EC 3.1.4.37) (CNP) (CNPase)	0	0	0	0	0	0	0	0	0	0	0	0	1	0	0	0	1	1	0	0	0	0	0	0	0	0	0	1	0	1	0	1	0	1	1	1	0	0
1445.7402	1445.73830	1.31	normal tissue and vessels	NQWQLSADDLKK	CN37_HUMAN	(P09543) 2',3'-cyclic-nucleotide 3'-phosphodiesterase (EC 3.1.4.37) (CNP) (CNPase)	1	0	0	0	0	0	0	0	0	1	0	0	0	0	0	0	1	0	0	0	0	0	0	0	0	0	0	0	0	1	0	1	0	1	0	0	0	0
1518.7433	1518.74341	0.07	normal tissue and vessels	APGAEEYAQQDVLK	CN37_HUMAN	(P09543) 2',3'-cyclic-nucleotide 3'-phosphodiesterase (EC 3.1.4.37) (CNP) (CNPase)	0	0	0	0	0	0	0	0	0	0	1	0	0	0	0	0	0	0	0	0	0	0	0	0	0	0	0	0	0	1	0	1	0	1	1	0	0	0
2273.1268	2273.12549	0.58	glioma tissue and vessels	GVVPLAGTDGETTTQGLDGLSER	ALDOC_HUMAN	(P09972) Fructose-bisphosphate aldolase C (EC 4.1.2.13) (Brain-type aldolase)	0	0	0	0	0	0	0	0	1	0	0	0	0	0	0	0	1	1	1	0	0	0	0	0	0	1	0	0	1	1	0	0	0	0	1	0	1	1
1393.6956	1393.69576	0.11	glioma tissue and vessels	ASSIIDELFQDR	CLUS_HUMAN	(P10909) Clusterin precursor (Complement-associated protein SP-40,40) (Complement cytolysis inhibit	1	1	1	0	0	1	1	0	0	0	0	1	1	0	0	0	0	0	0	0	0	0	0	0	0	0	0	0	0	0	0	0	1	1	0	0	0	0
1873.9925	1873.99053	1.05	glioma tissue and vessels	LFDSDPITVTVPVEVSR	CLUS_HUMAN	(P10909) Clusterin precursor (Complement-associated protein SP-40,40) (Complement cytolysis inhibit	0	0	1	0	0	1	0	0	0	0	0	1	1	0	0	0	0	0	1	0	0	0	0	0	1	1	0	0	0	1	0	1	1	1	0	0	0	0
1228.6274	1228.62799	0.48	glioma tissue and vessels	VEIIANDQGNR	GRP78_HUMAN	(P11021) 78 kDa glucose-regulated protein precursor (GRP 78) (Immunoglobulin heavy chain binding pr	0	1	0	0	0	0	0	1	0	0	1	0	0	0	0	0	0	0	0	0	1	0	0	0	0	0	1	0	0	1	0	0	0	0	0	0	0	0
1566.7801	1566.77980	0.19	glioma tissue and vessels	ITPSYVAFTPEGER	GRP78_HUMAN	(P11021) 78 kDa glucose-regulated protein precursor (GRP 78) (Immunoglobulin heavy chain binding pr	0	1	1	0	1	1	1	1	1	1	0	0	0	0	0	0	0	0	0	1	1	0	0	1	1	0	1	0	1	0	0	0	0	0	0	0	0	0
1887.9756	1887.97112	2.37	glioma tissue and vessels	VTHAVVTVPAYFNDAQR	GRP78_HUMAN	(P11021) 78 kDa glucose-regulated protein precursor (GRP 78) (Immunoglobulin heavy chain binding pr	0	1	0	0	0	0	0	1	0	1	0	0	0	0	0	0	0	1	0	1	1	0	0	1	1	1	1	0	1	0	0	0	0	0	0	0	0	0
1934.0163	1934.01300	1.71	glioma tissue and vessels	DNHLLGTFDLTGIPPAPR	GRP78_HUMAN	(P11021) 78 kDa glucose-regulated protein precursor (GRP 78) (Immunoglobulin heavy chain binding pr	1	1	1	0	1	1	1	1	1	1	1	0	0	0	0	0	0	0	0	0	1	0	0	1	1	0	1	0	1	0	0	0	0	0	0	0	0	0
1228.6274	1228.62799	0.48	glioma tissue and vessels	VEIIANDQGNR	HSP7C_HUMAN	(P11142) Heat shock cognate 71 kDa protein (Heat shock 70 kDa protein 8)	0	1	0	0	0	0	0	1	0	0	1	0	0	0	0	0	0	0	0	0	1	0	0	0	0	0	1	0	0	1	0	0	0	0	0	0	0	0
1253.6157	1253.61603	0.26	glioma tissue and vessels	FEELNADLFR	HSP7C_HUMAN	(P11142) Heat shock cognate 71 kDa protein (Heat shock 70 kDa protein 8)	0	1	0	0	0	0	1	0	0	1	1	0	0	0	0	0	1	1	1	1	1	0	0	1	0	1	1	1	0	1	1	0	0	0	1	1	1	1
1253.6157	1253.61603	0.26	normal tissue and vessels	FEELNADLFR	HSP7C_HUMAN	(P11142) Heat shock cognate 71 kDa protein (Heat shock 70 kDa protein 8)	0	1	0	0	0	0	1	0	0	1	1	0	0	0	0	0	1	1	1	1	1	0	0	1	0	1	1	1	0	1	1	0	0	0	1	1	1	1
1487.7015	1487.70125	0.17	glioma tissue and vessels	TTPSYVAFTDTER	HSP7C_HUMAN	(P11142) Heat shock cognate 71 kDa protein (Heat shock 70 kDa protein 8)	0	1	1	0	1	0	1	1	1	0	0	0	1	0	1	0	0	0	1	1	0	0	1	1	1	0	0	0	1	1	0	1	0	1	1	0	1	0
1487.7015	1487.70125	0.17	normal tissue and vessels	TTPSYVAFTDTER	HSP7C_HUMAN	(P11142) Heat shock cognate 71 kDa protein (Heat shock 70 kDa protein 8)	0	1	1	0	1	0	1	1	1	0	0	0	1	0	1	0	0	0	1	1	0	0	1	1	1	0	0	0	1	1	0	1	0	1	1	0	1	0
1653.8332	1653.83179	0.85	normal tissue and vessels	HWPFMVVNDAGRPK	HSP7C_HUMAN	(P11142) Heat shock cognate 71 kDa protein (Heat shock 70 kDa protein 8)	0	0	0	0	0	0	0	0	0	0	0	0	0	0	0	0	1	0	0	0	1	0	0	0	0	1	1	0	0	1	0	1	0	0	0	0	0	0
1691.7228	1691.72554	1.62	glioma tissue and vessels	STAGDTHLGGEDFDNR	HSP7C_HUMAN	(P11142) Heat shock cognate 71 kDa protein (Heat shock 70 kDa protein 8)	0	0	1	0	1	0	1	1	1	1	1	0	0	0	0	0	0	1	0	0	1	0	0	0	1	0	1	0	1	1	0	0	0	0	1	0	0	0
1866.9262	1866.92316	1.63	normal tissue and vessels	LQDFNVGDYIEAVLDR	PHS3_HUMAN	(P11216) Glycogen phosphorylase, brain form (EC 2.4.1.1)	0	0	0	0	0	0	0	0	0	0	0	0	0	0	0	0	1	1	1	0	0	0	0	0	0	0	0	0	0	1	0	0	0	0	1	0	0	1
1121.5823	1121.58368	1.23	glioma tissue and vessels	EYQDLLNVK	NFH_HUMAN	(P12036) Neurofilament triplet H protein (200 kDa neurofilament protein) (Neurofilament heavy polyp	1	1	1	1	1	0	1	1	1	0	1	0	1	0	0	0	0	0	0	1	1	1	1	1	1	1	1	0	1	1	1	1	0	0	1	1	0	0
1265.6555	1265.65579	0.23	glioma tissue and vessels	MALDIEIAAYR	NFH_HUMAN	(P12036) Neurofilament triplet H protein (200 kDa neurofilament protein) (Neurofilament heavy polyp	0	0	0	0	0	0	0	0	0	0	0	0	1	0	0	0	1	1	0	0	0	0	0	0	0	0	0	0	0	1	0	1	1	1	1	1	0	1
1031.5531	1031.55536	2.19	glioma tissue and vessels	LLIEMEQR	KCRB_HUMAN	(P12277) Creatine kinase B-type (EC 2.7.3.2) (Creatine kinase, B chain) (B-CK)	1	0	0	0	0	0	1	0	1	0	0	0	0	0	0	0	1	0	1	1	0	0	0	0	0	1	1	0	1	1	1	1	0	0	1	1	1	1
1031.5531	1031.55536	2.19	normal tissue and vessels	LLIEMEQR	KCRB_HUMAN	(P12277) Creatine kinase B-type (EC 2.7.3.2) (Creatine kinase, B chain) (B-CK)	1	0	0	0	0	0	1	0	1	0	0	0	0	0	0	0	1	0	1	1	0	0	0	0	0	1	1	0	1	1	1	1	0	0	1	1	1	1
1232.6168	1232.61572	0.88	glioma tissue and vessels	DLFDPIIEDR	KCRB_HUMAN	(P12277) Creatine kinase B-type (EC 2.7.3.2) (Creatine kinase, B chain) (B-CK)	0	0	0	0	0	0	0	0	0	0	1	0	0	0	0	0	0	0	0	1	0	0	0	0	0	0	0	0	0	0	0	0	1	1	0	0	1	0
1303.7263	1303.72559	0.54	glioma tissue and vessels	VLTPELYAELR	KCRB_HUMAN	(P12277) Creatine kinase B-type (EC 2.7.3.2) (Creatine kinase, B chain) (B-CK)	1	1	0	0	1	0	0	0	0	1	1	1	1	1	1	1	1	1	1	1	1	1	0	1	0	1	0	1	0	1	1	1	1	1	1	1	0	1
1303.7263	1303.72559	0.54	normal tissue and vessels	VLTPELYAELR	KCRB_HUMAN	(P12277) Creatine kinase B-type (EC 2.7.3.2) (Creatine kinase, B chain) (B-CK)	1	1	0	0	1	0	0	0	0	1	1	1	1	1	1	1	1	1	1	1	1	1	0	1	0	1	0	1	0	1	1	1	1	1	1	1	0	1
1586.8373	1586.83837	0.67	glioma tissue and vessels	LAVEALSSLDGDLAGR	KCRB_HUMAN	(P12277) Creatine kinase B-type (EC 2.7.3.2) (Creatine kinase, B chain) (B-CK)	0	1	0	0	0	0	0	0	0	0	0	0	0	0	0	1	0	1	0	1	1	0	0	0	0	0	0	1	0	0	0	0	0	1	0	0	0	0
1586.8373	1586.83837	0.67	normal tissue and vessels	LAVEALSSLDGDLAGR	KCRB_HUMAN	(P12277) Creatine kinase B-type (EC 2.7.3.2) (Creatine kinase, B chain) (B-CK)	0	1	0	0	0	0	0	0	0	0	0	0	0	0	0	1	0	1	0	1	1	0	0	0	0	0	0	1	0	0	0	0	0	1	0	0	0	0
1586.8373	1586.83837	0.67	normal vessels	LAVEALSSLDGDLAGR	KCRB_HUMAN	(P12277) Creatine kinase B-type (EC 2.7.3.2) (Creatine kinase, B chain) (B-CK)	0	1	0	0	0	0	0	0	0	0	0	0	0	0	0	1	0	1	0	1	1	0	0	0	0	0	0	1	0	0	0	0	0	1	0	0	0	0
1657.8349	1657.83324	1.00	normal tissue and vessels	TFLVWVNEEDHLR	KCRB_HUMAN	(P12277) Creatine kinase B-type (EC 2.7.3.2) (Creatine kinase, B chain) (B-CK)	0	1	1	0	1	0	0	0	0	1	1	1	1	1	1	1	1	1	1	1	1	1	0	1	0	1	1	1	1	0	1	0	0	1	0	1	1	1
1964.9302	1964.93073	0.27	glioma tissue and vessels	GTGGVDTAAVGGVFDVSNADR	KCRB_HUMAN	(P12277) Creatine kinase B-type (EC 2.7.3.2) (Creatine kinase, B chain) (B-CK)	0	0	0	0	0	0	0	0	0	0	1	0	0	1	0	0	1	1	1	1	0	1	0	0	0	1	0	0	1	1	1	1	0	1	1	1	1	1
2518.1698	2518.16918	0.25	normal tissue and vessels	TDLNPDNLQGGDDLDPNYVLSSR	KCRB_HUMAN	(P12277) Creatine kinase B-type (EC 2.7.3.2) (Creatine kinase, B chain) (B-CK)	0	0	0	0	0	0	0	0	0	0	0	0	0	0	0	0	1	1	0	1	0	0	0	0	0	1	0	0	0	1	1	1	1	0	0	0	0	1
1059.5210	1059.52176	0.72	glioma tissue and vessels	NAPTPQEFR	NCA11_HUMAN	(P13591) Neural cell adhesion molecule 1, 140 kDa isoform precursor (N-CAM 140) (NCAM-140) (CD56 an	0	0	0	0	1	0	0	0	1	1	0	1	0	0	0	0	1	1	0	1	0	0	0	0	0	0	0	0	0	0	1	0	0	0	0	0	0	1
1479.8355	1479.83177	2.52	normal tissue and vessels	FIVLSNNYLQIR	NCA11_HUMAN	(P13591) Neural cell adhesion molecule 1, 140 kDa isoform precursor (N-CAM 140) (NCAM-140) (CD56 an	0	0	0	0	0	0	0	0	0	0	0	0	1	0	0	0	1	1	1	0	0	0	0	0	0	1	0	0	0	1	0	1	1	1	1	0	1	1
1662.9556	1662.95369	1.15	glioma tissue and vessels	DIQVIVNVPPTIQAR	NCA11_HUMAN	(P13591) Neural cell adhesion molecule 1, 140 kDa isoform precursor (N-CAM 140) (NCAM-140) (CD56 an	0	0	0	0	1	0	0	1	0	0	0	0	0	0	0	0	0	1	1	1	0	0	1	0	0	1	0	0	0	1	0	0	0	0	1	0	0	1
1662.9556	1662.95369	1.15	normal tissue and vessels	DIQVIVNVPPTIQAR	NCA11_HUMAN	(P13591) Neural cell adhesion molecule 1, 140 kDa isoform precursor (N-CAM 140) (NCAM-140) (CD56 an	0	0	0	0	1	0	0	1	0	0	0	0	0	0	0	0	0	1	1	1	0	0	1	0	0	1	0	0	0	1	0	0	0	0	1	0	0	1
1236.7058	1236.70586	0.05	normal tissue and vessels	LNIPVSQVNPR	AT1A3_HUMAN	(P13637) Sodium/potassium-transporting ATPase alpha-3 chain (EC 3.6.3.9) (Sodium pump 3) (Na+/K+ AT	0	0	0	0	0	0	0	0	0	0	0	0	0	0	0	0	1	1	1	0	0	0	0	0	0	0	1	0	0	1	0	0	0	0	1	1	1	1
1829.9259	1829.92386	1.11	normal tissue and vessels	GVGIISEGNETVEDIAAR	AT1A3_HUMAN	(P13637) Sodium/potassium-transporting ATPase alpha-3 chain (EC 3.6.3.9) (Sodium pump 3) (Na+/K+ AT	0	0	0	0	0	0	1	0	0	0	1	1	0	0	0	0	0	0	0	1	0	0	0	0	0	1	1	0	0	0	0	0	0	0	0	0	1	0
2231.9806	2231.98395	1.50	normal tissue and vessels	TVNDLEDSYGQQWTYEQR	AT1A3_HUMAN	(P13637) Sodium/potassium-transporting ATPase alpha-3 chain (EC 3.6.3.9) (Sodium pump 3) (Na+/K+ AT	0	0	0	0	0	0	0	0	0	0	0	0	0	0	0	0	1	1	1	0	0	0	0	0	0	0	0	0	0	1	0	1	1	0	1	0	1	1
1091.5818	1091.58435	2.34	glioma tissue and vessels	VNFTVDQIR	EF2_HUMAN	(P13639) Elongation factor 2 (EF-2)	0	1	0	0	0	0	0	1	1	0	0	0	0	0	0	0	0	0	0	1	0	0	0	1	0	0	1	0	1	1	0	0	0	0	1	0	0	0
1799.8969	1799.89621	0.38	glioma tissue and vessels	AYLPVNESFGFTADLR	EF2_HUMAN	(P13639) Elongation factor 2 (EF-2)	0	1	1	0	1	1	1	1	1	1	0	0	0	0	0	0	0	0	0	1	0	0	1	1	1	1	0	0	0	0	0	0	0	0	0	0	0	0
1109.4885	1109.48978	1.15	glioma vessels	DAEAWFNEK	K1C10_HUMAN	(P13645) Keratin, type I cytoskeletal 10 (Cytokeratin-10) (CK-10) (Keratin-10) (K10)	0	0	1	1	0	0	1	1	0	0	1	1	1	1	0	0	1	0	0	1	0	0	0	0	1	1	0	0	0	0	1	0	0	1	0	1	0	0
1165.5858	1165.58475	0.90	glioma vessels	LENEIQTYR	K1C10_HUMAN	(P13645) Keratin, type I cytoskeletal 10 (Cytokeratin-10) (CK-10) (Keratin-10) (K10)	0	0	0	1	0	0	0	0	0	0	0	1	0	0	0	1	0	0	0	1	1	0	0	0	0	0	0	1	0	0	0	0	0	1	0	0	0	0
1234.6788	1234.67896	0.13	glioma vessels	LKYENEVALR	K1C10_HUMAN	(P13645) Keratin, type I cytoskeletal 10 (Cytokeratin-10) (CK-10) (Keratin-10) (K10)	1	1	1	1	1	1	1	1	1	0	1	0	0	1	1	0	1	0	1	0	1	1	1	1	1	1	1	1	1	1	1	1	0	1	0	0	1	0
1365.6388	1365.63930	0.37	glioma vessels	SQYEQLAEQNR	K1C10_HUMAN	(P13645) Keratin, type I cytoskeletal 10 (Cytokeratin-10) (CK-10) (Keratin-10) (K10)	1	1	1	1	1	1	1	1	1	1	1	1	1	1	0	1	1	1	1	1	1	1	1	1	1	1	1	0	1	1	1	1	1	1	0	0	1	0
1390.6806	1390.68082	0.16	glioma vessels	QSLEASLAETEGR	K1C10_HUMAN	(P13645) Keratin, type I cytoskeletal 10 (Cytokeratin-10) (CK-10) (Keratin-10) (K10)	1	1	1	1	1	1	1	1	1	0	1	0	0	0	1	0	1	0	1	1	1	1	1	1	1	0	1	1	1	1	1	1	0	1	0	0	1	0
1434.7712	1434.76991	0.90	glioma vessels	IRLENEIQTYR	K1C10_HUMAN	(P13645) Keratin, type I cytoskeletal 10 (Cytokeratin-10) (CK-10) (Keratin-10) (K10)	1	1	1	1	1	1	1	1	1	0	1	0	1	1	0	0	1	0	1	0	1	0	1	1	1	1	1	1	1	1	1	1	1	1	0	0	1	0
1493.7347	1493.73425	0.30	glioma vessels	SQYEQLAEQNRK	K1C10_HUMAN	(P13645) Keratin, type I cytoskeletal 10 (Cytokeratin-10) (CK-10) (Keratin-10) (K10)	0	0	1	1	1	1	1	1	1	0	0	0	0	0	0	0	0	0	1	0	0	1	1	0	1	1	1	0	1	0	1	1	0	1	0	1	0	0
1707.7722	1707.77202	0.11	glioma vessels	GSLGGGFSSGGFSGGSFSR	K1C10_HUMAN	(P13645) Keratin, type I cytoskeletal 10 (Cytokeratin-10) (CK-10) (Keratin-10) (K10)	0	0	1	1	1	0	0	0	0	0	0	0	1	0	1	0	0	1	0	1	1	1	1	1	1	1	1	1	1	1	1	1	1	1	0	1	1	0
1797.0131	1797.01158	0.85	glioma vessels	NVQALEIELQSQLALK	K1C10_HUMAN	(P13645) Keratin, type I cytoskeletal 10 (Cytokeratin-10) (CK-10) (Keratin-10) (K10)	1	0	1	1	1	1	1	1	0	0	1	1	1	1	1	1	0	0	1	1	0	1	1	1	1	0	0	1	1	0	1	1	1	0	0	0	1	0
1797.0131	1797.01158	0.85	normal vessels	NVQALEIELQSQLALK	K1C10_HUMAN	(P13645) Keratin, type I cytoskeletal 10 (Cytokeratin-10) (CK-10) (Keratin-10) (K10)	1	0	1	1	1	1	1	1	0	0	1	1	1	1	1	1	0	0	1	1	0	1	1	1	1	0	0	1	1	0	1	1	1	0	0	0	1	0
2367.2647	2367.26262	0.88	glioma vessels	NQILNLTTDNANILLQIDNAR	K1C10_HUMAN	(P13645) Keratin, type I cytoskeletal 10 (Cytokeratin-10) (CK-10) (Keratin-10) (K10)	0	1	1	1	1	1	1	1	1	1	1	1	0	1	0	1	1	1	1	1	1	0	1	1	1	1	1	1	1	1	1	1	1	1	0	0	1	0
1263.6938	1263.69429	0.39	glioma vessels	LALDVEIATYR	K2C5_HUMAN	(P13647) Keratin, type II cytoskeletal 5 (Cytokeratin-5) (CK-5) (Keratin-5) (K5) (58 kDa cytokerati	0	1	1	1	1	1	0	1	1	0	1	1	1	0	0	0	0	1	1	0	0	0	1	1	0	0	1	0	1	0	0	1	0	1	0	0	0	0
1308.6537	1308.65421	0.39	glioma vessels	NKYEDEINKR	K2C5_HUMAN	(P13647) Keratin, type II cytoskeletal 5 (Cytokeratin-5) (CK-5) (Keratin-5) (K5) (58 kDa cytokerati	1	0	0	0	0	0	0	1	1	0	1	0	0	0	0	0	0	0	0	0	0	1	1	0	0	0	1	0	0	0	0	0	0	0	0	0	0	0
911.4554	911.45809	2.95	glioma tissue and vessels	IHEEEVR	GFAP_HUMAN	(P14136) Glial fibrillary acidic protein, astrocyte (GFAP)	0	0	0	0	0	0	1	1	0	1	0	0	0	0	0	0	0	0	0	1	0	1	0	0	0	1	1	0	0	0	0	0	0	0	0	1	0	0
911.4554	911.45809	2.95	normal tissue and vessels	IHEEEVR	GFAP_HUMAN	(P14136) Glial fibrillary acidic protein, astrocyte (GFAP)	0	0	0	0	0	0	1	1	0	1	0	0	0	0	0	0	0	0	0	1	0	1	0	0	0	1	1	0	0	0	0	0	0	0	0	1	0	0
986.5249	986.52651	1.63	glioma tissue and vessels	ELQEQLAR	GFAP_HUMAN	(P14136) Glial fibrillary acidic protein, astrocyte (GFAP)	0	1	1	0	0	0	1	1	1	1	1	0	0	1	1	0	1	1	0	1	1	1	0	0	1	1	0	0	0	0	0	0	0	0	0	1	0	0
1050.5212	1050.52143	0.22	glioma tissue and vessels	FADLTDAAAR	GFAP_HUMAN	(P14136) Glial fibrillary acidic protein, astrocyte (GFAP)	0	0	0	0	0	0	0	0	0	0	0	1	0	1	0	1	0	0	0	1	0	0	0	0	1	0	0	1	0	0	0	0	0	0	0	0	0	0
1050.5212	1050.52143	0.22	normal tissue and vessels	FADLTDAAAR	GFAP_HUMAN	(P14136) Glial fibrillary acidic protein, astrocyte (GFAP)	0	0	0	0	0	0	0	0	0	0	0	1	0	1	0	1	0	0	0	1	0	0	0	0	1	0	0	1	0	0	0	0	0	0	0	0	0	0
1050.5212	1050.52143	0.22	normal vessels	FADLTDAAAR	GFAP_HUMAN	(P14136) Glial fibrillary acidic protein, astrocyte (GFAP)	0	0	0	0	0	0	0	0	0	0	0	1	0	1	0	1	0	0	0	1	0	0	0	0	1	0	0	1	0	0	0	0	0	0	0	0	0	0
1098.6248	1098.62654	1.58	glioma tissue and vessels	ALAAELNQLR	GFAP_HUMAN	(P14136) Glial fibrillary acidic protein, astrocyte (GFAP)	1	1	1	0	1	1	1	1	1	1	1	1	1	1	0	1	1	1	1	1	1	1	0	1	1	1	1	0	1	1	0	1	0	1	1	1	0	0
1098.6248	1098.62654	1.58	normal tissue and vessels	ALAAELNQLR	GFAP_HUMAN	(P14136) Glial fibrillary acidic protein, astrocyte (GFAP)	1	1	1	0	1	1	1	1	1	1	1	1	1	1	0	1	1	1	1	1	1	1	0	1	1	1	1	0	1	1	0	1	0	1	1	1	0	0
1108.4742	1108.47612	1.73	glioma tissue and vessels	AEMMELNDR	GFAP_HUMAN	(P14136) Glial fibrillary acidic protein, astrocyte (GFAP)	1	0	0	0	1	0	1	1	1	0	0	0	0	0	0	0	0	0	0	1	1	1	0	0	1	1	1	0	0	0	0	0	0	0	0	1	0	0
1117.5726	1117.57350	0.81	glioma tissue and vessels	IESLEEEIR	GFAP_HUMAN	(P14136) Glial fibrillary acidic protein, astrocyte (GFAP)	1	0	0	0	0	1	0	1	0	0	0	0	0	0	0	1	0	1	0	0	0	0	0	0	0	1	0	1	0	1	0	0	0	0	1	1	0	0
1177.6200	1177.62113	0.96	glioma tissue and vessels	LADVYQAELR	GFAP_HUMAN	(P14136) Glial fibrillary acidic protein, astrocyte (GFAP)	1	1	1	0	1	1	1	1	1	1	1	1	1	1	1	1	1	1	1	1	1	1	0	1	1	1	1	1	1	1	0	1	0	1	1	1	0	1
1177.6200	1177.62113	0.96	glioma vessels	LADVYQAELR	GFAP_HUMAN	(P14136) Glial fibrillary acidic protein, astrocyte (GFAP)	1	1	1	0	1	1	1	1	1	1	1	1	1	1	1	1	1	1	1	1	1	1	0	1	1	1	1	1	1	1	0	1	0	1	1	1	0	1
1177.6200	1177.62113	0.96	normal tissue and vessels	LADVYQAELR	GFAP_HUMAN	(P14136) Glial fibrillary acidic protein, astrocyte (GFAP)	1	1	1	0	1	1	1	1	1	1	1	1	1	1	1	1	1	1	1	1	1	1	0	1	1	1	1	1	1	1	0	1	0	1	1	1	0	1
1208.5896	1208.59055	0.79	glioma tissue and vessels	EAASYQEALAR	GFAP_HUMAN	(P14136) Glial fibrillary acidic protein, astrocyte (GFAP)	1	1	1	0	1	1	1	1	1	1	1	0	1	1	1	1	1	1	0	1	1	1	0	1	1	1	1	1	1	1	0	1	0	0	1	1	0	0
1208.5896	1208.59055	0.79	glioma vessels	EAASYQEALAR	GFAP_HUMAN	(P14136) Glial fibrillary acidic protein, astrocyte (GFAP)	1	1	1	0	1	1	1	1	1	1	1	0	1	1	1	1	1	1	0	1	1	1	0	1	1	1	1	1	1	1	0	1	0	0	1	1	0	0
1215.6323	1215.63277	0.39	glioma tissue and vessels	DNLAQDLATVR	GFAP_HUMAN	(P14136) Glial fibrillary acidic protein, astrocyte (GFAP)	1	1	1	0	1	1	1	1	1	1	1	0	0	1	0	1	1	1	1	1	1	1	0	1	1	1	1	0	1	1	0	1	0	0	1	1	0	0
1215.6323	1215.63277	0.39	normal tissue and vessels	DNLAQDLATVR	GFAP_HUMAN	(P14136) Glial fibrillary acidic protein, astrocyte (GFAP)	1	1	1	0	1	1	1	1	1	1	1	0	0	1	0	1	1	1	1	1	1	1	0	1	1	1	1	0	1	1	0	1	0	0	1	1	0	0
1245.6678	1245.66846	0.53	glioma tissue and vessels	KIESLEEEIR	GFAP_HUMAN	(P14136) Glial fibrillary acidic protein, astrocyte (GFAP)	1	1	1	0	1	1	0	1	1	1	1	0	1	1	0	1	1	1	1	0	1	0	0	1	1	1	1	1	1	0	0	1	0	0	1	1	0	1
1245.6678	1245.66846	0.53	normal tissue and vessels	KIESLEEEIR	GFAP_HUMAN	(P14136) Glial fibrillary acidic protein, astrocyte (GFAP)	1	1	1	0	1	1	0	1	1	1	1	0	1	1	0	1	1	1	1	0	1	0	0	1	1	1	1	1	1	0	0	1	0	0	1	1	0	1
1263.6322	1263.63274	0.43	glioma tissue and vessels	LEAENNLAAYR	GFAP_HUMAN	(P14136) Glial fibrillary acidic protein, astrocyte (GFAP)	1	1	1	0	1	1	1	1	1	1	1	1	1	1	0	1	1	1	1	1	1	1	0	1	1	1	1	1	1	1	0	1	0	1	1	1	0	0
1263.6322	1263.63274	0.43	glioma vessels	LEAENNLAAYR	GFAP_HUMAN	(P14136) Glial fibrillary acidic protein, astrocyte (GFAP)	1	1	1	0	1	1	1	1	1	1	1	1	1	1	0	1	1	1	1	1	1	1	0	1	1	1	1	1	1	1	0	1	0	1	1	1	0	0
1263.6322	1263.63274	0.43	normal tissue and vessels	LEAENNLAAYR	GFAP_HUMAN	(P14136) Glial fibrillary acidic protein, astrocyte (GFAP)	1	1	1	0	1	1	1	1	1	1	1	1	1	1	0	1	1	1	1	1	1	1	0	1	1	1	1	1	1	1	0	1	0	1	1	1	0	0
1263.6322	1263.63274	0.43	normal vessels	LEAENNLAAYR	GFAP_HUMAN	(P14136) Glial fibrillary acidic protein, astrocyte (GFAP)	1	1	1	0	1	1	1	1	1	1	1	1	1	1	0	1	1	1	1	1	1	1	0	1	1	1	1	1	1	1	0	1	0	1	1	1	0	0
1277.7093	1277.70995	0.51	glioma vessels	LALDIEIATYR	GFAP_HUMAN	(P14136) Glial fibrillary acidic protein, astrocyte (GFAP)	1	1	1	1	1	1	1	1	1	1	1	1	1	1	1	1	1	1	1	1	1	1	1	1	1	1	1	1	1	1	1	1	1	1	1	1	1	1
1277.7093	1277.70995	0.51	normal tissue and vessels	LALDIEIATYR	GFAP_HUMAN	(P14136) Glial fibrillary acidic protein, astrocyte (GFAP)	1	1	1	1	1	1	1	1	1	1	1	1	1	1	1	1	1	1	1	1	1	1	1	1	1	1	1	1	1	1	1	1	1	1	1	1	1	1
1277.7093	1277.70995	0.51	normal vessels	LALDIEIATYR	GFAP_HUMAN	(P14136) Glial fibrillary acidic protein, astrocyte (GFAP)	1	1	1	1	1	1	1	1	1	1	1	1	1	1	1	1	1	1	1	1	1	1	1	1	1	1	1	1	1	1	1	1	1	1	1	1	1	1
1409.7429	1409.74227	0.45	glioma tissue and vessels	VDFSLAGALNAGFK	GFAP_HUMAN	(P14136) Glial fibrillary acidic protein, astrocyte (GFAP)	1	1	1	1	1	1	1	1	1	1	1	1	1	1	0	1	1	0	1	1	1	1	0	1	1	1	1	1	1	1	1	1	0	1	1	1	1	1
1409.7429	1409.74227	0.45	glioma vessels	VDFSLAGALNAGFK	GFAP_HUMAN	(P14136) Glial fibrillary acidic protein, astrocyte (GFAP)	1	1	1	1	1	1	1	1	1	1	1	1	1	1	0	1	1	0	1	1	1	1	0	1	1	1	1	1	1	1	1	1	0	1	1	1	1	1
1409.7429	1409.74227	0.45	normal tissue and vessels	VDFSLAGALNAGFK	GFAP_HUMAN	(P14136) Glial fibrillary acidic protein, astrocyte (GFAP)	1	1	1	1	1	1	1	1	1	1	1	1	1	1	0	1	1	0	1	1	1	1	0	1	1	1	1	1	1	1	1	1	0	1	1	1	1	1
1499.7868	1499.78523	1.05	glioma tissue and vessels	HLQEYQDLLNVK	GFAP_HUMAN	(P14136) Glial fibrillary acidic protein, astrocyte (GFAP)	1	1	1	0	1	1	1	1	1	1	1	1	1	1	0	1	1	1	1	1	1	1	0	1	1	1	1	1	1	1	0	1	0	1	1	1	0	0
1499.7868	1499.78523	1.05	glioma vessels	HLQEYQDLLNVK	GFAP_HUMAN	(P14136) Glial fibrillary acidic protein, astrocyte (GFAP)	1	1	1	0	1	1	1	1	1	1	1	1	1	1	0	1	1	1	1	1	1	1	0	1	1	1	1	1	1	1	0	1	0	1	1	1	0	0
1499.7868	1499.78523	1.05	normal tissue and vessels	HLQEYQDLLNVK	GFAP_HUMAN	(P14136) Glial fibrillary acidic protein, astrocyte (GFAP)	1	1	1	0	1	1	1	1	1	1	1	1	1	1	0	1	1	1	1	1	1	1	0	1	1	1	1	1	1	1	0	1	0	1	1	1	0	0
1629.9343	1629.93224	1.26	glioma tissue and vessels	ITIPVQTFSNLQIR	GFAP_HUMAN	(P14136) Glial fibrillary acidic protein, astrocyte (GFAP)	1	1	1	0	1	1	1	1	1	1	1	1	1	1	1	0	1	1	1	1	1	1	0	1	1	1	1	1	1	1	1	1	1	1	0	1	0	1
1629.9343	1629.93224	1.26	glioma vessels	ITIPVQTFSNLQIR	GFAP_HUMAN	(P14136) Glial fibrillary acidic protein, astrocyte (GFAP)	1	1	1	0	1	1	1	1	1	1	1	1	1	1	1	0	1	1	1	1	1	1	0	1	1	1	1	1	1	1	1	1	1	1	0	1	0	1
1634.7683	1634.76897	0.41	glioma tissue and vessels	LEEEGQSLKDEMAR	GFAP_HUMAN	(P14136) Glial fibrillary acidic protein, astrocyte (GFAP)	1	0	1	0	1	1	1	1	1	0	1	0	1	1	0	0	1	0	0	1	1	1	0	1	1	1	1	1	1	1	0	1	1	1	1	0	0	0
1634.7683	1634.76897	0.41	normal tissue and vessels	LEEEGQSLKDEMAR	GFAP_HUMAN	(P14136) Glial fibrillary acidic protein, astrocyte (GFAP)	1	0	1	0	1	1	1	1	1	0	1	0	1	1	0	0	1	0	0	1	1	1	0	1	1	1	1	1	1	1	0	1	1	1	1	0	0	0
1697.7980	1697.79846	0.27	glioma tissue and vessels	SYVSSGEMMVGGLAPGR	GFAP_HUMAN	(P14136) Glial fibrillary acidic protein, astrocyte (GFAP)	1	0	1	0	1	1	1	1	1	1	0	0	0	1	0	0	0	0	0	1	1	1	0	1	1	1	1	1	1	0	0	0	0	0	0	0	0	0
2075.1538	2075.14948	2.08	glioma tissue and vessels	QQVHVELDVAKPDLTAALK	GFAP_HUMAN	(P14136) Glial fibrillary acidic protein, astrocyte (GFAP)	1	1	1	0	1	1	1	1	1	1	1	0	1	0	0	1	1	1	0	1	1	1	0	1	1	1	1	0	1	1	0	1	0	0	0	1	0	0
2332.9568	2332.95970	1.24	glioma tissue and vessels	TQYEAMASSNMHEAEEWYR	GFAP_HUMAN	(P14136) Glial fibrillary acidic protein, astrocyte (GFAP)	0	0	1	0	1	1	1	1	1	1	1	0	1	1	0	1	0	0	0	1	1	0	0	1	1	1	1	1	1	1	0	1	0	0	0	0	0	0
2332.9568	2332.95970	1.24	normal tissue and vessels	TQYEAMASSNMHEAEEWYR	GFAP_HUMAN	(P14136) Glial fibrillary acidic protein, astrocyte (GFAP)	0	0	1	0	1	1	1	1	1	1	1	0	1	1	0	1	0	0	0	1	1	0	0	1	1	1	1	1	1	1	0	1	0	0	0	0	0	0
1019.5173	1019.51560	1.67	glioma tissue and vessels	GDYPLEAVR	KPYM_HUMAN	(P14618) Pyruvate kinase, isozymes M1/M2 (EC 2.7.1.40) (Pyruvate kinase muscle isozyme) (Cytosolic	0	0	0	0	0	0	0	1	0	1	0	0	0	0	0	0	1	0	0	0	1	1	0	0	0	0	0	1	0	0	0	0	0	1	0	1	0	0
1462.8187	1462.81513	2.44	glioma tissue and vessels	IYVDDGLISLQVK	KPYM_HUMAN	(P14618) Pyruvate kinase, isozymes M1/M2 (EC 2.7.1.40) (Pyruvate kinase muscle isozyme) (Cytosolic	1	0	1	0	1	0	1	0	1	0	0	0	0	0	0	0	1	1	0	1	1	1	0	0	0	0	1	1	0	1	0	1	0	0	0	0	0	0
1642.7703	1642.77071	0.25	glioma tissue and vessels	DPVQEAWAEDVDLR	KPYM_HUMAN	(P14618) Pyruvate kinase, isozymes M1/M2 (EC 2.7.1.40) (Pyruvate kinase muscle isozyme) (Cytosolic	0	0	0	0	0	0	0	0	0	0	0	0	1	0	1	0	0	0	0	1	0	0	0	0	0	1	0	0	1	0	0	1	0	0	0	0	0	1
1859.9004	1859.89957	0.45	normal tissue and vessels	FGVEQDVDMVFASFIR	KPYM_HUMAN	(P14618) Pyruvate kinase, isozymes M1/M2 (EC 2.7.1.40) (Pyruvate kinase muscle isozyme) (Cytosolic	1	1	1	0	1	1	1	1	1	1	1	0	1	1	0	0	1	1	1	1	0	1	1	1	1	1	1	1	1	1	1	1	1	1	1	1	1	1
1883.9039	1883.90344	0.24	normal tissue and vessels	LNFSHGTHEYHAETIK	KPYM_HUMAN	(P14618) Pyruvate kinase, isozymes M1/M2 (EC 2.7.1.40) (Pyruvate kinase muscle isozyme) (Cytosolic	0	0	1	0	0	0	1	0	1	1	0	0	0	0	0	0	0	1	0	1	1	1	1	0	0	1	1	0	1	1	0	1	0	0	1	0	1	1
1931.9879	1931.98609	0.94	normal tissue and vessels	EAEAAIYHLQLFEELR	KPYM_HUMAN	(P14618) Pyruvate kinase, isozymes M1/M2 (EC 2.7.1.40) (Pyruvate kinase muscle isozyme) (Cytosolic	0	1	1	0	1	1	1	0	1	1	0	0	1	0	0	0	0	0	0	1	1	1	1	1	1	1	1	0	1	0	0	0	0	0	0	0	0	1
2465.2921	2465.29218	0.03	glioma tissue and vessels	TATESFASDPILYRPVAVALDTK	KPYM_HUMAN	(P14618) Pyruvate kinase, isozymes M1/M2 (EC 2.7.1.40) (Pyruvate kinase muscle isozyme) (Cytosolic	1	0	0	0	1	1	1	0	0	0	0	0	0	0	0	0	0	0	1	0	0	1	1	0	0	0	0	0	0	1	0	0	1	1	1	0	0	0
2465.2921	2465.29218	0.03	normal tissue and vessels	TATESFASDPILYRPVAVALDTK	KPYM_HUMAN	(P14618) Pyruvate kinase, isozymes M1/M2 (EC 2.7.1.40) (Pyruvate kinase muscle isozyme) (Cytosolic	1	0	0	0	1	1	1	0	0	0	0	0	0	0	0	0	0	0	1	0	0	1	1	0	0	0	0	0	0	1	0	0	1	1	1	0	0	0
1187.6795	1187.67826	1.04	glioma tissue and vessels	SILFVPTSAPR	ENPL_HUMAN	(P14625) Endoplasmin precursor (94 kDa glucose-regulated protein) (GRP94) (gp96 homolog) (Tumor rej	0	0	1	0	0	0	1	1	0	0	0	0	0	0	0	0	0	0	0	0	0	0	1	0	1	0	0	0	0	0	0	0	0	0	0	0	0	0
1104.5826	1104.58362	0.92	normal tissue and vessels	IGFPWSEIR	EZRI_HUMAN	(P15311) Ezrin (p81) (Cytovillin) (Villin-2)	1	1	1	0	1	1	1	1	1	1	1	0	0	0	0	0	0	0	1	1	1	0	1	1	1	1	1	1	1	1	0	0	0	0	0	0	0	0
1182.5929	1182.59418	1.08	normal tissue and vessels	APDFVFYAPR	EZRI_HUMAN	(P15311) Ezrin (p81) (Cytovillin) (Villin-2)	0	0	0	0	1	0	0	0	0	0	0	0	0	0	0	0	0	0	0	1	1	1	0	1	1	1	1	1	1	0	0	0	0	0	0	0	0	0
1310.6877	1310.68913	1.09	normal tissue and vessels	KAPDFVFYAPR	EZRI_HUMAN	(P15311) Ezrin (p81) (Cytovillin) (Villin-2)	0	1	0	0	1	0	0	0	1	1	0	0	0	0	0	0	0	1	0	0	0	0	0	0	0	1	0	0	0	1	0	0	0	0	0	0	0	0
1386.7533	1386.75278	0.37	glioma tissue and vessels	YGFIEGHVVIPR	CD44_HUMAN	(P16070) CD44 antigen precursor (Phagocytic glycoprotein I) (PGP-1) (HUTCH-I) (Extracellular matrix	0	0	1	0	1	0	0	0	1	1	0	0	0	0	0	0	0	0	0	1	1	0	0	0	1	1	0	1	1	0	0	1	0	0	0	1	1	0
1228.6274	1228.62799	0.48	glioma tissue and vessels	VEILANDQGNR	HSP76_HUMAN	(P17066) Heat shock 70 kDa protein 6 (Heat shock 70 kDa protein B')	0	1	0	0	0	0	0	1	0	0	1	0	0	0	0	0	0	0	0	0	1	0	0	0	0	0	1	0	0	1	0	0	0	0	0	0	0	0
1487.7015	1487.70125	0.17	glioma tissue and vessels	TTPSYVAFTDTER	HSP76_HUMAN	(P17066) Heat shock 70 kDa protein 6 (Heat shock 70 kDa protein B')	0	1	1	0	1	0	1	1	1	0	0	0	1	0	1	0	0	0	1	1	0	0	1	1	1	0	0	0	1	1	0	1	0	1	1	0	1	0
1675.7271	1675.73062	2.10	glioma tissue and vessels	ATAGDTHLGGEDFDNR	HSP76_HUMAN	(P17066) Heat shock 70 kDa protein 6 (Heat shock 70 kDa protein B')	0	0	0	1	0	0	0	1	0	0	1	0	0	0	1	0	0	1	0	0	1	0	0	0	0	0	1	0	0	0	1	0	0	1	0	0	0	0
1187.7146	1187.71463	0.03	normal tissue and vessels	SLKPDFVLIR	SYN1_HUMAN	(P17600) Synapsin-1 (Synapsin I) (Brain protein 4.1)	0	0	0	0	0	0	0	0	0	0	0	0	0	0	0	0	0	1	1	0	0	0	0	0	0	0	0	0	0	0	0	0	0	0	1	0	1	1
1115.5675	1115.56909	1.43	glioma tissue and vessels	VELQELNDR	DESM_HUMAN	(P17661) Desmin	1	1	0	0	0	0	1	0	1	1	1	0	0	0	0	0	0	0	0	1	1	1	0	1	0	1	1	0	1	0	0	0	0	0	0	0	0	0
1121.5823	1121.58368	1.23	glioma tissue and vessels	EYQDLLNVK	DESM_HUMAN	(P17661) Desmin	1	1	1	1	1	0	1	1	1	0	1	0	1	0	0	0	0	0	0	1	1	1	1	1	1	1	1	0	1	1	1	1	0	0	1	1	0	0
1405.7582	1405.75726	0.67	glioma tissue and vessels	IESLNEEIAFLK	DESM_HUMAN	(P17661) Desmin	0	0	0	0	0	0	0	0	0	0	1	1	0	0	0	0	0	0	0	1	0	0	1	1	1	1	0	0	1	0	0	0	0	0	0	0	0	0
1454.7269	1454.72736	0.32	normal tissue and vessels	GDFIALDLGGSSFR	HXK1_HUMAN	(P19367) Hexokinase type I (EC 2.7.1.1) (HK I) (Brain form hexokinase)	1	0	0	0	0	0	0	0	0	0	0	0	0	0	0	0	1	1	1	0	0	0	0	0	0	0	0	0	0	1	1	0	0	0	1	0	1	1
2006.0108	2006.00894	0.93	glioma tissue and vessels	FAHYVVTSQVVNTANEAR	ITIH1_HUMAN	(P19827) Inter-alpha-trypsin inhibitor heavy chain H1 precursor (ITI heavy chain H1) (Inter-alpha-i	0	0	0	0	0	0	0	0	0	0	0	1	1	0	0	0	0	0	0	0	0	0	0	0	0	0	0	0	0	0	0	1	1	1	0	0	0	0
1308.6315	1308.63307	1.20	normal tissue and vessels	NFIAQGPYENR	VATB2_HUMAN	(P21281) Vacuolar ATP synthase subunit B, brain isoform (EC 3.6.3.14) (V-ATPase B2 subunit) (Vacuol	0	0	0	0	0	0	0	0	0	0	0	0	0	0	0	0	0	1	0	0	0	0	0	0	0	0	0	0	0	1	0	0	1	0	1	0	0	1
1225.5669	1225.56949	2.11	glioma tissue and vessels	EATTEFSVDAR	FLNA_HUMAN	(P21333) Filamin-A (Alpha-filamin) (Filamin-1) (Endothelial actin-binding protein) (Actin-binding p	0	0	0	0	0	0	1	0	1	0	0	0	0	0	0	0	1	0	0	0	0	0	0	0	1	0	0	0	0	0	0	0	0	0	0	1	0	1
1400.6476	1400.64806	0.33	glioma tissue and vessels	YGGDEIPFSPYR	FLNA_HUMAN	(P21333) Filamin-A (Alpha-filamin) (Filamin-1) (Endothelial actin-binding protein) (Actin-binding p	0	1	1	0	0	0	1	1	1	1	0	0	0	0	0	1	1	0	0	1	1	0	0	0	0	0	0	0	0	0	0	0	0	0	0	0	0	0
1429.7171	1429.71817	0.75	glioma tissue and vessels	AFGPGLQGGSAGSPAR	FLNA_HUMAN	(P21333) Filamin-A (Alpha-filamin) (Filamin-1) (Endothelial actin-binding protein) (Actin-binding p	0	0	0	0	0	0	0	0	1	1	0	1	0	0	0	0	1	0	1	0	0	1	0	0	0	1	1	1	0	1	0	0	0	0	0	0	0	0
1533.7714	1533.76956	1.20	glioma tissue and vessels	AEAGVPAEFSIWTR	FLNA_HUMAN	(P21333) Filamin-A (Alpha-filamin) (Filamin-1) (Endothelial actin-binding protein) (Actin-binding p	0	1	0	0	0	0	1	0	0	0	0	0	0	0	0	0	1	0	0	0	1	0	0	0	0	0	0	0	1	0	0	0	0	0	0	0	0	0
1602.7657	1602.76589	0.12	glioma tissue and vessels	YNEQHVPGSPFTAR	FLNA_HUMAN	(P21333) Filamin-A (Alpha-filamin) (Filamin-1) (Endothelial actin-binding protein) (Actin-binding p	0	1	0	0	1	0	1	1	1	1	0	0	0	0	0	0	1	0	0	1	0	0	0	0	0	0	0	0	0	0	0	0	0	0	0	0	0	0
1909.9191	1909.91773	0.72	glioma tissue and vessels	EGPYSISVLYGDEEVPR	FLNA_HUMAN	(P21333) Filamin-A (Alpha-filamin) (Filamin-1) (Endothelial actin-binding protein) (Actin-binding p	0	1	1	0	0	0	1	0	1	1	1	0	0	0	0	0	1	0	0	1	0	0	0	0	0	0	0	0	0	0	0	0	0	0	0	0	0	0
2467.1939	2467.18875	2.09	glioma tissue and vessels	FNEEHIPDSPFVVPVASPSGDAR	FLNA_HUMAN	(P21333) Filamin-A (Alpha-filamin) (Filamin-1) (Endothelial actin-binding protein) (Actin-binding p	0	1	0	0	0	0	0	1	0	1	0	0	0	0	0	0	1	0	0	0	0	0	0	0	0	0	0	0	0	1	0	0	0	0	0	0	0	1
2544.2586	2544.25755	0.41	glioma tissue and vessels	GLVEPVDVVDNADGTQTVNYVPSR	FLNA_HUMAN	(P21333) Filamin-A (Alpha-filamin) (Filamin-1) (Endothelial actin-binding protein) (Actin-binding p	0	1	0	0	0	0	1	0	0	0	1	0	0	0	0	0	1	0	0	1	0	0	0	0	0	0	0	0	0	0	0	0	0	0	0	0	0	0
1785.9129	1785.91631	1.91	glioma tissue and vessels	VMLGETNPADSKPGTIR	NDKB_HUMAN	(P22392) Nucleoside diphosphate kinase B (EC 2.7.4.6) (NDK B) (NDP kinase B) (nm23-H2) (C-myc purin	0	0	0	0	1	0	1	1	0	1	0	0	0	0	0	0	0	0	0	1	0	1	0	0	0	0	1	1	0	0	0	0	0	0	0	0	0	0
1377.6290	1377.62934	0.25	glioma tissue and vessels	GGGGNFGPGPGSNFR	ROA2_HUMAN	(P22626) Heterogeneous nuclear ribonucleoproteins A2/B1 (hnRNP A2 / hnRNP B1)	1	1	0	0	1	0	1	1	1	1	0	0	0	0	0	0	1	0	0	1	1	1	0	1	1	1	1	0	1	0	0	0	0	0	0	0	0	0
1340.7794	1340.77832	0.81	glioma tissue and vessels	LGGSAVISLEGKPL	COF1_HUMAN	(P23528) Cofilin-1 (Cofilin, non-muscle isoform) (18 kDa phosphoprotein) (p18)	0	0	1	0	0	0	1	0	0	0	0	0	0	0	0	0	0	0	0	0	0	1	0	0	0	0	0	0	1	0	0	0	0	0	0	0	0	1
2166.1004	2166.09642	1.84	glioma tissue and vessels	EILVGDVGQTVDDPYATFVK	COF1_HUMAN	(P23528) Cofilin-1 (Cofilin, non-muscle isoform) (18 kDa phosphoprotein) (p18)	0	1	1	0	0	0	0	0	0	1	0	0	0	0	0	0	0	0	0	0	1	0	0	0	1	1	0	0	0	1	0	0	0	0	1	1	0	0
1553.7377	1553.73827	0.37	normal tissue and vessels	EAYPGDVFYLHSR	ATPA_HUMAN	(P25705) ATP synthase alpha chain, mitochondrial precursor (EC 3.6.3.14)	0	0	0	0	0	0	1	1	0	1	1	0	0	0	1	0	1	1	1	0	1	1	0	0	0	1	1	0	1	1	1	1	1	0	1	1	1	1
1575.7860	1575.78601	0.01	glioma tissue and vessels	ILGADTSVDLEETGR	ATPA_HUMAN	(P25705) ATP synthase alpha chain, mitochondrial precursor (EC 3.6.3.14)	1	1	1	0	1	1	1	0	1	1	0	0	0	0	0	0	0	1	0	1	1	0	1	1	1	0	1	1	1	1	0	0	0	0	0	1	0	0
1624.8936	1624.89038	1.98	glioma tissue and vessels	TGAIVDVPVGEELLGR	ATPA_HUMAN	(P25705) ATP synthase alpha chain, mitochondrial precursor (EC 3.6.3.14)	0	0	1	0	0	0	0	0	0	0	1	1	0	0	0	0	1	1	1	1	1	0	0	0	1	1	0	0	1	1	1	1	1	0	1	1	1	1
2338.1702	2338.16730	1.24	glioma tissue and vessels	EVAAFAQFGSDLDAATQQLLSR	ATPA_HUMAN	(P25705) ATP synthase alpha chain, mitochondrial precursor (EC 3.6.3.14)	0	0	0	0	0	0	0	0	0	0	1	1	1	0	0	0	1	1	0	0	1	0	0	0	0	0	1	1	0	1	1	1	1	0	1	1	1	1
2338.1702	2338.16730	1.24	normal tissue and vessels	EVAAFAQFGSDLDAATQQLLSR	ATPA_HUMAN	(P25705) ATP synthase alpha chain, mitochondrial precursor (EC 3.6.3.14)	0	0	0	0	0	0	0	0	0	0	1	1	1	0	0	0	1	1	0	0	1	0	0	0	0	0	1	1	0	1	1	1	1	0	1	1	1	1
1104.5826	1104.58362	0.92	glioma tissue and vessels	IGFPWSEIR	MOES_HUMAN	(P26038) Moesin (Membrane-organizing extension spike protein)	1	1	1	0	1	1	1	1	1	1	1	0	0	0	0	0	0	0	1	1	1	0	1	1	1	1	1	1	1	1	0	0	0	0	0	0	0	0
1182.5929	1182.59418	1.08	glioma tissue and vessels	APDFVFYAPR	MOES_HUMAN	(P26038) Moesin (Membrane-organizing extension spike protein)	0	0	0	0	1	0	0	0	0	0	0	0	0	0	0	0	0	0	0	1	1	1	0	1	1	1	1	1	1	0	0	0	0	0	0	0	0	0
2082.0018	2082.00255	0.36	glioma tissue and vessels	FYPEDVSEELIQDITQR	MOES_HUMAN	(P26038) Moesin (Membrane-organizing extension spike protein)	1	1	1	0	1	1	1	1	1	1	0	0	0	0	0	0	0	0	1	1	1	1	0	1	1	1	1	0	1	0	0	0	0	0	0	0	0	0
1189.6605	1189.66090	0.34	glioma tissue and vessels	DSTLIMQLLR	1433T_HUMAN	(P27348) 14-3-3 protein theta (14-3-3 protein tau) (14-3-3 protein T-cell) (HS1 protein)	1	1	1	0	1	0	1	1	1	1	1	0	1	0	0	0	1	1	1	1	1	0	1	1	1	1	1	0	1	1	1	1	1	0	1	1	1	1
1410.6265	1410.62840	1.35	glioma tissue and vessels	EQFLDGDGWTSR	CRTC_HUMAN	(P27797) Calreticulin precursor (CRP55) (Calregulin) (HACBP) (ERp60) (grp60)	1	1	1	0	1	1	1	1	1	1	1	0	0	1	0	0	1	1	0	1	1	0	0	1	1	0	1	1	1	1	0	1	0	0	0	0	0	0
1800.8377	1800.83986	1.20	glioma tissue and vessels	IKDPDASKPEDWDER	CRTC_HUMAN	(P27797) Calreticulin precursor (CRP55) (Calregulin) (HACBP) (ERp60) (grp60)	0	0	0	0	1	0	1	0	1	1	0	0	0	0	0	0	0	0	0	1	1	0	0	0	0	1	1	0	1	0	0	0	0	0	0	0	0	0
1770.8331	1770.83328	0.10	glioma tissue and vessels	APVPTGEVYFADSFDR	CALX_HUMAN	(P27824) Calnexin precursor (Major histocompatibility complex class I antigen-binding protein p88)	0	1	1	0	1	0	1	0	1	0	0	0	0	0	0	0	0	0	0	1	1	1	1	1	1	1	0	0	1	1	0	0	1	1	0	0	0	0
944.5323	944.53118	1.19	glioma tissue and vessels	AGLQFPVGR	H2AA_HUMAN	(P28001) Histone H2A.a (H2A/a) (H2A.2)	0	0	0	1	0	0	0	0	0	0	0	1	0	0	0	1	0	1	0	0	1	0	0	0	1	0	0	0	0	0	1	0	0	0	0	0	0	0
944.5323	944.53118	1.19	normal tissue and vessels	AGLQFPVGR	H2AA_HUMAN	(P28001) Histone H2A.a (H2A/a) (H2A.2)	0	0	0	1	0	0	0	0	0	0	0	1	0	0	0	1	0	1	0	0	1	0	0	0	1	0	0	0	0	0	1	0	0	0	0	0	0	0
1931.1688	1931.16873	0.04	glioma tissue and vessels	VTIAQGGVLPNIQAVLLPK	H2AA_HUMAN	(P28001) Histone H2A.a (H2A/a) (H2A.2)	1	0	1	0	1	0	0	0	0	1	0	0	0	0	0	0	0	0	0	0	1	0	0	1	0	0	1	0	1	0	0	0	0	0	0	0	0	0
2312.0293	2312.03128	0.86	glioma tissue and vessels	VWTSGQVEEYDLDADDINSR	AQP1_HUMAN	(P29972) Aquaporin-1 (AQP-1) (Aquaporin-CHIP) (Water channel protein for red blood cells and kidney	0	0	0	0	0	1	1	1	0	1	0	0	0	0	0	0	0	0	0	1	1	0	0	0	1	1	1	0	0	0	0	0	0	0	0	0	0	0
2030.9895	2030.98711	1.18	normal tissue and vessels	FHDFLGDSWGILFSHPR	PRDX6_HUMAN	(P30041) Peroxiredoxin 6 (EC 1.11.1.15) (Antioxidant protein 2) (1-Cys peroxiredoxin) (1-Cys PRX) (	0	0	1	0	1	0	1	1	0	1	0	0	0	0	0	0	0	0	0	1	1	1	0	0	1	1	1	0	0	1	0	0	0	0	0	0	0	0
1906.9755	1906.97560	0.05	glioma tissue and vessels	ETDLLLDDSLVSIFGNR	PRDX5_HUMAN	(P30044) Peroxiredoxin 5, mitochondrial precursor (EC 1.11.1.15) (Prx-V) (Peroxisomal antioxidant e	0	0	0	0	0	0	0	0	0	0	0	0	0	0	0	0	0	1	1	0	0	0	0	0	0	0	1	0	0	1	0	0	0	0	0	0	0	1
1499.7868	1499.78523	1.05	glioma tissue and vessels	PFLELDTNLPANR	DOPD_HUMAN	(P30046) D-dopachrome tautomerase (EC 5.3.3.-) (Phenylpyruvate tautomerase II)	1	1	1	0	1	1	1	1	1	1	1	1	1	1	0	1	1	1	1	1	1	1	0	1	1	1	1	1	1	1	0	1	0	1	1	1	0	0
1370.6964	1370.69502	1.01	glioma tissue and vessels	ELSDFISYLQR	PDIA3_HUMAN	(P30101) Protein disulfide-isomerase A3 precursor (EC 5.3.4.1) (Disulfide isomerase ER-60) (ERp60)	1	1	1	0	1	0	1	0	1	1	1	0	0	0	0	0	0	0	1	1	0	0	1	1	1	1	0	0	0	0	0	0	0	0	0	0	0	0
2141.1068	2141.10652	0.13	normal tissue and vessels	SPYLYPLYGLGELPQGFAR	GDIA_HUMAN	(P31150) Rab GDP dissociation inhibitor alpha (Rab GDI alpha) (Guanosine diphosphate dissociation i	1	0	0	0	0	1	1	0	1	0	0	1	0	0	0	1	1	0	1	1	1	0	1	1	0	0	0	0	1	1	1	1	0	0	1	1	1	1
2151.0826	2151.08687	1.99	normal tissue and vessels	FDLGQDVIDFTGHALALYR	GDIA_HUMAN	(P31150) Rab GDP dissociation inhibitor alpha (Rab GDI alpha) (Guanosine diphosphate dissociation i	0	0	0	0	0	0	0	1	1	0	0	1	1	1	0	0	0	0	0	0	0	0	0	0	0	0	0	0	0	0	0	1	1	1	0	0	0	1
1996.9752	1996.97626	0.53	glioma tissue and vessels	ATENDIYNFFSPLNPVR	HNRH1_HUMAN	(P31943) Heterogeneous nuclear ribonucleoprotein H (hnRNP H)	0	0	0	0	0	1	0	1	0	0	1	0	0	0	0	0	0	1	0	0	1	0	0	0	0	0	0	0	0	0	0	0	0	1	0	0	1	1
1189.6605	1189.66090	0.34	normal tissue and vessels	DSTLIMQLLR	1433B_HUMAN	(P31946) 14-3-3 protein beta/alpha (Protein kinase C inhibitor protein 1) (KCIP-1) (Protein 1054)	1	1	1	0	1	0	1	1	1	1	1	0	1	0	0	0	1	1	1	1	1	0	1	1	1	1	1	0	1	1	1	1	1	0	1	1	1	1
1189.6605	1189.66090	0.34	glioma tissue and vessels	DSTLIMQLLR	1433S_HUMAN	(P31947) 14-3-3 protein sigma (Stratifin) (Epithelial cell marker protein 1)	1	1	1	0	1	0	1	1	1	1	1	0	1	0	0	0	1	1	1	1	1	0	1	1	1	1	1	0	1	1	1	1	1	0	1	1	1	1
1211.6771	1211.67423	2.37	glioma tissue and vessels	QITVNDLPVGR	PRDX2_HUMAN	(P32119) Peroxiredoxin 2 (EC 1.11.1.15) (Thioredoxin peroxidase 1) (Thioredoxin-dependent peroxide	1	1	1	0	1	0	0	1	1	1	0	0	1	0	0	0	1	1	1	1	1	1	1	1	0	1	1	1	1	1	1	1	0	0	1	0	0	1
1211.6771	1211.67423	2.37	normal tissue and vessels	QITVNDLPVGR	PRDX2_HUMAN	(P32119) Peroxiredoxin 2 (EC 1.11.1.15) (Thioredoxin peroxidase 1) (Thioredoxin-dependent peroxide	1	1	1	0	1	0	0	1	1	1	0	0	1	0	0	0	1	1	1	1	1	1	1	1	0	1	1	1	1	1	1	1	0	0	1	0	0	1
1104.5826	1104.58362	0.92	glioma tissue and vessels	IGFPWSEIR	RADI_HUMAN	(P35241) Radixin	1	1	1	0	1	1	1	1	1	1	1	0	0	0	0	0	0	0	1	1	1	0	1	1	1	1	1	1	1	1	0	0	0	0	0	0	0	0
1182.5929	1182.59418	1.08	glioma tissue and vessels	APDFVFYAPR	RADI_HUMAN	(P35241) Radixin	0	0	0	0	1	0	0	0	0	0	0	0	0	0	0	0	0	0	0	1	1	1	0	1	1	1	1	1	1	0	0	0	0	0	0	0	0	0
1060.5613	1060.56331	1.90	glioma vessels	TLLDIDNTR	K1C9_HUMAN	(P35527) Keratin, type I cytoskeletal 9 (Cytokeratin-9) (CK-9) (Keratin-9) (K9)	1	0	0	0	1	0	1	1	1	0	1	0	0	0	0	0	0	0	0	1	0	1	0	0	0	0	1	0	1	0	0	0	0	0	0	0	0	0
1307.6777	1307.67758	0.09	glioma vessels	IKFEMEQNLR	K1C9_HUMAN	(P35527) Keratin, type I cytoskeletal 9 (Cytokeratin-9) (CK-9) (Keratin-9) (K9)	1	1	1	1	1	1	1	1	1	0	1	1	1	0	1	1	1	1	0	1	1	1	1	1	1	1	1	1	1	0	1	1	1	0	0	1	1	0
1307.6777	1307.67758	0.09	normal vessels	IKFEMEQNLR	K1C9_HUMAN	(P35527) Keratin, type I cytoskeletal 9 (Cytokeratin-9) (CK-9) (Keratin-9) (K9)	1	1	1	1	1	1	1	1	1	0	1	1	1	0	1	1	1	1	0	1	1	1	1	1	1	1	1	1	1	0	1	1	1	0	0	1	1	0
1837.9685	1837.96536	1.71	normal vessels	HGVQELEIELQSQLSK	K1C9_HUMAN	(P35527) Keratin, type I cytoskeletal 9 (Cytokeratin-9) (CK-9) (Keratin-9) (K9)	1	1	1	1	1	1	1	1	1	0	1	1	1	1	0	1	1	1	1	1	1	0	0	1	1	1	1	1	1	0	1	1	1	0	0	1	1	1
2705.1545	2705.16089	2.36	normal vessels	GGGGSFGYSYGGGSGGGFSASSLGGGFGGGSR	K1C9_HUMAN	(P35527) Keratin, type I cytoskeletal 9 (Cytokeratin-9) (CK-9) (Keratin-9) (K9)	0	0	1	1	1	0	1	1	1	0	1	1	1	0	0	0	0	1	0	0	1	0	1	1	1	0	1	1	1	0	1	1	1	0	0	1	1	0
1193.6166	1193.61604	0.47	glioma tissue and vessels	ALELDSNLYR	MYH9_HUMAN	(P35579) Myosin-9 (Myosin heavy chain, nonmuscle IIa) (Nonmuscle myosin heavy chain IIa) (NMMHC II-	0	0	1	1	0	0	0	1	0	0	1	0	0	0	1	0	0	0	0	1	1	0	0	0	1	0	0	1	0	0	0	0	0	1	0	0	1	0
1869.9677	1869.96645	0.67	glioma tissue and vessels	ANLQIDQINTDLNLER	MYH9_HUMAN	(P35579) Myosin-9 (Myosin heavy chain, nonmuscle IIa) (Nonmuscle myosin heavy chain IIa) (NMMHC II-	0	1	1	0	1	0	1	0	1	1	0	0	0	0	0	0	0	0	0	0	0	0	0	0	0	0	0	0	0	0	0	0	0	0	0	0	0	0
2493.1740	2493.17392	0.03	glioma tissue and vessels	DFSALESQLQDTQELLQEENR	MYH9_HUMAN	(P35579) Myosin-9 (Myosin heavy chain, nonmuscle IIa) (Nonmuscle myosin heavy chain IIa) (NMMHC II-	0	1	1	0	1	0	1	0	1	1	0	0	0	0	0	0	0	0	0	0	0	0	0	0	0	0	0	0	0	0	0	0	0	0	0	0	0	0
2252.9761	2252.97367	1.08	glioma tissue and vessels	APKPDGPGGGPGGSHMGGNYGDDR	FUS_HUMAN	(P35637) RNA-binding protein FUS (Oncogene FUS) (Oncogene TLS) (Translocated in liposarcoma protein	1	0	0	0	0	1	0	0	1	0	0	0	0	0	0	0	0	0	0	0	0	0	0	0	0	0	0	0	1	0	0	1	0	0	0	0	0	0
1107.5406	1107.54288	2.06	glioma vessels	AQYEEIAQR	K22E_HUMAN	(P35908) Keratin, type II cytoskeletal 2 epidermal (Cytokeratin-2e) (K2e) (CK 2e)	1	0	1	1	1	1	1	1	1	0	1	1	0	0	0	0	0	0	1	1	1	0	1	1	1	0	1	0	1	0	1	1	0	0	0	1	1	0
1193.6166	1193.61603	0.48	glioma vessels	YEELQVTVGR	K22E_HUMAN	(P35908) Keratin, type II cytoskeletal 2 epidermal (Cytokeratin-2e) (K2e) (CK 2e)	0	0	1	1	0	0	0	1	0	0	1	0	0	0	1	0	0	0	0	1	1	0	0	0	1	0	0	1	0	0	0	0	0	1	0	0	1	0
1263.6938	1263.69429	0.39	glioma vessels	LALDVEIATYR	K22E_HUMAN	(P35908) Keratin, type II cytoskeletal 2 epidermal (Cytokeratin-2e) (K2e) (CK 2e)	0	1	1	1	1	1	0	1	1	0	1	1	1	0	0	0	0	1	1	0	0	0	1	1	0	0	1	0	1	0	0	1	0	1	0	0	0	0
1320.5814	1320.58269	0.98	glioma vessels	HGGGGGGFGGGGFGSR	K22E_HUMAN	(P35908) Keratin, type II cytoskeletal 2 epidermal (Cytokeratin-2e) (K2e) (CK 2e)	1	1	1	1	1	1	1	1	1	0	1	1	1	1	0	1	1	1	1	1	1	1	1	1	1	1	1	1	1	1	1	1	1	1	0	1	1	1
1391.6814	1391.68009	0.94	glioma vessels	SKEEAEALYHSK	K22E_HUMAN	(P35908) Keratin, type II cytoskeletal 2 epidermal (Cytokeratin-2e) (K2e) (CK 2e)	0	0	0	1	0	0	0	0	0	0	1	0	0	0	0	0	0	0	0	1	0	0	0	0	0	1	0	1	0	0	0	0	0	0	0	0	0	0
1475.7875	1475.78523	1.54	glioma vessels	FLEQQNQVLQTK	K22E_HUMAN	(P35908) Keratin, type II cytoskeletal 2 epidermal (Cytokeratin-2e) (K2e) (CK 2e)	1	1	1	1	1	1	1	1	1	0	1	1	0	1	0	0	1	0	0	1	0	1	1	1	1	1	1	0	1	1	0	1	0	1	0	0	1	0
2399.0181	2399.01816	0.03	glioma vessels	GSGFGGGSGFGGGSGFSGGGFGGGGFGGGR	K22E_HUMAN	(P35908) Keratin, type II cytoskeletal 2 epidermal (Cytokeratin-2e) (K2e) (CK 2e)	0	0	0	1	1	1	0	1	0	0	0	0	0	0	0	1	0	0	0	0	1	0	0	1	0	1	1	0	1	0	1	1	0	1	0	0	1	0
1393.7099	1393.71098	0.77	glioma tissue and vessels	FVEGLPINDFSR	MDHC_HUMAN	(P40925) Malate dehydrogenase, cytoplasmic (EC 1.1.1.37)	0	0	0	0	0	0	0	0	0	1	1	0	0	0	0	0	1	1	1	1	1	0	0	0	0	1	0	0	0	1	1	1	0	0	1	1	1	1
1393.7099	1393.71098	0.77	normal tissue and vessels	FVEGLPINDFSR	MDHC_HUMAN	(P40925) Malate dehydrogenase, cytoplasmic (EC 1.1.1.37)	0	0	0	0	0	0	0	0	0	1	1	0	0	0	0	0	1	1	1	1	1	0	0	0	0	1	0	0	0	1	1	1	0	0	1	1	1	1
1295.6656	1295.66637	0.59	glioma tissue and vessels	MALDIEIATYR	PERI_HUMAN	(P41219) Peripherin	1	1	1	1	1	1	1	1	1	1	1	0	0	0	0	1	1	1	0	1	1	1	1	1	1	1	1	1	1	0	0	0	0	0	0	0	0	0
1309.6052	1309.60587	0.51	glioma tissue and vessels	NLQEAEEWYK	PERI_HUMAN	(P41219) Peripherin	1	1	0	1	0	0	1	0	1	1	0	1	0	0	0	0	1	0	0	1	1	1	1	1	1	1	1	0	1	0	0	0	1	0	0	0	0	0
1084.6161	1084.61490	1.11	glioma tissue and vessels	AVPEGFVIPR	NAMPT_HUMAN	(P43490) Nicotinamide phosphoribosyltransferase (EC 2.4.2.12) (NAmPRTase) (Nampt) (Pre-B cell-enhan	0	0	0	0	0	0	1	1	0	1	0	0	0	1	1	0	0	0	0	1	0	0	0	1	1	0	0	0	0	0	0	0	0	1	0	0	0	0
1055.6198	1055.62071	0.86	glioma tissue and vessels	AIGNIELGIR	MAP1B_HUMAN	(P46821) Microtubule-associated protein 1B (MAP 1B) [Contains: MAP1 light chain LC1]	0	0	0	0	0	0	0	1	0	0	1	0	1	0	0	0	0	0	0	0	0	0	0	0	1	0	0	0	0	0	1	0	0	0	0	0	0	0
1314.7257	1314.72631	0.46	glioma tissue and vessels	VQSLEGEKLSPK	MAP1B_HUMAN	(P46821) Microtubule-associated protein 1B (MAP 1B) [Contains: MAP1 light chain LC1]	0	0	0	0	0	0	0	0	0	0	0	0	0	0	1	0	1	0	1	0	0	0	0	0	0	0	0	0	0	0	0	0	1	0	0	0	0	1
2372.2168	2372.21906	0.95	glioma tissue and vessels	SDVLETVVLINPSDEAVSTEVR	MAP1B_HUMAN	(P46821) Microtubule-associated protein 1B (MAP 1B) [Contains: MAP1 light chain LC1]	0	0	1	0	0	0	1	0	0	0	0	0	0	0	0	0	0	0	0	0	0	0	0	0	0	0	1	1	0	0	0	0	0	1	0	0	0	0
1107.5406	1107.54288	2.06	glioma vessels	AQYEEIAQR	K2C6D_HUMAN	(P48667) Keratin, type II cytoskeletal 6D (Cytokeratin-6D) (CK 6D) (K6d keratin) (Fragment)	1	0	1	1	1	1	1	1	1	0	1	1	0	0	0	0	0	0	1	1	1	0	1	1	1	0	1	0	1	0	1	1	0	0	0	1	1	0
1263.6938	1263.69429	0.39	glioma vessels	LALDVEIATYR	K2C6D_HUMAN	(P48667) Keratin, type II cytoskeletal 6D (Cytokeratin-6D) (CK 6D) (K6d keratin) (Fragment)	0	1	1	1	1	1	0	1	1	0	1	1	1	0	0	0	0	1	1	0	0	0	1	1	0	0	1	0	1	0	0	1	0	1	0	0	0	0
1308.6537	1308.65421	0.39	glioma vessels	NKYEDEINKR	K2C6D_HUMAN	(P48667) Keratin, type II cytoskeletal 6D (Cytokeratin-6D) (CK 6D) (K6d keratin) (Fragment)	1	0	0	0	0	0	0	1	1	0	1	0	0	0	0	0	0	0	0	0	0	1	1	0	0	0	1	0	0	0	0	0	0	0	0	0	0	0
1659.8011	1659.80126	0.10	glioma tissue and vessels	LYGPSSVSFADDFVR	SPH2_HUMAN	(P50454) Collagen-binding protein 2 precursor (Colligin 2) (Rheumatoid arthritis related antigen RA	0	1	1	0	1	0	1	0	0	1	1	0	0	0	0	0	0	0	0	0	0	0	0	0	0	0	0	0	0	0	0	0	0	0	0	0	0	0
1556.7329	1556.73393	0.66	normal tissue and vessels	SPEFTHENPLETR	AT1A2_HUMAN	(P50993) Sodium/potassium-transporting ATPase alpha-2 chain precursor (EC 3.6.3.9) (Sodium pump 2)	0	0	0	0	0	0	0	0	0	0	0	0	0	0	0	0	1	0	0	0	0	0	0	0	0	1	1	0	0	0	1	0	0	0	0	0	0	1
1829.9259	1829.92386	1.11	normal tissue and vessels	GVGIISEGNETVEDIAAR	AT1A2_HUMAN	(P50993) Sodium/potassium-transporting ATPase alpha-2 chain precursor (EC 3.6.3.9) (Sodium pump 2)	0	0	0	0	0	0	1	0	0	0	1	1	0	0	0	0	0	0	0	1	0	0	0	0	0	1	1	0	0	0	0	0	0	0	0	0	1	0
1316.6585	1316.65932	0.62	glioma tissue and vessels	IQIWDTAGQER	RAB15_HUMAN	(P59190) Ras-related protein Rab-15	0	0	0	0	1	1	0	0	0	0	0	1	0	0	0	0	0	1	1	1	1	0	0	1	1	1	1	1	0	1	1	1	1	0	1	1	1	1
1000.5327	1000.53494	2.24	normal tissue and vessels	LIETYFSK	MYPR_HUMAN	(P60201) Myelin proteolipid protein (PLP) (Lipophilin)	0	0	0	0	0	0	0	0	1	0	1	0	1	0	0	0	1	1	0	0	0	0	0	0	0	0	0	0	0	0	0	0	0	1	1	1	1	1
1162.5717	1162.57117	0.46	normal tissue and vessels	GQHQAHSLER	MYPR_HUMAN	(P60201) Myelin proteolipid protein (PLP) (Lipophilin)	0	0	1	0	0	0	1	0	1	0	0	0	0	0	0	0	0	0	0	0	0	0	0	0	0	0	0	1	0	0	1	0	0	0	0	1	0	0
1479.7462	1479.74526	0.64	normal tissue and vessels	MYGVLPWNAFPGK	MYPR_HUMAN	(P60201) Myelin proteolipid protein (PLP) (Lipophilin)	0	0	0	0	0	0	0	0	0	0	0	0	1	0	1	0	1	1	1	0	0	0	0	0	0	0	0	0	0	1	0	1	1	1	1	1	1	1
976.4465	976.44824	1.78	glioma tissue and vessels	AGFAGDDAPR	ACTB_HUMAN	(P60709) Actin, cytoplasmic 1 (Beta-actin)	0	0	0	0	0	0	1	0	0	1	0	1	1	0	0	0	1	1	0	0	1	1	0	0	1	0	0	0	0	0	0	0	0	0	0	1	0	1
976.4465	976.44824	1.78	glioma vessels	AGFAGDDAPR	ACTB_HUMAN	(P60709) Actin, cytoplasmic 1 (Beta-actin)	0	0	0	0	0	0	1	0	0	1	0	1	1	0	0	0	1	1	0	0	1	1	0	0	1	0	0	0	0	0	0	0	0	0	0	1	0	1
976.4465	976.44824	1.78	normal tissue and vessels	AGFAGDDAPR	ACTB_HUMAN	(P60709) Actin, cytoplasmic 1 (Beta-actin)	0	0	0	0	0	0	1	0	0	1	0	1	1	0	0	0	1	1	0	0	1	1	0	0	1	0	0	0	0	0	0	0	0	0	0	1	0	1
998.4842	998.48630	2.10	glioma tissue and vessels	DLTDYLMK	ACTB_HUMAN	(P60709) Actin, cytoplasmic 1 (Beta-actin)	1	0	0	0	0	0	1	0	1	0	1	0	0	0	0	0	0	0	0	0	0	0	0	0	0	0	1	0	0	0	0	0	0	0	0	0	0	0
1132.5251	1132.52690	1.59	glioma tissue and vessels	GYSFTTTAER	ACTB_HUMAN	(P60709) Actin, cytoplasmic 1 (Beta-actin)	1	1	1	1	1	1	1	1	1	1	1	1	0	0	0	0	1	1	1	1	1	1	1	1	1	1	1	1	1	1	1	1	0	1	1	1	1	1
1132.5251	1132.52690	1.59	glioma vessels	GYSFTTTAER	ACTB_HUMAN	(P60709) Actin, cytoplasmic 1 (Beta-actin)	1	1	1	1	1	1	1	1	1	1	1	1	0	0	0	0	1	1	1	1	1	1	1	1	1	1	1	1	1	1	1	1	0	1	1	1	1	1
1132.5251	1132.52690	1.59	normal tissue and vessels	GYSFTTTAER	ACTB_HUMAN	(P60709) Actin, cytoplasmic 1 (Beta-actin)	1	1	1	1	1	1	1	1	1	1	1	1	0	0	0	0	1	1	1	1	1	1	1	1	1	1	1	1	1	1	1	1	0	1	1	1	1	1
1171.5698	1171.57100	1.02	glioma tissue and vessels	HQGVMVGMGQK	ACTB_HUMAN	(P60709) Actin, cytoplasmic 1 (Beta-actin)	1	0	1	0	1	0	1	1	1	0	1	0	0	0	0	0	1	0	0	1	1	1	0	1	1	0	1	0	1	1	0	0	0	0	0	0	0	0
1171.5698	1171.57100	1.02	normal tissue and vessels	HQGVMVGMGQK	ACTB_HUMAN	(P60709) Actin, cytoplasmic 1 (Beta-actin)	1	0	1	0	1	0	1	1	1	0	1	0	0	0	0	0	1	0	0	1	1	1	0	1	1	0	1	0	1	1	0	0	0	0	0	0	0	0
1198.7047	1198.70545	0.63	glioma vessels	AVFPSIVGRPR	ACTB_HUMAN	(P60709) Actin, cytoplasmic 1 (Beta-actin)	1	1	1	1	1	1	1	1	1	1	1	1	1	1	1	1	1	1	1	1	1	1	1	1	1	1	1	1	1	1	1	1	1	1	1	1	1	1
1198.7047	1198.70545	0.63	normal vessels	AVFPSIVGRPR	ACTB_HUMAN	(P60709) Actin, cytoplasmic 1 (Beta-actin)	1	1	1	1	1	1	1	1	1	1	1	1	1	1	1	1	1	1	1	1	1	1	1	1	1	1	1	1	1	1	1	1	1	1	1	1	1	1
1515.7499	1515.74913	0.51	glioma tissue and vessels	IWHHTFYNELR	ACTB_HUMAN	(P60709) Actin, cytoplasmic 1 (Beta-actin)	1	1	1	1	1	1	1	1	1	1	1	1	1	1	0	1	1	1	1	1	1	1	1	1	1	1	1	1	1	1	1	1	1	1	1	1	1	1
1515.7499	1515.74913	0.51	glioma vessels	IWHHTFYNELR	ACTB_HUMAN	(P60709) Actin, cytoplasmic 1 (Beta-actin)	1	1	1	1	1	1	1	1	1	1	1	1	1	1	0	1	1	1	1	1	1	1	1	1	1	1	1	1	1	1	1	1	1	1	1	1	1	1
1515.7499	1515.74913	0.51	normal tissue and vessels	IWHHTFYNELR	ACTB_HUMAN	(P60709) Actin, cytoplasmic 1 (Beta-actin)	1	1	1	1	1	1	1	1	1	1	1	1	1	1	0	1	1	1	1	1	1	1	1	1	1	1	1	1	1	1	1	1	1	1	1	1	1	1
1515.7499	1515.74913	0.51	normal vessels	IWHHTFYNELR	ACTB_HUMAN	(P60709) Actin, cytoplasmic 1 (Beta-actin)	1	1	1	1	1	1	1	1	1	1	1	1	1	1	0	1	1	1	1	1	1	1	1	1	1	1	1	1	1	1	1	1	1	1	1	1	1	1
1516.7009	1516.70262	1.13	glioma tissue and vessels	QEYDESGPSIVHR	ACTB_HUMAN	(P60709) Actin, cytoplasmic 1 (Beta-actin)	1	0	0	0	0	0	0	1	1	0	0	0	0	0	0	0	0	0	0	0	1	1	0	1	0	0	0	0	0	0	0	0	0	0	0	1	0	0
1516.7009	1516.70262	1.13	glioma vessels	QEYDESGPSIVHR	ACTB_HUMAN	(P60709) Actin, cytoplasmic 1 (Beta-actin)	1	0	0	0	0	0	0	1	1	0	0	0	0	0	0	0	0	0	0	0	1	1	0	1	0	0	0	0	0	0	0	0	0	0	0	1	0	0
1516.7009	1516.70262	1.13	normal tissue and vessels	QEYDESGPSIVHR	ACTB_HUMAN	(P60709) Actin, cytoplasmic 1 (Beta-actin)	1	0	0	0	0	0	0	1	1	0	0	0	0	0	0	0	0	0	0	0	1	1	0	1	0	0	0	0	0	0	0	0	0	0	0	1	0	0
1790.8927	1790.89186	0.47	glioma tissue and vessels	SYELPDGQVITIGNER	ACTB_HUMAN	(P60709) Actin, cytoplasmic 1 (Beta-actin)	1	1	1	1	1	1	1	1	1	1	1	1	1	1	0	1	1	1	1	1	1	1	1	1	1	1	1	1	1	1	1	1	1	1	1	1	1	1
1790.8927	1790.89186	0.47	glioma vessels	SYELPDGQVITIGNER	ACTB_HUMAN	(P60709) Actin, cytoplasmic 1 (Beta-actin)	1	1	1	1	1	1	1	1	1	1	1	1	1	1	0	1	1	1	1	1	1	1	1	1	1	1	1	1	1	1	1	1	1	1	1	1	1	1
1790.8927	1790.89186	0.47	normal tissue and vessels	SYELPDGQVITIGNER	ACTB_HUMAN	(P60709) Actin, cytoplasmic 1 (Beta-actin)	1	1	1	1	1	1	1	1	1	1	1	1	1	1	0	1	1	1	1	1	1	1	1	1	1	1	1	1	1	1	1	1	1	1	1	1	1	1
1954.0661	1954.06435	0.90	glioma tissue and vessels	VAPEEHPVLLTEAPLNPK	ACTB_HUMAN	(P60709) Actin, cytoplasmic 1 (Beta-actin)	1	1	1	1	1	1	1	1	1	1	1	1	1	1	0	1	1	1	1	1	1	1	1	1	1	1	1	1	1	1	1	1	1	1	1	1	1	1
2215.0689	2215.06990	0.45	glioma tissue and vessels	DLYANTVLSGGTTMYPGIADR	ACTB_HUMAN	(P60709) Actin, cytoplasmic 1 (Beta-actin)	1	1	1	1	1	1	1	1	1	1	1	1	1	1	1	1	1	1	1	1	1	1	1	1	1	1	1	1	1	1	1	1	1	1	1	1	1	1
2343.1670	2343.16486	0.91	glioma tissue and vessels	KDLYANTVLSGGTTMYPGIADR	ACTB_HUMAN	(P60709) Actin, cytoplasmic 1 (Beta-actin)	0	0	1	0	1	1	0	0	0	1	0	0	0	0	0	0	0	0	0	1	1	0	1	1	1	1	1	1	1	1	0	0	0	0	0	0	0	0
1259.5724	1259.57497	2.04	glioma tissue and vessels	IDEPLEGSEDR	HNRPK_HUMAN	(P61978) Heterogeneous nuclear ribonucleoprotein K (hnRNP K) (Transformation up-regulated nuclear p	0	0	0	0	0	0	0	0	0	0	0	1	1	0	1	0	0	0	0	0	0	0	0	0	0	0	1	0	0	0	0	0	1	1	0	0	0	0
1189.6605	1189.66090	0.34	glioma tissue and vessels	DSTLIMQLLR	1433G_HUMAN	(P61981) 14-3-3 protein gamma (Protein kinase C inhibitor protein 1) (KCIP-1)	1	1	1	0	1	0	1	1	1	1	1	0	1	0	0	0	1	1	1	1	1	0	1	1	1	1	1	0	1	1	1	1	1	0	1	1	1	1
1189.6605	1189.66090	0.34	normal tissue and vessels	DSTLIMQLLR	1433G_HUMAN	(P61981) 14-3-3 protein gamma (Protein kinase C inhibitor protein 1) (KCIP-1)	1	1	1	0	1	0	1	1	1	1	1	0	1	0	0	0	1	1	1	1	1	0	1	1	1	1	1	0	1	1	1	1	1	0	1	1	1	1
1643.7869	1643.78706	0.10	glioma tissue and vessels	NVTELNEPLSNEER	1433G_HUMAN	(P61981) 14-3-3 protein gamma (Protein kinase C inhibitor protein 1) (KCIP-1)	0	1	0	0	0	0	0	1	0	0	0	1	0	0	0	0	1	1	1	0	0	0	0	0	1	0	1	0	0	0	0	1	0	0	0	0	1	1
1643.7869	1643.78706	0.10	normal tissue and vessels	NVTELNEPLSNEER	1433G_HUMAN	(P61981) 14-3-3 protein gamma (Protein kinase C inhibitor protein 1) (KCIP-1)	0	1	0	0	0	0	0	1	0	0	0	1	0	0	0	0	1	1	1	0	0	0	0	0	1	0	1	0	0	0	0	1	0	0	0	0	1	1
1754.8722	1754.87071	0.85	normal tissue and vessels	VFDKDGNGYISAAELR	CALM_HUMAN	(P62158) Calmodulin (CaM)	0	0	1	0	0	0	1	0	1	0	1	0	0	0	0	0	0	1	1	1	0	0	1	0	0	0	0	0	0	1	0	0	0	0	1	0	0	1
1189.6605	1189.66090	0.34	glioma tissue and vessels	DSTLIMQLLR	1433E_HUMAN	(P62258) 14-3-3 protein epsilon (14-3-3E)	1	1	1	0	1	0	1	1	1	1	1	0	1	0	0	0	1	1	1	1	1	0	1	1	1	1	1	0	1	1	1	1	1	0	1	1	1	1
1447.7093	1447.70966	0.25	glioma tissue and vessels	VAGMDVELTVEER	1433E_HUMAN	(P62258) 14-3-3 protein epsilon (14-3-3E)	0	1	1	0	0	0	1	1	0	0	1	0	0	0	0	0	0	0	0	0	1	0	0	1	0	1	1	0	1	0	0	0	0	0	0	1	0	0
1819.9383	1819.93707	0.68	glioma tissue and vessels	AASDIAMTELPPTHPIR	1433E_HUMAN	(P62258) 14-3-3 protein epsilon (14-3-3E)	0	0	0	0	0	0	0	1	0	0	0	0	0	0	0	0	1	0	1	1	0	1	0	0	1	0	0	0	0	1	0	1	0	0	1	1	0	1
2087.9665	2087.96549	0.48	glioma tissue and vessels	AAFDDAIAELDTLSEESYK	1433E_HUMAN	(P62258) 14-3-3 protein epsilon (14-3-3E)	1	0	0	0	1	0	0	0	1	0	0	0	1	0	0	0	0	1	1	1	0	0	1	0	0	1	1	0	0	1	0	1	0	0	1	0	0	1
1198.7047	1198.70545	0.63	normal vessels	AVFPSIVGRPR	ACTA_HUMAN	(P62736) Actin, aortic smooth muscle (Alpha-actin-2)	1	1	1	1	1	1	1	1	1	1	1	1	1	1	1	1	1	1	1	1	1	1	1	1	1	1	1	1	1	1	1	1	1	1	1	1	1	1
1501.7321	1501.73348	0.92	normal vessels	IWHHSFYNELR	ACTA_HUMAN	(P62736) Actin, aortic smooth muscle (Alpha-actin-2)	1	1	1	0	1	0	1	0	1	1	0	1	1	1	0	0	1	1	1	0	0	0	0	0	0	0	0	0	0	1	0	0	0	0	0	1	0	1
989.5792	989.57779	1.42	glioma tissue and vessels	VFLENVIR	H4_HUMAN	(P62805) Histone H4	0	0	0	0	0	0	0	0	0	0	0	1	0	0	0	1	0	1	0	0	1	0	0	0	1	0	0	1	0	0	0	0	0	0	0	0	0	0
989.5792	989.57779	1.42	normal tissue and vessels	VFLENVIR	H4_HUMAN	(P62805) Histone H4	0	0	0	0	0	0	0	0	0	0	0	1	0	0	0	1	0	1	0	0	1	0	0	0	1	0	0	1	0	0	0	0	0	0	0	0	0	0
1180.6200	1180.62079	0.67	glioma tissue and vessels	ISGLIYEETR	H4_HUMAN	(P62805) Histone H4	0	1	1	0	1	1	0	0	0	1	1	1	1	0	0	0	1	1	1	1	1	1	1	1	1	1	1	0	1	1	0	0	0	1	1	0	0	1
1180.6200	1180.62079	0.67	normal tissue and vessels	ISGLIYEETR	H4_HUMAN	(P62805) Histone H4	0	1	1	0	1	1	0	0	0	1	1	1	1	0	0	0	1	1	1	1	1	1	1	1	1	1	1	0	1	1	0	0	0	1	1	0	0	1
1310.7038	1310.70241	1.06	glioma tissue and vessels	TVTAMDVVYALK	H4_HUMAN	(P62805) Histone H4	0	0	0	0	0	0	0	1	0	0	0	0	0	0	0	0	0	0	0	1	1	1	0	1	1	0	1	0	1	0	0	0	0	0	0	0	0	0
1743.8202	1743.81921	0.57	glioma tissue and vessels	AMGIMNSFVNDIFER	H2BA_HUMAN	(P62807) Histone H2B.a/g/h/k/l (H2B.1 A) (H2B/a) (H2B/g) (H2B/h) (H2B/k) (H2B/l)	1	1	0	1	0	1	1	1	1	0	1	0	1	0	0	1	1	0	1	1	0	1	1	1	1	1	1	0	1	0	0	1	1	1	1	1	1	1
1316.6585	1316.65932	0.62	glioma tissue and vessels	LQIWDTAGQER	RAB1A_HUMAN	(P62820) Ras-related protein Rab-1A (YPT1-related protein)	0	0	0	0	1	1	0	0	0	0	0	1	0	0	0	0	0	1	1	1	1	0	0	1	1	1	1	1	0	1	1	1	1	0	1	1	1	1
1154.5719	1154.57277	0.75	glioma tissue and vessels	FEDENFILK	PPIA_HUMAN	(P62937) Peptidyl-prolyl cis-trans isomerase A (EC 5.2.1.8) (PPIase) (Rotamase) (Cyclophilin A) (Cy	0	0	0	0	0	0	1	0	0	1	0	0	1	0	0	0	0	0	0	1	1	0	0	0	0	1	0	0	0	0	0	0	0	0	0	0	0	0
1946.0059	1946.00173	2.14	glioma tissue and vessels	VNPTVFFDIAVDGEPLGR	PPIA_HUMAN	(P62937) Peptidyl-prolyl cis-trans isomerase A (EC 5.2.1.8) (PPIase) (Rotamase) (Cyclophilin A) (Cy	0	1	1	0	1	0	1	1	1	1	1	0	1	0	0	0	1	0	1	1	1	1	0	1	0	1	1	0	0	0	0	0	0	0	0	0	0	0
1946.0059	1946.00173	2.14	normal tissue and vessels	VNPTVFFDIAVDGEPLGR	PPIA_HUMAN	(P62937) Peptidyl-prolyl cis-trans isomerase A (EC 5.2.1.8) (PPIase) (Rotamase) (Cyclophilin A) (Cy	0	1	1	0	1	0	1	1	1	1	1	0	1	0	0	0	1	0	1	1	1	1	0	1	0	1	1	0	0	0	0	0	0	0	0	0	0	0
1067.6201	1067.62074	0.60	glioma tissue and vessels	ESTLHLVLR	UBIQ_HUMAN	(P62988) Ubiquitin	1	0	0	0	0	0	1	1	1	0	1	0	0	0	0	0	0	0	0	0	1	1	1	1	0	0	1	0	0	0	1	0	0	0	0	0	0	0
1067.6201	1067.62074	0.60	normal tissue and vessels	ESTLHLVLR	UBIQ_HUMAN	(P62988) Ubiquitin	1	0	0	0	0	0	1	1	1	0	1	0	0	0	0	0	0	0	0	0	1	1	1	1	0	0	1	0	0	0	1	0	0	0	0	0	0	0
1787.9259	1787.92726	0.76	glioma tissue and vessels	TITLEVEPSDTIENVK	UBIQ_HUMAN	(P62988) Ubiquitin	0	0	1	0	0	0	1	0	0	0	0	0	1	0	0	0	0	0	0	0	0	1	0	0	1	0	0	0	0	0	0	0	0	0	0	0	1	0
1189.6605	1189.66090	0.34	glioma tissue and vessels	DSTLIMQLLR	1433Z_HUMAN	(P63104) 14-3-3 protein zeta/delta (Protein kinase C inhibitor protein 1) (KCIP-1)	1	1	1	0	1	0	1	1	1	1	1	0	1	0	0	0	1	1	1	1	1	0	1	1	1	1	1	0	1	1	1	1	1	0	1	1	1	1
1189.6605	1189.66090	0.34	normal tissue and vessels	DSTLIMQLLR	1433Z_HUMAN	(P63104) 14-3-3 protein zeta/delta (Protein kinase C inhibitor protein 1) (KCIP-1)	1	1	1	0	1	0	1	1	1	1	1	0	1	0	0	0	1	1	1	1	1	0	1	1	1	1	1	0	1	1	1	1	1	0	1	1	1	1
1548.7137	1548.71356	0.09	glioma tissue and vessels	SVTEQGAELSNEER	1433Z_HUMAN	(P63104) 14-3-3 protein zeta/delta (Protein kinase C inhibitor protein 1) (KCIP-1)	0	0	0	0	0	0	0	1	0	1	0	0	0	0	0	1	0	0	1	0	1	0	0	0	0	0	0	0	0	0	0	0	0	0	1	0	0	1
1548.7137	1548.71356	0.09	normal tissue and vessels	SVTEQGAELSNEER	1433Z_HUMAN	(P63104) 14-3-3 protein zeta/delta (Protein kinase C inhibitor protein 1) (KCIP-1)	0	0	0	0	0	0	0	1	0	1	0	0	0	0	0	1	0	0	1	0	1	0	0	0	0	0	0	0	0	0	0	0	0	0	1	0	0	1
976.4465	976.44824	1.78	glioma vessels	AGFAGDDAPR	ACTH_HUMAN	(P63267) Actin, gamma-enteric smooth muscle (Smooth muscle gamma actin) (Alpha-actin-3)	0	0	0	0	0	0	1	0	0	1	0	1	1	0	0	0	1	1	0	0	1	1	0	0	1	0	0	0	0	0	0	0	0	0	0	1	0	1
1198.7047	1198.70545	0.63	glioma vessels	AVFPSIVGRPR	ACTH_HUMAN	(P63267) Actin, gamma-enteric smooth muscle (Smooth muscle gamma actin) (Alpha-actin-3)	1	1	1	1	1	1	1	1	1	1	1	1	1	1	1	1	1	1	1	1	1	1	1	1	1	1	1	1	1	1	1	1	1	1	1	1	1	1
1501.7321	1501.73348	0.92	glioma vessels	IWHHSFYNELR	ACTH_HUMAN	(P63267) Actin, gamma-enteric smooth muscle (Smooth muscle gamma actin) (Alpha-actin-3)	1	1	1	0	1	0	1	0	1	1	0	1	1	1	0	0	1	1	1	0	0	0	0	0	0	0	0	0	0	1	0	0	0	0	0	1	0	1
1790.8927	1790.89186	0.47	glioma vessels	SYELPDGQVITIGNER	ACTH_HUMAN	(P63267) Actin, gamma-enteric smooth muscle (Smooth muscle gamma actin) (Alpha-actin-3)	1	1	1	1	1	1	1	1	1	1	1	1	1	1	0	1	1	1	1	1	1	1	1	1	1	1	1	1	1	1	1	1	1	1	1	1	1	1
1243.6523	1243.65282	0.42	glioma tissue and vessels	IQLVEEELDR	TPM4_HUMAN	(P67936) Tropomyosin alpha 4 chain (Tropomyosin 4) (TM30p1)	1	1	1	0	1	0	1	1	1	1	1	1	0	0	0	1	1	1	0	0	1	0	0	0	0	0	1	0	1	0	0	0	0	0	1	0	0	1
1614.7711	1614.77178	0.42	glioma tissue and vessels	IQALQQQADEAEDR	TPM4_HUMAN	(P67936) Tropomyosin alpha 4 chain (Tropomyosin 4) (TM30p1)	1	1	1	0	1	0	0	0	0	1	0	0	0	0	0	0	1	0	0	0	0	0	0	0	0	0	0	0	1	0	0	0	0	0	0	0	0	0
976.4465	976.44824	1.78	glioma tissue and vessels	AGFAGDDAPR	ACTC_HUMAN	(P68032) Actin, alpha cardiac (Alpha-cardiac actin)	0	0	0	0	0	0	1	0	0	1	0	1	1	0	0	0	1	1	0	0	1	1	0	0	1	0	0	0	0	0	0	0	0	0	0	1	0	1
976.4465	976.44824	1.78	normal tissue and vessels	AGFAGDDAPR	ACTC_HUMAN	(P68032) Actin, alpha cardiac (Alpha-cardiac actin)	0	0	0	0	0	0	1	0	0	1	0	1	1	0	0	0	1	1	0	0	1	1	0	0	1	0	0	0	0	0	0	0	0	0	0	1	0	1
998.4842	998.48630	2.10	glioma tissue and vessels	DLTDYLMK	ACTC_HUMAN	(P68032) Actin, alpha cardiac (Alpha-cardiac actin)	1	0	0	0	0	0	1	0	1	0	1	0	0	0	0	0	0	0	0	0	0	0	0	0	0	0	1	0	0	0	0	0	0	0	0	0	0	0
1171.5698	1171.57100	1.02	glioma tissue and vessels	HQGVMVGMGQK	ACTC_HUMAN	(P68032) Actin, alpha cardiac (Alpha-cardiac actin)	1	0	1	0	1	0	1	1	1	0	1	0	0	0	0	0	1	0	0	1	1	1	0	1	1	0	1	0	1	1	0	0	0	0	0	0	0	0
1171.5698	1171.57100	1.02	normal tissue and vessels	HQGVMVGMGQK	ACTC_HUMAN	(P68032) Actin, alpha cardiac (Alpha-cardiac actin)	1	0	1	0	1	0	1	1	1	0	1	0	0	0	0	0	1	0	0	1	1	1	0	1	1	0	1	0	1	1	0	0	0	0	0	0	0	0
1515.7499	1515.74913	0.51	glioma tissue and vessels	IWHHTFYNELR	ACTC_HUMAN	(P68032) Actin, alpha cardiac (Alpha-cardiac actin)	1	1	1	1	1	1	1	1	1	1	1	1	1	1	0	1	1	1	1	1	1	1	1	1	1	1	1	1	1	1	1	1	1	1	1	1	1	1
1515.7499	1515.74913	0.51	normal tissue and vessels	IWHHTFYNELR	ACTC_HUMAN	(P68032) Actin, alpha cardiac (Alpha-cardiac actin)	1	1	1	1	1	1	1	1	1	1	1	1	1	1	0	1	1	1	1	1	1	1	1	1	1	1	1	1	1	1	1	1	1	1	1	1	1	1
1790.8927	1790.89186	0.47	glioma tissue and vessels	SYELPDGQVITIGNER	ACTC_HUMAN	(P68032) Actin, alpha cardiac (Alpha-cardiac actin)	1	1	1	1	1	1	1	1	1	1	1	1	1	1	0	1	1	1	1	1	1	1	1	1	1	1	1	1	1	1	1	1	1	1	1	1	1	1
1790.8927	1790.89186	0.47	normal tissue and vessels	SYELPDGQVITIGNER	ACTC_HUMAN	(P68032) Actin, alpha cardiac (Alpha-cardiac actin)	1	1	1	1	1	1	1	1	1	1	1	1	1	1	0	1	1	1	1	1	1	1	1	1	1	1	1	1	1	1	1	1	1	1	1	1	1	1
1960.9109	1960.91090	0.00	glioma tissue and vessels	YPIEHGIITNWDDMEK	ACTC_HUMAN	(P68032) Actin, alpha cardiac (Alpha-cardiac actin)	1	1	1	1	1	1	1	1	1	1	1	0	1	1	0	1	1	1	1	1	1	0	1	1	1	1	1	1	1	1	1	1	1	1	1	1	1	1
1960.9109	1960.91090	0.00	normal tissue and vessels	YPIEHGIITNWDDMEK	ACTC_HUMAN	(P68032) Actin, alpha cardiac (Alpha-cardiac actin)	1	1	1	1	1	1	1	1	1	1	1	0	1	1	0	1	1	1	1	1	1	0	1	1	1	1	1	1	1	1	1	1	1	1	1	1	1	1
1025.6084	1025.61014	1.70	glioma tissue and vessels	IGGIGTVPVGR	EF1A1_HUMAN	(P68104) Elongation factor 1-alpha 1 (EF-1-alpha-1) (Elongation factor 1 A-1) (eEF1A-1) (Elongation	1	0	0	0	0	0	0	1	1	0	0	0	0	0	0	0	0	0	0	0	0	1	0	1	0	0	1	0	0	0	0	0	0	0	0	0	0	0
1404.7273	1404.72699	0.22	glioma tissue and vessels	YYVTIIDAPGHR	EF1A1_HUMAN	(P68104) Elongation factor 1-alpha 1 (EF-1-alpha-1) (Elongation factor 1 A-1) (eEF1A-1) (Elongation	1	1	1	0	1	0	1	1	1	1	1	0	0	0	0	0	0	0	0	1	1	1	1	1	1	1	1	0	1	0	0	0	0	0	0	0	0	0
1085.6192	1085.62007	0.80	glioma tissue and vessels	EIIDLVLDR	TBAK_HUMAN	(P68363) Tubulin alpha-ubiquitous chain (Alpha-tubulin ubiquitous) (Tubulin K-alpha-1)	0	0	0	0	0	0	0	0	0	0	0	0	0	0	0	0	0	0	0	1	1	0	1	0	0	0	0	0	0	0	0	0	0	1	1	0	1	1
1085.6192	1085.62007	0.80	normal tissue and vessels	EIIDLVLDR	TBAK_HUMAN	(P68363) Tubulin alpha-ubiquitous chain (Alpha-tubulin ubiquitous) (Tubulin K-alpha-1)	0	0	0	0	0	0	0	0	0	0	0	0	0	0	0	0	0	0	0	1	1	0	1	0	0	0	0	0	0	0	0	0	0	1	1	0	1	1
1410.7758	1410.77394	1.32	normal tissue and vessels	QLFHPEQLITGK	TBAK_HUMAN	(P68363) Tubulin alpha-ubiquitous chain (Alpha-tubulin ubiquitous) (Tubulin K-alpha-1)	1	1	1	0	1	0	0	0	0	0	1	1	1	0	1	0	1	1	1	0	0	0	1	1	0	0	1	1	0	1	1	1	1	1	1	1	1	1
1487.8814	1487.87914	1.52	glioma tissue and vessels	LISQIVSSITASLR	TBAK_HUMAN	(P68363) Tubulin alpha-ubiquitous chain (Alpha-tubulin ubiquitous) (Tubulin K-alpha-1)	0	0	0	0	0	0	0	0	0	0	0	1	0	0	0	0	0	0	0	0	0	0	0	0	0	0	0	0	0	1	0	0	1	0	1	0	1	1
1487.8814	1487.87914	1.52	normal tissue and vessels	LISQIVSSITASLR	TBAK_HUMAN	(P68363) Tubulin alpha-ubiquitous chain (Alpha-tubulin ubiquitous) (Tubulin K-alpha-1)	0	0	0	0	0	0	0	0	0	0	0	1	0	0	0	0	0	0	0	0	0	0	0	0	0	0	0	0	0	1	0	0	1	0	1	0	1	1
1701.9074	1701.90572	0.99	glioma tissue and vessels	AVFVDLEPTVIDEVR	TBAK_HUMAN	(P68363) Tubulin alpha-ubiquitous chain (Alpha-tubulin ubiquitous) (Tubulin K-alpha-1)	1	1	1	1	1	1	1	1	1	1	1	1	1	1	1	1	1	0	1	1	1	1	1	1	1	1	1	1	1	1	0	1	1	1	1	1	0	1
1701.9074	1701.90572	0.99	normal tissue and vessels	AVFVDLEPTVIDEVR	TBAK_HUMAN	(P68363) Tubulin alpha-ubiquitous chain (Alpha-tubulin ubiquitous) (Tubulin K-alpha-1)	1	1	1	1	1	1	1	1	1	1	1	1	1	1	1	1	1	0	1	1	1	1	1	1	1	1	1	1	1	1	0	1	1	1	1	1	0	1
1756.9660	1756.96318	1.61	glioma tissue and vessels	IHFPLATYAPVISAEK	TBAK_HUMAN	(P68363) Tubulin alpha-ubiquitous chain (Alpha-tubulin ubiquitous) (Tubulin K-alpha-1)	1	1	1	0	1	1	1	1	1	1	1	1	1	0	1	1	1	1	1	1	1	1	1	1	1	1	1	1	1	1	1	1	1	1	1	1	1	1
1756.9660	1756.96318	1.61	normal tissue and vessels	IHFPLATYAPVISAEK	TBAK_HUMAN	(P68363) Tubulin alpha-ubiquitous chain (Alpha-tubulin ubiquitous) (Tubulin K-alpha-1)	1	1	1	0	1	1	1	1	1	1	1	1	1	0	1	1	1	1	1	1	1	1	1	1	1	1	1	1	1	1	1	1	1	1	1	1	1	1
1824.9877	1824.98535	1.29	glioma tissue and vessels	VGINYQPPTVVPGGDLAK	TBAK_HUMAN	(P68363) Tubulin alpha-ubiquitous chain (Alpha-tubulin ubiquitous) (Tubulin K-alpha-1)	1	1	1	1	1	1	1	1	1	1	1	1	1	0	0	0	1	1	1	1	1	1	1	1	1	1	1	1	1	1	1	1	1	1	1	1	1	1
2007.8933	2007.89296	0.17	glioma tissue and vessels	TIGGGDDSFNTFFSETGAGK	TBAK_HUMAN	(P68363) Tubulin alpha-ubiquitous chain (Alpha-tubulin ubiquitous) (Tubulin K-alpha-1)	0	0	0	1	0	1	0	1	0	0	1	0	0	0	0	0	1	1	0	1	1	1	1	0	1	0	0	0	0	0	1	1	1	1	1	1	1	1
2330.0185	2330.01814	0.15	normal tissue and vessels	AFVHWYVGEGMEEGEFSEAR	TBAK_HUMAN	(P68363) Tubulin alpha-ubiquitous chain (Alpha-tubulin ubiquitous) (Tubulin K-alpha-1)	0	1	1	0	1	1	0	1	1	1	1	0	1	0	0	1	1	1	1	1	1	0	1	1	0	1	1	1	1	1	1	1	1	0	1	0	1	1
2409.2090	2409.20844	0.23	glioma tissue and vessels	FDGALNVDLTEFQTNLVPYPR	TBAK_HUMAN	(P68363) Tubulin alpha-ubiquitous chain (Alpha-tubulin ubiquitous) (Tubulin K-alpha-1)	0	1	1	0	1	1	0	0	1	1	0	1	1	0	0	0	1	1	1	1	1	0	1	1	1	1	1	1	1	1	1	1	1	1	1	1	1	1
2409.2090	2409.20844	0.23	normal tissue and vessels	FDGALNVDLTEFQTNLVPYPR	TBAK_HUMAN	(P68363) Tubulin alpha-ubiquitous chain (Alpha-tubulin ubiquitous) (Tubulin K-alpha-1)	0	1	1	0	1	1	0	0	1	1	0	1	1	0	0	0	1	1	1	1	1	0	1	1	1	1	1	1	1	1	1	1	1	1	1	1	1	1
1039.5934	1039.59345	0.05	glioma tissue and vessels	YLTVAAVFR	TBBX_HUMAN	(P68371) Tubulin beta-? chain (Tubulin beta-2 chain)	0	0	0	0	0	0	1	0	0	0	0	0	0	0	0	1	1	0	0	0	1	0	0	0	1	0	0	1	0	0	1	0	0	1	0	1	0	0
1039.5934	1039.59345	0.05	glioma vessels	YLTVAAVFR	TBBX_HUMAN	(P68371) Tubulin beta-? chain (Tubulin beta-2 chain)	0	0	0	0	0	0	1	0	0	0	0	0	0	0	0	1	1	0	0	0	1	0	0	0	1	0	0	1	0	0	1	0	0	1	0	1	0	0
1039.5934	1039.59345	0.05	normal tissue and vessels	YLTVAAVFR	TBBX_HUMAN	(P68371) Tubulin beta-? chain (Tubulin beta-2 chain)	0	0	0	0	0	0	1	0	0	0	0	0	0	0	0	1	1	0	0	0	1	0	0	0	1	0	0	1	0	0	1	0	0	1	0	1	0	0
1077.5319	1077.53232	0.39	glioma vessels	IREEYPDR	TBBX_HUMAN	(P68371) Tubulin beta-? chain (Tubulin beta-2 chain)	0	0	0	0	0	0	0	0	1	0	0	1	0	0	0	0	0	1	0	1	0	1	0	0	0	0	0	1	0	0	0	0	0	1	0	1	0	0
1077.5319	1077.53232	0.39	normal tissue and vessels	IREEYPDR	TBBX_HUMAN	(P68371) Tubulin beta-? chain (Tubulin beta-2 chain)	0	0	0	0	0	0	0	0	1	0	0	1	0	0	0	0	0	1	0	1	0	1	0	0	0	0	0	1	0	0	0	0	0	1	0	1	0	0
1130.5938	1130.59525	1.28	glioma tissue and vessels	FPGQLNADLR	TBBX_HUMAN	(P68371) Tubulin beta-? chain (Tubulin beta-2 chain)	1	1	1	0	1	1	1	1	0	1	1	1	1	0	0	0	1	0	0	1	1	1	0	1	1	1	1	1	0	1	1	1	1	1	0	1	1	1
1130.5938	1130.59525	1.28	normal tissue and vessels	FPGQLNADLR	TBBX_HUMAN	(P68371) Tubulin beta-? chain (Tubulin beta-2 chain)	1	1	1	0	1	1	1	1	0	1	1	1	1	0	0	0	1	0	0	1	1	1	0	1	1	1	1	1	0	1	1	1	1	1	0	1	1	1
1130.5938	1130.59525	1.28	normal vessels	FPGQLNADLR	TBBX_HUMAN	(P68371) Tubulin beta-? chain (Tubulin beta-2 chain)	1	1	1	0	1	1	1	1	0	1	1	1	1	0	0	0	1	0	0	1	1	1	0	1	1	1	1	1	0	1	1	1	1	1	0	1	1	1
1143.6329	1143.63426	1.19	glioma tissue and vessels	LAVNMVPFPR	TBBX_HUMAN	(P68371) Tubulin beta-? chain (Tubulin beta-2 chain)	1	1	1	0	1	1	1	1	1	1	1	0	1	0	0	0	1	1	1	1	0	1	0	1	1	1	1	1	1	1	1	1	1	1	1	1	1	1
1143.6329	1143.63426	1.19	normal tissue and vessels	LAVNMVPFPR	TBBX_HUMAN	(P68371) Tubulin beta-? chain (Tubulin beta-2 chain)	1	1	1	0	1	1	1	1	1	1	1	0	1	0	0	0	1	1	1	1	0	1	0	1	1	1	1	1	1	1	1	1	1	1	1	1	1	1
1229.5966	1229.59828	1.37	glioma tissue and vessels	ISEQFTAMFR	TBBX_HUMAN	(P68371) Tubulin beta-? chain (Tubulin beta-2 chain)	0	0	0	0	0	0	0	0	0	0	0	0	0	0	0	0	1	0	1	1	1	0	0	1	0	0	1	0	0	1	0	1	0	0	1	0	1	1
1229.5966	1229.59828	1.37	normal tissue and vessels	ISEQFTAMFR	TBBX_HUMAN	(P68371) Tubulin beta-? chain (Tubulin beta-2 chain)	0	0	0	0	0	0	0	0	0	0	0	0	0	0	0	0	1	0	1	1	1	0	0	1	0	0	1	0	0	1	0	1	0	0	1	0	1	1
1328.6477	1328.64804	0.26	glioma tissue and vessels	INVYYNEATGGK	TBBX_HUMAN	(P68371) Tubulin beta-? chain (Tubulin beta-2 chain)	1	1	1	0	0	1	1	1	1	1	0	0	0	1	0	0	0	0	0	0	0	0	0	0	0	0	0	0	0	0	0	1	0	0	0	0	1	0
1328.6477	1328.64804	0.26	glioma vessels	INVYYNEATGGK	TBBX_HUMAN	(P68371) Tubulin beta-? chain (Tubulin beta-2 chain)	1	1	1	0	0	1	1	1	1	1	0	0	0	1	0	0	0	0	0	0	0	0	0	0	0	0	0	0	0	0	0	1	0	0	0	0	1	0
1328.6477	1328.64804	0.26	normal vessels	INVYYNEATGGK	TBBX_HUMAN	(P68371) Tubulin beta-? chain (Tubulin beta-2 chain)	1	1	1	0	0	1	1	1	1	1	0	0	0	1	0	0	0	0	0	0	0	0	0	0	0	0	0	0	0	0	0	1	0	0	0	0	1	0
1601.8187	1601.82028	0.99	glioma tissue and vessels	AVLVDLEPGTMDSVR	TBBX_HUMAN	(P68371) Tubulin beta-? chain (Tubulin beta-2 chain)	0	0	0	0	0	0	0	0	0	0	0	0	0	0	0	1	1	0	0	0	0	0	0	0	0	0	1	1	0	0	1	0	0	0	0	1	0	1
1620.8370	1620.83548	0.94	glioma tissue and vessels	LHFFMPGFAPLTSR	TBBX_HUMAN	(P68371) Tubulin beta-? chain (Tubulin beta-2 chain)	1	1	1	1	1	1	1	1	1	1	1	1	1	1	1	1	1	1	1	1	1	1	1	1	1	1	1	1	1	1	1	1	1	1	1	1	1	1
1620.8370	1620.83548	0.94	normal tissue and vessels	LHFFMPGFAPLTSR	TBBX_HUMAN	(P68371) Tubulin beta-? chain (Tubulin beta-2 chain)	1	1	1	1	1	1	1	1	1	1	1	1	1	1	1	1	1	1	1	1	1	1	1	1	1	1	1	1	1	1	1	1	1	1	1	1	1	1
1691.8706	1691.86725	1.98	normal tissue and vessels	ALTVPELTQQMFDAK	TBBX_HUMAN	(P68371) Tubulin beta-? chain (Tubulin beta-2 chain)	0	0	1	0	0	0	1	0	1	0	0	1	1	0	0	1	1	1	1	1	1	0	0	0	1	1	1	1	1	1	1	1	1	1	1	1	1	1
1696.8344	1696.83289	0.89	normal tissue and vessels	NSSYFVEWIPNNVK	TBBX_HUMAN	(P68371) Tubulin beta-? chain (Tubulin beta-2 chain)	1	1	1	0	1	1	0	1	1	0	1	0	1	0	1	0	1	0	1	1	1	1	1	1	1	1	1	0	1	1	1	1	1	1	1	1	1	1
1958.9825	1958.98172	0.40	glioma tissue and vessels	GHYTEGAELVDSVLDVVR	TBBX_HUMAN	(P68371) Tubulin beta-? chain (Tubulin beta-2 chain)	1	1	1	1	1	1	1	1	1	1	1	1	1	1	0	1	1	1	1	1	1	1	1	1	1	1	1	1	1	1	1	1	1	1	1	1	1	1
1958.9825	1958.98172	0.40	normal tissue and vessels	GHYTEGAELVDSVLDVVR	TBBX_HUMAN	(P68371) Tubulin beta-? chain (Tubulin beta-2 chain)	1	1	1	1	1	1	1	1	1	1	1	1	1	1	0	1	1	1	1	1	1	1	1	1	1	1	1	1	1	1	1	1	1	1	1	1	1	1
2798.3425	2798.34325	0.27	glioma tissue and vessels	SGPFGQIFRPDNFVFGQSGAGNNWAK	TBBX_HUMAN	(P68371) Tubulin beta-? chain (Tubulin beta-2 chain)	0	1	1	1	1	1	0	1	1	1	0	1	1	0	0	0	1	0	0	1	1	1	0	1	1	1	1	0	0	0	1	1	1	1	1	1	0	1
2798.3425	2798.34325	0.27	normal tissue and vessels	SGPFGQIFRPDNFVFGQSGAGNNWAK	TBBX_HUMAN	(P68371) Tubulin beta-? chain (Tubulin beta-2 chain)	0	1	1	1	1	1	0	1	1	1	0	1	1	0	0	0	1	0	0	1	1	1	0	1	1	1	1	0	0	0	1	1	1	1	1	1	0	1
932.5200	932.51996	0.04	glioma tissue and vessels	SAVTALWGK	HBB_HUMAN	(P68871) Hemoglobin beta subunit (Hemoglobin beta chain) (Beta-globin)	0	0	0	1	0	0	0	0	0	0	0	1	0	1	0	1	0	1	0	1	0	0	0	0	0	0	0	1	0	0	0	0	0	0	0	0	0	0
1126.5627	1126.56395	1.11	glioma tissue and vessels	LHVDPENFR	HBB_HUMAN	(P68871) Hemoglobin beta subunit (Hemoglobin beta chain) (Beta-globin)	1	1	1	0	1	1	1	1	1	1	1	1	1	1	0	1	1	1	1	1	1	1	0	1	1	1	1	0	1	1	0	0	0	1	1	0	1	1
1126.5627	1126.56395	1.11	glioma vessels	LHVDPENFR	HBB_HUMAN	(P68871) Hemoglobin beta subunit (Hemoglobin beta chain) (Beta-globin)	1	1	1	0	1	1	1	1	1	1	1	1	1	1	0	1	1	1	1	1	1	1	0	1	1	1	1	0	1	1	0	0	0	1	1	0	1	1
1126.5627	1126.56395	1.11	normal tissue and vessels	LHVDPENFR	HBB_HUMAN	(P68871) Hemoglobin beta subunit (Hemoglobin beta chain) (Beta-globin)	1	1	1	0	1	1	1	1	1	1	1	1	1	1	0	1	1	1	1	1	1	1	0	1	1	1	1	0	1	1	0	0	0	1	1	0	1	1
1149.6746	1149.67380	0.70	glioma tissue and vessels	VVAGVANALAHK	HBB_HUMAN	(P68871) Hemoglobin beta subunit (Hemoglobin beta chain) (Beta-globin)	1	0	1	0	0	0	1	1	1	0	1	0	0	0	0	0	0	0	0	0	0	1	0	0	0	0	0	0	0	0	0	0	0	0	0	0	0	0
1314.6642	1314.66474	0.41	glioma tissue and vessels	VNVDEVGGEALGR	HBB_HUMAN	(P68871) Hemoglobin beta subunit (Hemoglobin beta chain) (Beta-globin)	0	1	1	1	1	1	1	1	1	1	1	1	1	1	0	1	1	1	1	1	1	1	1	1	0	1	1	1	1	1	1	1	1	0	1	0	0	1
1314.6642	1314.66474	0.41	glioma vessels	VNVDEVGGEALGR	HBB_HUMAN	(P68871) Hemoglobin beta subunit (Hemoglobin beta chain) (Beta-globin)	0	1	1	1	1	1	1	1	1	1	1	1	1	1	0	1	1	1	1	1	1	1	1	1	0	1	1	1	1	1	1	1	1	0	1	0	0	1
1314.6642	1314.66474	0.41	normal tissue and vessels	VNVDEVGGEALGR	HBB_HUMAN	(P68871) Hemoglobin beta subunit (Hemoglobin beta chain) (Beta-globin)	0	1	1	1	1	1	1	1	1	1	1	1	1	1	0	1	1	1	1	1	1	1	1	1	0	1	1	1	1	1	1	1	1	0	1	0	0	1
1378.7003	1378.70011	0.14	glioma tissue and vessels	EFTPPVQAAYQK	HBB_HUMAN	(P68871) Hemoglobin beta subunit (Hemoglobin beta chain) (Beta-globin)	1	1	1	0	0	0	1	1	1	1	1	0	1	1	0	0	1	1	1	0	0	0	0	0	0	1	0	0	1	0	0	0	0	0	0	0	0	1
1378.7003	1378.70011	0.14	normal tissue and vessels	EFTPPVQAAYQK	HBB_HUMAN	(P68871) Hemoglobin beta subunit (Hemoglobin beta chain) (Beta-globin)	1	1	1	0	0	0	1	1	1	1	1	0	1	1	0	0	1	1	1	0	0	0	0	0	0	1	0	0	1	0	0	0	0	0	0	0	0	1
1669.8918	1669.89073	0.64	glioma tissue and vessels	VLGAFSDGLAHLDNLK	HBB_HUMAN	(P68871) Hemoglobin beta subunit (Hemoglobin beta chain) (Beta-globin)	1	0	1	1	1	0	1	0	0	1	1	1	1	1	0	1	1	1	1	0	1	1	0	0	0	0	0	1	1	1	0	0	0	0	0	0	0	1
1669.8918	1669.89073	0.64	normal tissue and vessels	VLGAFSDGLAHLDNLK	HBB_HUMAN	(P68871) Hemoglobin beta subunit (Hemoglobin beta chain) (Beta-globin)	1	0	1	1	1	0	1	0	0	1	1	1	1	1	0	1	1	1	1	0	1	1	0	0	0	0	0	1	1	1	0	0	0	0	0	0	0	1
2058.9495	2058.94765	0.90	glioma tissue and vessels	FFESFGDLSTPDAVMGNPK	HBB_HUMAN	(P68871) Hemoglobin beta subunit (Hemoglobin beta chain) (Beta-globin)	0	0	0	0	0	1	0	1	0	0	1	0	0	0	0	0	1	0	0	0	0	1	1	0	0	0	1	0	0	0	0	0	1	0	1	0	1	1
2058.9495	2058.94765	0.90	normal tissue and vessels	FFESFGDLSTPDAVMGNPK	HBB_HUMAN	(P68871) Hemoglobin beta subunit (Hemoglobin beta chain) (Beta-globin)	0	0	0	0	0	1	0	1	0	0	1	0	0	0	0	0	1	0	0	0	0	1	1	0	0	0	1	0	0	0	0	0	1	0	1	0	1	1
1071.5555	1071.55431	1.11	glioma tissue and vessels	MFLSFPTTK	HBA_HUMAN	(P69905) Hemoglobin alpha subunit (Hemoglobin alpha chain) (Alpha-globin)	0	0	0	0	0	0	0	0	0	0	0	0	0	1	0	1	0	1	0	0	1	0	0	0	0	0	0	1	0	0	0	0	0	0	0	0	0	0
1529.7341	1529.73421	0.07	glioma vessels	VGAHAGEYGAEALER	HBA_HUMAN	(P69905) Hemoglobin alpha subunit (Hemoglobin alpha chain) (Alpha-globin)	1	1	1	1	1	1	1	1	1	1	1	1	1	1	0	1	1	1	1	1	1	1	1	1	1	1	1	1	1	1	1	0	1	0	0	0	0	1
1529.7341	1529.73421	0.07	normal tissue and vessels	VGAHAGEYGAEALER	HBA_HUMAN	(P69905) Hemoglobin alpha subunit (Hemoglobin alpha chain) (Alpha-globin)	1	1	1	1	1	1	1	1	1	1	1	1	1	1	0	1	1	1	1	1	1	1	1	1	1	1	1	1	1	1	1	0	1	0	0	0	0	1
1529.7341	1529.73421	0.07	normal vessels	VGAHAGEYGAEALER	HBA_HUMAN	(P69905) Hemoglobin alpha subunit (Hemoglobin alpha chain) (Alpha-globin)	1	1	1	1	1	1	1	1	1	1	1	1	1	1	0	1	1	1	1	1	1	1	1	1	1	1	1	1	1	1	1	0	1	0	0	0	0	1
1833.8926	1833.89182	0.43	glioma tissue and vessels	TYFPHFDLSHGSAQVK	HBA_HUMAN	(P69905) Hemoglobin alpha subunit (Hemoglobin alpha chain) (Alpha-globin)	0	1	1	1	1	0	1	1	1	1	1	1	1	1	0	0	1	1	1	1	1	1	1	1	0	1	1	1	1	1	0	1	1	1	0	0	1	1
1833.8926	1833.89182	0.43	glioma vessels	TYFPHFDLSHGSAQVK	HBA_HUMAN	(P69905) Hemoglobin alpha subunit (Hemoglobin alpha chain) (Alpha-globin)	0	1	1	1	1	0	1	1	1	1	1	1	1	1	0	0	1	1	1	1	1	1	1	1	0	1	1	1	1	1	0	1	1	1	0	0	1	1
1833.8926	1833.89182	0.43	normal tissue and vessels	TYFPHFDLSHGSAQVK	HBA_HUMAN	(P69905) Hemoglobin alpha subunit (Hemoglobin alpha chain) (Alpha-globin)	0	1	1	1	1	0	1	1	1	1	1	1	1	1	0	0	1	1	1	1	1	1	1	1	0	1	1	1	1	1	0	1	1	1	0	0	1	1
2996.4908	2996.48938	0.47	glioma tissue and vessels	VADALTNAVAHVDDMPNALSALSDLHAHK	HBA_HUMAN	(P69905) Hemoglobin alpha subunit (Hemoglobin alpha chain) (Alpha-globin)	0	1	1	0	0	1	0	1	1	1	1	0	0	1	0	0	0	0	0	0	0	0	0	0	0	1	0	0	0	0	0	0	0	0	0	0	0	0
3124.5795	3124.58434	1.55	glioma tissue and vessels	KVADALTNAVAHVDDMPNALSALSDLHAHK	HBA_HUMAN	(P69905) Hemoglobin alpha subunit (Hemoglobin alpha chain) (Alpha-globin)	0	1	0	0	0	0	1	0	0	0	0	0	1	0	0	0	1	0	0	0	0	0	0	0	0	0	1	0	0	0	0	0	0	0	0	0	0	0
943.4969	943.49956	2.82	normal tissue and vessels	HELIEFR	CLH1_HUMAN	(Q00610) Clathrin heavy chain 1 (CLH-17)	0	1	0	0	0	0	0	0	0	0	0	0	0	0	0	0	0	0	0	1	0	0	0	0	0	0	1	0	0	0	0	1	0	0	0	0	1	0
1433.8034	1433.79982	2.50	normal tissue and vessels	SVDPTLALSVYLR	CLH1_HUMAN	(Q00610) Clathrin heavy chain 1 (CLH-17)	0	0	0	0	0	0	0	1	0	0	1	0	0	0	0	0	0	1	0	1	0	0	1	0	0	0	1	0	0	1	0	0	0	0	0	0	0	0
2355.1446	2355.14623	0.69	glioma tissue and vessels	SVNESLNNLFITEEDYQALR	CLH1_HUMAN	(Q00610) Clathrin heavy chain 1 (CLH-17)	0	0	0	0	0	0	0	0	0	0	0	0	0	0	0	0	1	1	0	0	0	0	1	0	0	0	1	0	0	1	0	1	0	0	1	0	1	1
2355.1446	2355.14623	0.69	normal tissue and vessels	SVNESLNNLFITEEDYQALR	CLH1_HUMAN	(Q00610) Clathrin heavy chain 1 (CLH-17)	0	0	0	0	0	0	0	0	0	0	0	0	0	0	0	0	1	1	0	0	0	0	1	0	0	0	1	0	0	1	0	1	0	0	1	0	1	1
2184.1247	2184.11955	2.36	normal tissue and vessels	FANSLVGVQQQLQAFNTYR	SPTB2_HUMAN	(Q01082) Spectrin beta chain, brain 1 (Spectrin, non-erythroid beta chain 1) (Beta-II spectrin) (Fo	0	0	1	1	1	1	0	1	1	0	0	0	0	0	0	0	0	1	1	0	1	0	0	0	0	1	0	1	0	1	1	1	1	0	0	0	1	1
1025.6084	1025.61014	1.70	glioma tissue and vessels	IGGIGTVPVGR	EF1A2_HUMAN	(Q05639) Elongation factor 1-alpha 2 (EF-1-alpha-2) (Elongation factor 1 A-2) (eEF1A-2) (Statin S1)	1	0	0	0	0	0	0	1	1	0	0	0	0	0	0	0	0	0	0	0	0	1	0	1	0	0	1	0	0	0	0	0	0	0	0	0	0	0
1384.6939	1384.69675	2.06	normal tissue and vessels	VLYRPDGQHDGK	CNTN1_HUMAN	(Q12860) Contactin 1 precursor (Neural cell surface protein F3) (Glycoprotein gp135)	0	0	0	0	1	0	0	0	1	0	1	0	1	0	0	0	0	0	1	0	0	0	0	0	0	0	0	0	0	0	0	0	0	1	0	0	0	0
1513.7864	1513.78562	0.52	glioma tissue and vessels	GVVDSEDIPLNLSR	TRAP1_HUMAN	(Q12931) Heat shock protein 75 kDa, mitochondrial precursor (HSP 75) (Tumor necrosis factor type 1	0	0	1	0	0	0	0	0	1	0	0	1	0	0	0	0	1	1	0	1	1	1	1	0	1	1	1	1	1	0	1	1	0	0	1	1	1	1
1069.6012	1069.60402	2.64	normal tissue and vessels	YLTVATVFR	TBB3_HUMAN	(Q13509) Tubulin beta-3 chain (Tubulin beta-III) (Tubulin beta-4)	1	0	0	0	0	0	0	1	1	1	1	0	0	0	0	0	0	1	1	0	0	0	0	0	0	0	1	0	0	1	0	1	0	0	1	1	0	1
1130.5938	1130.59525	1.28	glioma tissue and vessels	FPGQLNADLR	TBB3_HUMAN	(Q13509) Tubulin beta-3 chain (Tubulin beta-III) (Tubulin beta-4)	1	1	1	0	1	1	1	1	0	1	1	1	1	0	0	0	1	0	0	1	1	1	0	1	1	1	1	1	0	1	1	1	1	1	0	1	1	1
1130.5938	1130.59525	1.28	normal tissue and vessels	FPGQLNADLR	TBB3_HUMAN	(Q13509) Tubulin beta-3 chain (Tubulin beta-III) (Tubulin beta-4)	1	1	1	0	1	1	1	1	0	1	1	1	1	0	0	0	1	0	0	1	1	1	0	1	1	1	1	1	0	1	1	1	1	1	0	1	1	1
1143.6329	1143.63426	1.19	glioma tissue and vessels	LAVNMVPFPR	TBB3_HUMAN	(Q13509) Tubulin beta-3 chain (Tubulin beta-III) (Tubulin beta-4)	1	1	1	0	1	1	1	1	1	1	1	0	1	0	0	0	1	1	1	1	0	1	0	1	1	1	1	1	1	1	1	1	1	1	1	1	1	1
1143.6329	1143.63426	1.19	normal tissue and vessels	LAVNMVPFPR	TBB3_HUMAN	(Q13509) Tubulin beta-3 chain (Tubulin beta-III) (Tubulin beta-4)	1	1	1	0	1	1	1	1	1	1	1	0	1	0	0	0	1	1	1	1	0	1	0	1	1	1	1	1	1	1	1	1	1	1	1	1	1	1
1229.5966	1229.59828	1.37	glioma tissue and vessels	ISEQFTAMFR	TBB3_HUMAN	(Q13509) Tubulin beta-3 chain (Tubulin beta-III) (Tubulin beta-4)	0	0	0	0	0	0	0	0	0	0	0	0	0	0	0	0	1	0	1	1	1	0	0	1	0	0	1	0	0	1	0	1	0	0	1	0	1	1
1229.5966	1229.59828	1.37	normal tissue and vessels	ISEQFTAMFR	TBB3_HUMAN	(Q13509) Tubulin beta-3 chain (Tubulin beta-III) (Tubulin beta-4)	0	0	0	0	0	0	0	0	0	0	0	0	0	0	0	0	1	0	1	1	1	0	0	1	0	0	1	0	0	1	0	1	0	0	1	0	1	1
1615.8368	1615.83594	0.53	glioma tissue and vessels	AILVDLEPGTMDSVR	TBB3_HUMAN	(Q13509) Tubulin beta-3 chain (Tubulin beta-III) (Tubulin beta-4)	1	1	1	1	1	1	1	1	1	1	1	0	1	0	0	0	1	1	1	1	1	1	0	1	1	1	1	1	1	1	1	1	1	1	1	1	1	1
1691.8706	1691.86725	1.98	normal tissue and vessels	ALTVPELTQQMFDAK	TBB3_HUMAN	(Q13509) Tubulin beta-3 chain (Tubulin beta-III) (Tubulin beta-4)	0	0	1	0	0	0	1	0	1	0	0	1	1	0	0	1	1	1	1	1	1	0	0	0	1	1	1	1	1	1	1	1	1	1	1	1	1	1
1696.8344	1696.83289	0.89	normal tissue and vessels	NSSYFVEWIPNNVK	TBB3_HUMAN	(Q13509) Tubulin beta-3 chain (Tubulin beta-III) (Tubulin beta-4)	1	1	1	0	1	1	0	1	1	0	1	0	1	0	1	0	1	0	1	1	1	1	1	1	1	1	1	0	1	1	1	1	1	1	1	1	1	1
1958.9825	1958.98172	0.40	glioma tissue and vessels	GHYTEGAELVDSVLDVVR	TBB3_HUMAN	(Q13509) Tubulin beta-3 chain (Tubulin beta-III) (Tubulin beta-4)	1	1	1	1	1	1	1	1	1	1	1	1	1	1	0	1	1	1	1	1	1	1	1	1	1	1	1	1	1	1	1	1	1	1	1	1	1	1
1958.9825	1958.98172	0.40	normal tissue and vessels	GHYTEGAELVDSVLDVVR	TBB3_HUMAN	(Q13509) Tubulin beta-3 chain (Tubulin beta-III) (Tubulin beta-4)	1	1	1	1	1	1	1	1	1	1	1	1	1	1	0	1	1	1	1	1	1	1	1	1	1	1	1	1	1	1	1	1	1	1	1	1	1	1
1410.7758	1410.77394	1.32	normal tissue and vessels	QLFHPEQLITGK	TBA2_HUMAN	(Q13748) Tubulin alpha-2 chain (Alpha-tubulin 2)	1	1	1	0	1	0	0	0	0	0	1	1	1	0	1	0	1	1	1	0	0	0	1	1	0	0	1	1	0	1	1	1	1	1	1	1	1	1
1756.9660	1756.96318	1.61	normal tissue and vessels	IHFPLATYAPVISAEK	TBA2_HUMAN	(Q13748) Tubulin alpha-2 chain (Alpha-tubulin 2)	1	1	1	0	1	1	1	1	1	1	1	1	1	0	1	1	1	1	1	1	1	1	1	1	1	1	1	1	1	1	1	1	1	1	1	1	1	1
2330.0185	2330.01814	0.15	normal tissue and vessels	AFVHWYVGEGMEEGEFSEAR	TBA2_HUMAN	(Q13748) Tubulin alpha-2 chain (Alpha-tubulin 2)	0	1	1	0	1	1	0	1	1	1	1	0	1	0	0	1	1	1	1	1	1	0	1	1	0	1	1	1	1	1	1	1	1	0	1	0	1	1
2409.2090	2409.20844	0.23	normal tissue and vessels	FDGALNVDLTEFQTNLVPYPR	TBA2_HUMAN	(Q13748) Tubulin alpha-2 chain (Alpha-tubulin 2)	0	1	1	0	1	1	0	0	1	1	0	1	1	0	0	0	1	1	1	1	1	0	1	1	1	1	1	1	1	1	1	1	1	1	1	1	1	1
2409.2090	2409.20844	0.23	normal vessels	FDGALNVDLTEFQTNLVPYPR	TBA2_HUMAN	(Q13748) Tubulin alpha-2 chain (Alpha-tubulin 2)	0	1	1	0	1	1	0	0	1	1	0	1	1	0	0	0	1	1	1	1	1	0	1	1	1	1	1	1	1	1	1	1	1	1	1	1	1	1
1031.5145	1031.51158	2.83	glioma tissue and vessels	QEENDKLR	SPTA2_HUMAN	(Q13813) Spectrin alpha chain, brain (Spectrin, non-erythroid alpha chain) (Alpha-II spectrin) (Fod	1	0	0	0	0	0	0	0	0	0	0	0	1	0	0	0	0	0	0	1	0	0	0	1	0	1	0	0	0	0	0	1	1	1	0	0	0	0
1471.7758	1471.77504	0.52	glioma tissue and vessels	ENLLEEQGSIALR	SPTA2_HUMAN	(Q13813) Spectrin alpha chain, brain (Spectrin, non-erythroid alpha chain) (Alpha-II spectrin) (Fod	0	0	1	0	0	0	0	0	0	0	1	0	0	0	0	1	1	0	1	1	1	0	0	0	1	1	1	1	0	0	0	0	0	0	1	0	1	1
1587.7688	1587.76891	0.07	normal tissue and vessels	ELPTAFDYVEFTR	SPTA2_HUMAN	(Q13813) Spectrin alpha chain, brain (Spectrin, non-erythroid alpha chain) (Alpha-II spectrin) (Fod	0	0	0	1	0	0	0	1	0	0	0	0	0	0	0	0	0	1	1	0	0	0	0	0	0	0	0	0	0	1	1	0	1	0	1	0	0	0
1739.7339	1739.73293	0.56	normal tissue and vessels	FEEFQTDMAAHEER	SPTA2_HUMAN	(Q13813) Spectrin alpha chain, brain (Spectrin, non-erythroid alpha chain) (Alpha-II spectrin) (Fod	0	1	0	0	0	0	1	0	0	1	0	0	0	0	0	0	0	0	0	1	1	0	0	0	1	1	0	0	1	0	0	0	0	0	0	0	0	0
2127.0917	2127.09273	0.48	glioma tissue and vessels	ALINADELASDVAGAEALLDR	SPTA2_HUMAN	(Q13813) Spectrin alpha chain, brain (Spectrin, non-erythroid alpha chain) (Alpha-II spectrin) (Fod	0	1	0	0	0	1	0	0	0	0	1	0	0	0	0	0	0	1	1	0	0	0	0	0	0	0	0	0	0	1	1	1	1	0	1	1	1	1
2127.0917	2127.09273	0.48	normal tissue and vessels	ALINADELASDVAGAEALLDR	SPTA2_HUMAN	(Q13813) Spectrin alpha chain, brain (Spectrin, non-erythroid alpha chain) (Alpha-II spectrin) (Fod	0	1	0	0	0	1	0	0	0	0	1	0	0	0	0	0	0	1	1	0	0	0	0	0	0	0	0	0	0	1	1	1	1	0	1	1	1	1
1400.6476	1400.64806	0.33	glioma tissue and vessels	YGGDEIPYSPFR	FLNC_HUMAN	(Q14315) Filamin-C (Gamma-filamin) (Filamin-2) (Protein FLNc) (Actin-binding-like protein) (ABP-L) (ABP-280-like protein)	0	1	1	0	0	0	1	1	1	1	0	0	0	0	0	1	1	0	0	1	1	0	0	0	0	0	0	0	0	0	0	0	0	0	0	0	0	0
1316.6585	1316.65932	0.62	glioma tissue and vessels	LQLWDTAGQER	RB39A_HUMAN	(Q14964) Ras-related protein Rab-39A (Rab-39)	0	0	0	0	1	1	0	0	0	0	0	1	0	0	0	0	0	1	1	1	1	0	0	1	1	1	1	1	0	1	1	1	1	0	1	1	1	1
1301.6486	1301.64708	1.17	glioma tissue and vessels	EIEIDIEPTDK	NEDD8_HUMAN	(Q15843) NEDD8 precursor (Ubiquitin-like protein Nedd8) (Neddylin)	1	1	0	0	0	0	1	0	0	1	0	1	1	1	1	0	0	0	0	0	1	0	0	0	0	0	0	0	0	0	0	1	1	1	1	0	0	0
1953.9815	1953.98165	0.08	normal tissue and vessels	NLEGYVGFANLPNQVYR	SEPT7_HUMAN	(Q16181) Septin-7 (CDC10 protein homolog)	0	1	0	0	0	0	0	0	0	0	0	0	1	0	0	0	0	1	1	0	0	0	0	0	0	1	1	1	0	1	0	1	0	0	0	1	0	0
1121.5823	1121.58368	1.23	glioma tissue and vessels	EYQDLLNVK	AINX_HUMAN	(Q16352) Alpha-internexin (Alpha-Inx) (66 kDa neurofilament protein) (Neurofilament-66) (NF-66)	1	1	1	1	1	0	1	1	1	0	1	0	1	0	0	0	0	0	0	1	1	1	1	1	1	1	1	0	1	1	1	1	0	0	1	1	0	0
1265.6555	1265.65579	0.23	glioma tissue and vessels	MALDIEIAAYR	AINX_HUMAN	(Q16352) Alpha-internexin (Alpha-Inx) (66 kDa neurofilament protein) (Neurofilament-66) (NF-66)	0	0	0	0	0	0	0	0	0	0	0	0	1	0	0	0	1	1	0	0	0	0	0	0	0	0	0	0	0	1	0	1	1	1	1	1	0	1
1265.6555	1265.65579	0.23	normal tissue and vessels	MALDIEIAAYR	AINX_HUMAN	(Q16352) Alpha-internexin (Alpha-Inx) (66 kDa neurofilament protein) (Neurofilament-66) (NF-66)	0	0	0	0	0	0	0	0	0	0	0	0	1	0	0	0	1	1	0	0	0	0	0	0	0	0	0	0	0	1	0	1	1	1	1	1	0	1
1518.8549	1518.85256	1.54	normal tissue and vessels	KVESLLDELAFVR	AINX_HUMAN	(Q16352) Alpha-internexin (Alpha-Inx) (66 kDa neurofilament protein) (Neurofilament-66) (NF-66)	0	0	0	0	0	0	0	0	0	0	0	0	1	0	0	0	1	1	1	0	0	0	0	0	0	0	0	0	0	1	0	1	0	0	1	1	0	1
2527.3579	2527.35544	0.97	normal tissue and vessels	FSTSGLSISGLNPLPNPSYLLPPR	AINX_HUMAN	(Q16352) Alpha-internexin (Alpha-Inx) (66 kDa neurofilament protein) (Neurofilament-66) (NF-66)	0	0	0	0	0	0	0	0	0	0	0	0	1	0	0	0	0	1	0	0	0	0	0	0	0	0	0	0	0	1	0	1	0	0	0	1	0	0
908.4988	908.49883	0.03	glioma tissue and vessels	VFNLYPR	DPYL2_HUMAN	(Q16555) Dihydropyrimidinase-related protein 2 (DRP-2) (Collapsin response mediator protein 2) (CRM	0	0	0	0	0	0	1	1	0	1	0	0	0	0	0	1	0	1	0	1	0	1	0	0	0	0	0	0	0	0	0	0	0	0	0	0	0	0
908.4988	908.49883	0.03	normal tissue and vessels	VFNLYPR	DPYL2_HUMAN	(Q16555) Dihydropyrimidinase-related protein 2 (DRP-2) (Collapsin response mediator protein 2) (CRM	0	0	0	0	0	0	1	1	0	1	0	0	0	0	0	1	0	1	0	1	0	1	0	0	0	0	0	0	0	0	0	0	0	0	0	0	0	0
1294.6939	1294.69358	0.25	glioma tissue and vessels	MVIPGGIDVHTR	DPYL2_HUMAN	(Q16555) Dihydropyrimidinase-related protein 2 (DRP-2) (Collapsin response mediator protein 2) (CRM	0	0	0	0	0	0	1	0	1	0	0	0	0	0	0	0	0	0	0	0	1	0	0	0	0	0	1	0	0	1	0	1	0	1	1	0	0	0
1294.6939	1294.69358	0.25	normal tissue and vessels	MVIPGGIDVHTR	DPYL2_HUMAN	(Q16555) Dihydropyrimidinase-related protein 2 (DRP-2) (Collapsin response mediator protein 2) (CRM	0	0	0	0	0	0	1	0	1	0	0	0	0	0	0	0	0	0	0	0	1	0	0	0	0	0	1	0	0	1	0	1	0	1	1	0	0	0
1682.8717	1682.87073	0.58	glioma tissue and vessels	IVLEDGTLHVTEGSGR	DPYL2_HUMAN	(Q16555) Dihydropyrimidinase-related protein 2 (DRP-2) (Collapsin response mediator protein 2) (CRM	0	0	0	0	0	0	0	0	0	0	1	0	0	0	0	0	0	1	0	0	1	0	0	0	0	0	1	1	0	1	0	1	0	1	0	0	1	1
1682.8717	1682.87073	0.58	normal tissue and vessels	IVLEDGTLHVTEGSGR	DPYL2_HUMAN	(Q16555) Dihydropyrimidinase-related protein 2 (DRP-2) (Collapsin response mediator protein 2) (CRM	0	0	0	0	0	0	0	0	0	0	1	0	0	0	0	0	0	1	0	0	1	0	0	0	0	0	1	1	0	1	0	1	0	1	0	0	1	1
2150.9110	2150.91573	2.20	glioma tissue and vessels	FQMPDQGMTSADDFFQGTK	DPYL2_HUMAN	(Q16555) Dihydropyrimidinase-related protein 2 (DRP-2) (Collapsin response mediator protein 2) (CRM	0	0	0	0	0	0	0	0	0	0	0	0	0	0	0	0	0	0	0	0	0	0	0	0	0	0	0	1	0	1	0	1	0	0	1	0	0	1
2150.9110	2150.91573	2.20	normal tissue and vessels	FQMPDQGMTSADDFFQGTK	DPYL2_HUMAN	(Q16555) Dihydropyrimidinase-related protein 2 (DRP-2) (Collapsin response mediator protein 2) (CRM	0	0	0	0	0	0	0	0	0	0	0	0	0	0	0	0	0	0	0	0	0	0	0	0	0	0	0	1	0	1	0	1	0	0	1	0	0	1
2169.0723	2169.06827	1.86	normal tissue and vessels	NLHQSGFSLSGAQIDDNIPR	DPYL2_HUMAN	(Q16555) Dihydropyrimidinase-related protein 2 (DRP-2) (Collapsin response mediator protein 2) (CRM	0	0	0	0	0	0	0	0	0	0	0	0	0	0	0	0	1	0	0	0	0	1	0	1	0	1	0	1	1	0	1	0	1	1	0	0	1	1
1175.6408	1175.64185	0.89	normal tissue and vessels	LAGQFLEELR	MOG_HUMAN	(Q16653) Myelin-oligodendrocyte glycoprotein precursor	0	0	0	0	0	0	0	0	0	0	0	0	1	0	1	0	1	1	1	0	0	0	0	0	0	0	0	1	0	1	0	1	0	1	1	1	1	1
1659.8392	1659.83765	0.93	glioma tissue and vessels	FITVGYVDDTQFVR	1B73_HUMAN	(Q31612) HLA class I histocompatibility antigen, B-73 alpha chain precursor (MHC class I antigen B*	0	0	0	0	0	0	0	0	0	0	0	0	0	1	0	0	0	0	0	0	0	0	0	1	0	1	1	0	0	0	0	0	0	0	0	0	1	1
1085.6192	1085.62007	0.80	glioma tissue and vessels	EIIDLVLDR	TBA3_HUMAN	(Q71U36) Tubulin alpha-3 chain (Alpha-tubulin 3) (Tubulin B-alpha-1)	0	0	0	0	0	0	0	0	0	0	0	0	0	0	0	0	0	0	0	1	1	0	1	0	0	0	0	0	0	0	0	0	0	1	1	0	1	1
1085.6192	1085.62007	0.80	normal tissue and vessels	EIIDLVLDR	TBA3_HUMAN	(Q71U36) Tubulin alpha-3 chain (Alpha-tubulin 3) (Tubulin B-alpha-1)	0	0	0	0	0	0	0	0	0	0	0	0	0	0	0	0	0	0	0	1	1	0	1	0	0	0	0	0	0	0	0	0	0	1	1	0	1	1
1410.7758	1410.77394	1.32	normal tissue and vessels	QLFHPEQLITGK	TBA3_HUMAN	(Q71U36) Tubulin alpha-3 chain (Alpha-tubulin 3) (Tubulin B-alpha-1)	1	1	1	0	1	0	0	0	0	0	1	1	1	0	1	0	1	1	1	0	0	0	1	1	0	0	1	1	0	1	1	1	1	1	1	1	1	1
1701.9074	1701.90572	0.99	glioma tissue and vessels	AVFVDLEPTVIDEVR	TBA3_HUMAN	(Q71U36) Tubulin alpha-3 chain (Alpha-tubulin 3) (Tubulin B-alpha-1)	1	1	1	1	1	1	1	1	1	1	1	1	1	1	1	1	1	0	1	1	1	1	1	1	1	1	1	1	1	1	0	1	1	1	1	1	0	1
1701.9074	1701.90572	0.99	normal tissue and vessels	AVFVDLEPTVIDEVR	TBA3_HUMAN	(Q71U36) Tubulin alpha-3 chain (Alpha-tubulin 3) (Tubulin B-alpha-1)	1	1	1	1	1	1	1	1	1	1	1	1	1	1	1	1	1	0	1	1	1	1	1	1	1	1	1	1	1	1	0	1	1	1	1	1	0	1
1756.9660	1756.96318	1.61	glioma tissue and vessels	IHFPLATYAPVISAEK	TBA3_HUMAN	(Q71U36) Tubulin alpha-3 chain (Alpha-tubulin 3) (Tubulin B-alpha-1)	1	1	1	0	1	1	1	1	1	1	1	1	1	0	1	1	1	1	1	1	1	1	1	1	1	1	1	1	1	1	1	1	1	1	1	1	1	1
1756.9660	1756.96318	1.61	normal tissue and vessels	IHFPLATYAPVISAEK	TBA3_HUMAN	(Q71U36) Tubulin alpha-3 chain (Alpha-tubulin 3) (Tubulin B-alpha-1)	1	1	1	0	1	1	1	1	1	1	1	1	1	0	1	1	1	1	1	1	1	1	1	1	1	1	1	1	1	1	1	1	1	1	1	1	1	1
1824.9877	1824.98535	1.29	glioma tissue and vessels	VGINYQPPTVVPGGDLAK	TBA3_HUMAN	(Q71U36) Tubulin alpha-3 chain (Alpha-tubulin 3) (Tubulin B-alpha-1)	1	1	1	1	1	1	1	1	1	1	1	1	1	0	0	0	1	1	1	1	1	1	1	1	1	1	1	1	1	1	1	1	1	1	1	1	1	1
2007.8933	2007.89296	0.17	glioma tissue and vessels	TIGGGDDSFNTFFSETGAGK	TBA3_HUMAN	(Q71U36) Tubulin alpha-3 chain (Alpha-tubulin 3) (Tubulin B-alpha-1)	0	0	0	1	0	1	0	1	0	0	1	0	0	0	0	0	1	1	0	1	1	1	1	0	1	0	0	0	0	0	1	1	1	1	1	1	1	1
2330.0185	2330.01814	0.15	normal tissue and vessels	AFVHWYVGEGMEEGEFSEAR	TBA3_HUMAN	(Q71U36) Tubulin alpha-3 chain (Alpha-tubulin 3) (Tubulin B-alpha-1)	0	1	1	0	1	1	0	1	1	1	1	0	1	0	0	1	1	1	1	1	1	0	1	1	0	1	1	1	1	1	1	1	1	0	1	0	1	1
2409.2090	2409.20844	0.23	glioma tissue and vessels	FDGALNVDLTEFQTNLVPYPR	TBA3_HUMAN	(Q71U36) Tubulin alpha-3 chain (Alpha-tubulin 3) (Tubulin B-alpha-1)	0	1	1	0	1	1	0	0	1	1	0	1	1	0	0	0	1	1	1	1	1	0	1	1	1	1	1	1	1	1	1	1	1	1	1	1	1	1
2409.2090	2409.20844	0.23	normal tissue and vessels	FDGALNVDLTEFQTNLVPYPR	TBA3_HUMAN	(Q71U36) Tubulin alpha-3 chain (Alpha-tubulin 3) (Tubulin B-alpha-1)	0	1	1	0	1	1	0	0	1	1	0	1	1	0	0	0	1	1	1	1	1	0	1	1	1	1	1	1	1	1	1	1	1	1	1	1	1	1
1328.7430	1328.74196	0.78	normal tissue and vessels	LLDELTLEGVAR	SIRT2_HUMAN	(Q8IXJ6) NAD-dependent deacetylase sirtuin-2 (EC 3.5.1.-) (SIR2-like) (SIR2-like protein 2)	0	0	0	0	0	0	0	0	0	0	0	0	0	0	0	0	0	0	0	0	0	0	0	0	0	0	0	1	0	1	0	1	0	1	1	1	0	0
1032.5919	1032.59485	2.86	glioma tissue and vessels	YRPGTVALR	H3B_HUMAN	(Q93081) Histone H3/b	1	0	0	0	1	0	1	1	0	0	0	0	0	0	0	0	0	0	0	1	0	1	0	1	0	0	1	0	1	0	0	0	0	0	0	0	0	0
1410.7758	1410.77394	1.32	glioma vessels	QLFHPEQLITGK	TBA6_HUMAN	(Q9BQE3) Tubulin alpha-6 chain (Alpha-tubulin 6)	1	1	1	0	1	0	0	0	0	0	1	1	1	0	1	0	1	1	1	0	0	0	1	1	0	0	1	1	0	1	1	1	1	1	1	1	1	1
1701.9074	1701.90572	0.99	glioma vessels	AVFVDLEPTVIDEVR	TBA6_HUMAN	(Q9BQE3) Tubulin alpha-6 chain (Alpha-tubulin 6)	1	1	1	1	1	1	1	1	1	1	1	1	1	1	1	1	1	0	1	1	1	1	1	1	1	1	1	1	1	1	0	1	1	1	1	1	0	1
1061.5363	1061.53740	1.04	normal tissue and vessels	IREEFPDR	TBB6_HUMAN	(Q9BUF5) Tubulin beta-6 chain	0	0	0	0	0	0	0	0	0	0	1	0	0	0	0	0	1	1	0	0	0	0	0	0	0	0	0	1	0	0	1	0	0	1	0	0	1	1
1069.6012	1069.60402	2.64	normal tissue and vessels	YLTVATVFR	TBB6_HUMAN	(Q9BUF5) Tubulin beta-6 chain	1	0	0	0	0	0	0	1	1	1	1	0	0	0	0	0	0	1	1	0	0	0	0	0	0	0	1	0	0	1	0	1	0	0	1	1	0	1
1130.5938	1130.59525	1.28	normal tissue and vessels	FPGQLNADLR	TBB6_HUMAN	(Q9BUF5) Tubulin beta-6 chain	1	1	1	0	1	1	1	1	0	1	1	1	1	0	0	0	1	0	0	1	1	1	0	1	1	1	1	1	0	1	1	1	1	1	0	1	1	1
1143.6329	1143.63426	1.19	normal tissue and vessels	LAVNMVPFPR	TBB6_HUMAN	(Q9BUF5) Tubulin beta-6 chain	1	1	1	0	1	1	1	1	1	1	1	0	1	0	0	0	1	1	1	1	0	1	0	1	1	1	1	1	1	1	1	1	1	1	1	1	1	1
1620.8370	1620.83548	0.94	normal tissue and vessels	LHFFMPGFAPLTSR	TBB6_HUMAN	(Q9BUF5) Tubulin beta-6 chain	1	1	1	1	1	1	1	1	1	1	1	1	1	1	1	1	1	1	1	1	1	1	1	1	1	1	1	1	1	1	1	1	1	1	1	1	1	1
1696.8344	1696.83289	0.89	normal tissue and vessels	NSSYFVEWIPNNVK	TBB6_HUMAN	(Q9BUF5) Tubulin beta-6 chain	1	1	1	0	1	1	0	1	1	0	1	0	1	0	1	0	1	0	1	1	1	1	1	1	1	1	1	0	1	1	1	1	1	1	1	1	1	1
1942.9906	1942.98680	1.96	normal tissue and vessels	GHYTEGAELVDAVLDVVR	TBB6_HUMAN	(Q9BUF5) Tubulin beta-6 chain	0	0	0	1	0	1	1	0	1	0	1	0	1	0	0	1	1	1	1	0	1	0	0	0	0	1	0	1	0	1	1	1	1	1	1	1	1	1
1316.6585	1316.65932	0.62	glioma tissue and vessels	IQLWDTAGQER	RB33B_HUMAN	(Q9H082) Ras-related protein Rab-33B	0	0	0	0	1	1	0	0	0	0	0	1	0	0	0	0	0	1	1	1	1	0	0	1	1	1	1	1	0	1	1	1	1	0	1	1	1	1
1130.5938	1130.59525	1.28	glioma tissue and vessels	FPGQLNADLR	TBB1_HUMAN	(Q9H4B7) Tubulin beta-1 chain	1	1	1	0	1	1	1	1	0	1	1	1	1	0	0	0	1	0	0	1	1	1	0	1	1	1	1	1	0	1	1	1	1	1	0	1	1	1
1143.6329	1143.63426	1.19	glioma tissue and vessels	LAVNMVPFPR	TBB1_HUMAN	(Q9H4B7) Tubulin beta-1 chain	1	1	1	0	1	1	1	1	1	1	1	0	1	0	0	0	1	1	1	1	0	1	0	1	1	1	1	1	1	1	1	1	1	1	1	1	1	1
1085.5973	1085.59490	2.21	glioma tissue and vessels	ELLDVGNIGR	PLCB1_HUMAN	(Q9NQ66) 1-phosphatidylinositol-4,5-bisphosphate phosphodiesterase beta 1 (EC 3.1.4.11) (Phosphoinositide phospholipase C) (Phospholipase C-beta-1) (PLC-beta-1) (PLC-I) (PLC-154)	0	1	0	0	0	0	1	0	0	1	1	0	0	0	0	0	0	0	0	0	1	0	0	0	0	1	0	0	0	0	0	0	0	0	0	0	0	0
1316.6585	1316.65932	0.62	glioma tissue and vessels	LQLWDTAGQER	RAB6B_HUMAN	(Q9NRW1) Ras-related protein Rab-6B	0	0	0	0	1	1	0	0	0	0	0	1	0	0	0	0	0	1	1	1	1	0	0	1	1	1	1	1	0	1	1	1	1	0	1	1	1	1
1122.5972	1122.59554	1.48	normal tissue and vessels	WQIVHFHR	KCC2A_HUMAN	(Q9UQM7) Calcium/calmodulin-dependent protein kinase type II alpha chain (EC 2.7.1.123) (CaM-kinase	0	0	0	0	0	0	0	0	0	0	0	1	0	0	0	0	0	1	0	0	0	1	0	0	0	0	0	0	0	0	0	0	0	0	0	0	1	1
1261.6001	1261.59999	0.09	normal tissue and vessels	FYFENLWSR	KCC2A_HUMAN	(Q9UQM7) Calcium/calmodulin-dependent protein kinase type II alpha chain (EC 2.7.1.123) (CaM-kinase	0	0	0	0	0	0	0	0	0	0	0	1	1	0	0	0	0	0	1	0	0	0	0	0	0	0	1	0	0	0	0	1	1	0	0	0	1	1
