# Supplementary material for: A software application for comparing large numbers of high resolution MALDI-FTICR MS spectra demonstrated by searching candidate biomarkers for glioma blood vessel formation
Source: BMC Bioinformatics. 2008 Mar 1;9:133. doi: 10.1186/1471-2105-9-133 (PMC2323386; doi:10.1186/1471-2105-9-133)
Supplement: Additional file 2 — Wilcoxon-Mann-Whitney p-values of the intensities of peak masses between the "glioma vessels" and "normal vessels" group. The Wilcoxon-Mann-Whitney p-values are calculated based on intensity differences of peak masses between the "glioma vessels" and "normal vessels" group. The p-values are presented as well up-regulated (+) as down-regulated (-) in the "glioma vessels" group. [file 1471-2105-9-133-S2.csv]

Mass	Wilcoxon P_value	+/-	difference mean (H - S)	mean H	mean S	cummulative H	No samples H	cummulative S	No samples S	group1	H10	H1	H2	H3	H4	H5	H6	H7	H8	H9	group2	S10	S1	S2	S3	S4	S6	S7	S8	S9
1657.8349	0.002469592	-	-546224.6008	94499.1969	640723.7977	944991.969	10	5766514.179	9	H	0	241185.516	175382.5	0	254532.797	0	0	0	0	273891.156	S	493622.312	347060.031	323008.062	96818.852	306461.5	153465.734	699773.438	2111085	1235219.25
1404.75	0.00350673	-	-178176.9473	0	178176.9473	0	10	1603592.526	9	H	0	0	0	0	0	0	0	0	0	0	S	0	99033.742	296560.5	48549.066	0	0	271636.406	547341	340471.812
1518.8549	0.00350673	-	-113308.9673	0	113308.9673	0	10	1019780.706	9	H	0	0	0	0	0	0	0	0	0	0	S	0	122354.695	140101.25	40063.387	0	0	156689.062	317008.406	243563.906
1668.8831	0.00350673	-	-104568.3498	0	104568.3498	0	10	941115.148	9	H	0	0	0	0	0	0	0	0	0	0	S	0	149244.234	95015.648	55782.078	0	0	164390.484	252346.016	224336.688
1809.886	0.00350673	-	-102598.6484	0	102598.6484	0	10	923387.836	9	H	0	0	0	0	0	0	0	0	0	0	S	170362.891	203995.641	163251.562	0	139086.078	91840.18	154851.484	0	0
1978.0617	0.00350673	-	-147337.0859	0	147337.0859	0	10	1326033.773	9	H	0	0	0	0	0	0	0	0	0	0	S	236103.938	0	159916.453	49185.523	0	0	211654.062	407937.25	261236.547
2316.1954	0.00350673	-	-174036.7871	0	174036.7871	0	10	1566331.084	9	H	0	0	0	0	0	0	0	0	0	0	S	130147.07	268910.812	298020.406	0	0	0	180795.375	426974.062	261483.359
1154.7128	0.004112792	-	-153949.1485	10459.8992	164409.0477	104598.992	10	1479681.429	9	H	0	0	0	45098.121	0	0	0	0	0	59500.871	S	79034.594	84093.203	267816.562	0	93600.898	0	246716.828	435149.219	273270.125
1258.5324	0.005569174	-	-145405.0364	8825.3898	154230.4262	88253.898	10	1388073.836	9	H	88253.898	0	0	0	0	0	0	0	0	0	S	98394.672	648654.5	280735.406	53936.039	181953.297	52148.453	72251.469	0	0
1037.4769	0.007335096	-	-299674.2851	27185.8531	326860.1382	271858.531	10	2941741.244	9	H	0	0	0	0	0	0	0	0	271858.531	0	S	81261.008	0	1099531.375	26834.498	0	42210.754	970563.625	524991.562	196348.422
1213.6823	0.008256163	-	-231488.2614	7370.7055	238858.9669	73707.055	10	2149730.702	9	H	0	0	73707.055	0	0	0	0	0	0	0	S	76593.562	794414.875	431314.125	153970.703	548784.812	0	0	0	144652.625
1224.5269	0.008256163	-	-61070.65329	3578.6656	64649.31889	35786.656	10	581843.87	9	H	0	0	0	35786.656	0	0	0	0	0	0	S	70196.023	182846.578	111826.844	65521.695	89701.531	61751.199	0	0	0
1508.8739	0.008256163	-	-141692.9021	6903.9789	148596.881	69039.789	10	1337371.929	9	H	0	0	0	0	69039.789	0	0	0	0	0	S	0	89642.055	378105.406	0	171028.125	0	178860.328	328723.281	191012.734
1175.6408	0.009861707	-	-89825.40111	0	89825.40111	0	10	808428.61	9	H	0	0	0	0	0	0	0	0	0	0	S	0	0	181046.219	0	118565.195	0	112930.633	249405.766	146480.797
1190.62	0.009861707	-	-168883.1102	0	168883.1102	0	10	1519947.992	9	H	0	0	0	0	0	0	0	0	0	0	S	0	563845.25	398738.844	87431.156	393242.75	0	76689.992	0	0
1366.7599	0.009861707	-	-136971.6102	0	136971.6102	0	10	1232744.492	9	H	0	0	0	0	0	0	0	0	0	0	S	0	483828.625	451065.5	93296.312	0	0	74111.711	0	130442.344
1479.7462	0.009861707	-	-333196.67	0	333196.67	0	10	2998770.03	9	H	0	0	0	0	0	0	0	0	0	0	S	0	0	1022932.125	0	284160.156	0	688114.375	549161.562	454401.812
1533.8067	0.009861707	-	-138982.7579	0	138982.7579	0	10	1250844.821	9	H	0	0	0	0	0	0	0	0	0	0	S	0	91020.055	269359.875	0	0	0	209799	460726.875	219939.016
1690.8477	0.009861707	-	-93642.86144	0	93642.86144	0	10	842785.753	9	H	0	0	0	0	0	0	0	0	0	0	S	224933.453	229906.031	0	47036.285	148505.578	0	192404.406	0	0
1808.8797	0.009861707	-	-113937.5642	0	113937.5642	0	10	1025438.078	9	H	0	0	0	0	0	0	0	0	0	0	S	0	231410.578	0	39561.125	211013.938	0	144923.812	398528.625	0
1820.9444	0.009861707	-	-126458.092	0	126458.092	0	10	1138122.828	9	H	0	0	0	0	0	0	0	0	0	0	S	232707.297	0	0	0	0	97862.625	168457.469	399476.312	239619.125
1936.9033	0.009861707	-	-123143.2804	0	123143.2804	0	10	1108289.524	9	H	0	0	0	0	0	0	0	0	0	0	S	0	388180.094	211806.094	55331.008	0	0	0	267026	185946.328
1951.9358	0.009861707	-	-173810.6162	0	173810.6162	0	10	1564295.546	9	H	0	0	0	0	0	0	0	0	0	0	S	0	262360.156	184627.5	0	0	0	228428.953	530941.375	357937.562
1964.9302	0.009861707	-	-533534.6631	0	533534.6631	0	10	4801811.968	9	H	0	0	0	0	0	0	0	0	0	0	S	687896.562	0	0	111238.781	0	0	1113972.75	1814054.875	1074649
2578.3717	0.009861707	-	-162278.5364	0	162278.5364	0	10	1460506.828	9	H	0	0	0	0	0	0	0	0	0	0	S	0	137607.25	273501.969	0	0	0	198654.578	607934.375	242808.656
2720.2861	0.009861707	-	-136428.9168	0	136428.9168	0	10	1227860.251	9	H	0	0	0	0	0	0	0	0	0	0	S	248496.172	260623.938	131273.422	0	149098.688	0	0	438368.031	0
1479.8355	0.01086303	-	-112108.1764	11742.1883	123850.3647	117421.883	10	1114653.282	9	H	0	0	0	0	0	0	0	117421.883	0	0	S	143674.016	0	141874.141	0	0	92178.797	132992.203	328005.406	275928.719
1642.7703	0.01417734	-	-83356.36461	13037.1125	96393.47711	130371.125	10	867541.294	9	H	0	0	0	0	0	0	0	130371.125	0	0	S	132220.328	0	190757.016	64849.551	158564.703	0	126444.758	194704.938	0
1310.6084	0.01601528	-	-67216.77789	19365.075	86581.85289	193650.75	10	779236.676	9	H	0	0	0	0	0	0	0	193650.75	0	0	S	170113.5	0	86905.516	45146.293	74458.68	0	162321.609	135988.422	104302.656
1078.5537	0.0183538	-	-47959.95124	7768.2492	55728.20044	77682.492	10	501553.804	9	H	0	77682.492	0	0	0	0	0	0	0	0	S	0	82566.289	0	44383.051	59611.98	75972.328	87193.578	151826.578	0
2150.2024	0.0183538	-	-170853.3093	18467.5531	189320.8624	184675.531	10	1703887.762	9	H	0	184675.531	0	0	0	0	0	0	0	0	S	0	184813.641	0	52026.449	0	103180.172	175571.625	720992.875	467303
1864.9754	0.01930197	-	-158906.5414	34643.2563	193549.7977	346432.563	10	1741948.179	9	H	181195.266	0	165237.297	0	0	0	0	0	0	0	S	163094.188	214002.875	182662.016	0	0	93220.273	162725.703	536752.312	389490.812
2222.1289	0.01930197	-	-152989.2462	44294.5594	197283.8056	442945.594	10	1775554.25	9	H	0	0	0	0	0	217739.875	225205.719	0	0	0	S	211477.641	245185.969	234478.172	0	0	131907.906	175755.5	492645.25	284103.812
1828.8519	0.02357005	-	-1088870.371	195317	1284187.371	1953170	10	1.16E+07	9	H	0	0	0	0	0	0	0	0	1953170	0	S	177052.656	217740.875	6004467	0	0	0	2447776	1889021.75	821628.062
1944.9959	0.02357005	-	-175134.5513	37089.15	212223.7013	370891.5	10	1910013.312	9	H	0	0	0	0	0	0	0	0	370891.5	0	S	295500.75	218149.453	0	63466.297	0	136556.219	424511.781	0	771828.812
2608.3156	0.02357005	-	-112260.6979	21349.4922	133610.1901	213494.922	10	1202491.711	9	H	0	0	0	0	0	0	0	0	0	213494.922	S	86683.555	158748.234	185790.297	0	0	0	139968.609	385280.75	246020.266
906.4694	0.02560368	-	-51548.54356	0	51548.54356	0	10	463936.892	9	H	0	0	0	0	0	0	0	0	0	0	S	0	120236.133	0	89652.688	0	110180.133	0	143867.938	0
994.5189	0.02560368	-	-37440.181	0	37440.181	0	10	336961.629	9	H	0	0	0	0	0	0	0	0	0	0	S	0	98166.172	108976.742	49383.324	80435.391	0	0	0	0
1203.6003	0.02560368	-	-38981.75267	0	38981.75267	0	10	350835.774	9	H	0	0	0	0	0	0	0	0	0	0	S	129020.781	100421.672	0	39441.719	81951.602	0	0	0	0
1230.7094	0.02560368	-	-91011.96967	0	91011.96967	0	10	819107.727	9	H	0	0	0	0	0	0	0	0	0	0	S	0	330084.656	149606.141	69159.43	270257.5	0	0	0	0
1236.7058	0.02560368	-	-79469.72833	0	79469.72833	0	10	715227.555	9	H	0	0	0	0	0	0	0	0	0	0	S	0	0	0	0	0	65061.758	98531.641	282057.25	269576.906
1261.6001	0.02560368	-	-85090.21089	0	85090.21089	0	10	765811.898	9	H	0	0	0	0	0	0	0	0	0	0	S	0	133447.531	112423.875	0	0	82506.711	0	0	437433.781
1312.5565	0.02560368	-	-60681.861	0	60681.861	0	10	546136.749	9	H	0	0	0	0	0	0	0	0	0	0	S	0	0	87891.25	0	0	0	142475.984	193143.859	122625.656
1328.743	0.02560368	-	-34997.17944	0	34997.17944	0	10	314974.615	9	H	0	0	0	0	0	0	0	0	0	0	S	0	99464.586	77992.648	31833.842	0	0	0	0	105683.539
1350.7094	0.02560368	-	-57492.56511	0	57492.56511	0	10	517433.086	9	H	0	0	0	0	0	0	0	0	0	0	S	0	0	110043.875	79220	0	0	0	202557.25	125611.961
1374.6559	0.02560368	-	-60831.52789	0	60831.52789	0	10	547483.751	9	H	0	0	0	0	0	0	0	0	0	0	S	0	125074.055	123542.805	0	0	64450.391	0	234416.5	0
1385.7098	0.02560368	-	-46683.39878	0	46683.39878	0	10	420150.589	9	H	0	0	0	0	0	0	0	0	0	0	S	0	0	0	36385.414	0	64967.613	122157.5	196640.062	0
1511.7364	0.02560368	-	-84578.481	0	84578.481	0	10	761206.329	9	H	0	0	0	0	0	0	0	0	0	0	S	0	146217.188	242422.5	0	151680.547	0	0	0	220886.094
1511.8249	0.02560368	-	-93036.86922	0	93036.86922	0	10	837331.823	9	H	0	0	0	0	0	0	0	0	0	0	S	0	267365.156	300618.531	53608.23	215739.906	0	0	0	0
1512.7385	0.02560368	-	-89265.74756	0	89265.74756	0	10	803391.728	9	H	0	0	0	0	0	0	0	0	0	0	S	0	116552.305	0	0	117073.438	0	180391.766	389374.219	0
1621.8401	0.02560368	-	-798889.0963	0	798889.0963	0	10	7190001.867	9	H	0	0	0	0	0	0	0	0	0	0	S	0	0	0	105513.586	483479.031	0	0	3458388.25	3142621
1622.8436	0.02560368	-	-419996.1172	0	419996.1172	0	10	3779965.055	9	H	0	0	0	0	0	0	0	0	0	0	S	0	0	0	59748.586	365539.719	0	0	1751660.25	1603016.5
1652.9388	0.02560368	-	-130900.349	0	130900.349	0	10	1178103.141	9	H	0	0	0	0	0	0	0	0	0	0	S	235394.5	0	153702.109	0	0	0	401760.594	0	387245.938
1667.7648	0.02560368	-	-70923.51167	0	70923.51167	0	10	638311.605	9	H	0	0	0	0	0	0	0	0	0	0	S	0	141432.078	0	43641.621	0	0	0	274101.125	179136.781
1668.8078	0.02560368	-	-82451.56356	0	82451.56356	0	10	742064.072	9	H	0	0	0	0	0	0	0	0	0	0	S	0	161306.016	0	0	129693.602	98539.766	0	352524.688	0
1669.8058	0.02560368	-	-134374.006	0	134374.006	0	10	1209366.054	9	H	0	0	0	0	0	0	0	0	0	0	S	128571.586	144187.406	0	0	0	0	0	542136.312	394470.75
1694.917	0.02560368	-	-58777.15767	0	58777.15767	0	10	528994.419	9	H	0	0	0	0	0	0	0	0	0	0	S	0	0	162155.25	43257.309	139923.516	0	0	0	183658.344
1702.6812	0.02560368	-	-64766.29644	0	64766.29644	0	10	582896.668	9	H	0	0	0	0	0	0	0	0	0	0	S	0	101785.375	0	44167.246	0	0	134235.828	302708.219	0
1706.8676	0.02560368	-	-130928.5122	0	130928.5122	0	10	1178356.61	9	H	0	0	0	0	0	0	0	0	0	0	S	0	148897.438	0	0	164424.203	0	0	550536	314498.969
1768.8183	0.02560368	-	-103536.743	0	103536.743	0	10	931830.687	9	H	0	0	0	0	0	0	0	0	0	0	S	0	0	212732.406	0	0	0	254641.594	291747.531	172709.156
1792.8317	0.02560368	-	-144579.7891	0	144579.7891	0	10	1301218.102	9	H	0	0	0	0	0	0	0	0	0	0	S	269162.938	0	0	60830.32	0	0	0	572303.688	398921.156
1926.9342	0.02560368	-	-108485.7848	0	108485.7848	0	10	976372.063	9	H	0	0	0	0	0	0	0	0	0	0	S	0	0	135717.531	0	181060.625	0	0	382448.938	277144.969
2172.0539	0.02560368	-	-130817.731	0	130817.731	0	10	1177359.579	9	H	0	0	0	0	0	0	0	0	0	0	S	245197.688	0	468663.438	0	0	0	182350.297	0	281148.156
2202.0409	0.02560368	-	-124492.7153	0	124492.7153	0	10	1120434.438	9	H	0	0	0	0	0	0	0	0	0	0	S	0	0	165416.797	0	0	0	168758.172	544380.938	241878.531
2231.9806	0.02560368	-	-136972.698	0	136972.698	0	10	1232754.282	9	H	0	0	0	0	0	0	0	0	0	0	S	0	0	0	0	0	115538.141	228316.172	523658.094	365241.875
2440.1486	0.02560368	-	-195545.8177	0	195545.8177	0	10	1759912.359	9	H	0	0	0	0	0	0	0	0	0	0	S	196560.359	0	358112.688	0	0	0	427434	777805.312	0
2467.3038	0.02560368	-	-74706.543	0	74706.543	0	10	672358.887	9	H	0	0	0	0	0	0	0	0	0	0	S	242477.406	0	271213.594	45455.809	0	113212.078	0	0	0
2889.5223	0.02560368	-	-87818.757	0	87818.757	0	10	790368.813	9	H	0	0	0	0	0	0	0	0	0	0	S	0	208457.641	0	69434.125	0	200092.578	0	312384.469	0
2298.1816	0.02596141	-	-157869.1026	31230.1961	189099.2987	312301.961	10	1701893.688	9	H	0	0	0	90336.273	0	0	0	221965.688	0	0	S	327019.344	0	298289.719	108395.875	0	185969.031	376265.5	0	405954.219
1087.5501	0.02596845	-	-88263.20871	6755.9484	95019.15711	67559.484	10	855172.414	9	H	0	0	0	67559.484	0	0	0	0	0	0	S	0	104119.406	0	68033.656	0	73124.305	236802.141	373092.906	0
1495.7414	0.02596845	-	-281017.727	7825.332	288843.059	78253.32	10	2599587.531	9	H	0	0	0	78253.32	0	0	0	0	0	0	S	252464.062	171767.094	1124003.375	0	0	0	415704.938	635648.062	0
1653.9402	0.02596845	-	-125199.5656	13519.1844	138718.75	135191.844	10	1248468.75	9	H	0	0	0	0	0	0	0	0	0	135191.844	S	195214.422	196015.406	158661.672	0	0	0	0	379790.594	318786.656
1624.8936	0.02740439	-	-191295.4172	56591.064	247886.4812	565910.64	10	2230978.331	9	H	218801.203	0	158735.703	0	0	0	0	188373.734	0	0	S	185472.609	194994.719	118200.773	62088.801	0	100715.93	294519.812	768482.062	506503.625
875.0745	0.0300273	-	-73045.07721	20249.7359	93294.81311	202497.359	10	839653.318	9	H	0	0	0	202497.359	0	0	0	0	0	0	S	0	67075.016	0	41994.176	44378.172	346093.719	144284.938	195827.297	0
1724.8624	0.0305358	-	-119177.4667	32496.5672	151674.0339	324965.672	10	1365066.305	9	H	0	0	0	0	0	137541.703	0	187423.969	0	0	S	156754.219	0	136307.766	58453.961	150567.312	0	135276.453	437291.438	290415.156
1386.8486	0.03268763	-	-51990.22979	15795.3211	67785.55089	157953.211	10	610069.958	9	H	0	0	0	0	0	77516.43	0	0	0	80436.781	S	99946.484	0	78540.102	0	0	54768.801	90366.18	151449.922	134998.469
1425.6261	0.03268763	-	-84639.23867	20499.468	105138.7067	204994.68	10	946248.36	9	H	116369.828	88624.852	0	0	0	0	0	0	0	0	S	147418.938	103801.625	75343.234	0	0	0	119461.672	287452.938	212769.953
1758.9712	0.03268763	-	-119438.0659	28760.5391	148198.605	287605.391	10	1333787.445	9	H	0	0	0	86955.75	0	0	0	0	0	200649.641	S	287721.906	228637.156	415585.312	44793.094	238293.766	118756.211	0	0	0
1410.7758	0.03274718	-	-269141.3635	102978.1687	372119.5322	1029781.687	10	3349075.79	9	H	265472.781	299742.562	244524.078	0	220042.266	0	0	0	0	0	S	279026.812	251309.438	250987.953	0	236751.219	70648.492	305280.188	1117519.5	837552.188
932.52	0.03336034	-	-134917.9874	13244.3547	148162.3421	132443.547	10	1333461.079	9	H	0	0	0	132443.547	0	0	0	0	0	0	S	0	153194.266	0	151329.188	75783.031	156003.094	0	797151.5	0
1344.6389	0.03336034	-	-57098.9257	8477.0523	65575.978	84770.523	10	590183.802	9	H	0	0	0	0	84770.523	0	0	0	0	0	S	189458.797	0	88289.875	58578.012	0	136945.516	116911.602	0	0
1908.0565	0.03336034	-	-136813.815	21469.8203	158283.6353	214698.203	10	1424552.718	9	H	0	0	0	0	0	0	0	0	214698.203	0	S	0	0	329857.281	0	0	105120.062	287074.406	465696.969	236804
2520.2474	0.03336034	-	-103471.7794	16283.3578	119755.1372	162833.578	10	1077796.235	9	H	0	0	0	0	0	0	0	0	0	162833.578	S	0	222349.828	187953.594	0	144514.688	0	163625.5	0	359352.625
1027.4817	0.03444555	-	-83960.97824	35000.6172	118961.5954	350006.172	10	1070654.359	9	H	0	0	0	0	0	0	0	84869.125	181520.344	83616.703	S	93242.719	104432.898	313269.281	35571.039	0	0	143561.203	234568.125	146009.094
1303.7263	0.03444844	-	-179454.7513	101018.6609	280473.4122	1010186.609	10	2524260.71	9	H	488707.031	202761.938	0	0	161291.062	0	0	0	0	157426.578	S	348949.188	143413.812	188725.328	68773.203	199341.906	103561.57	194526.516	752186.125	524783.062
2687.4124	0.04085389	-	-107734.1051	25778.3437	133512.4488	257783.437	10	1201612.039	9	H	0	173223.156	0	84560.281	0	0	0	0	0	0	S	0	146485.891	127941.031	0	92040.008	0	132827.953	411761.562	290555.594
1381.7197	0.04248316	-	-89250.17782	15905.7484	105155.9262	159057.484	10	946403.336	9	H	0	0	0	0	0	0	0	159057.484	0	0	S	165075.031	114512.867	0	0	0	0	148712.172	307237.844	210865.422
1460.7177	0.04248316	-	-993849.6432	131386.0375	1125235.681	1313860.375	10	1.01E+07	9	H	0	0	0	0	0	0	0	0	1313860.375	0	S	0	224273.688	4455832.5	0	0	0	2739500.25	2032039.75	675474.938
1922.924	0.04248316	-	-138192.3225	23794.6375	161986.96	237946.375	10	1457882.64	9	H	0	237946.375	0	0	0	0	0	0	0	0	S	234081.469	300612.562	180671.828	0	0	0	0	442187.062	300329.719
2282.0118	0.04248316	-	-284769.063	28867.575	313636.638	288675.75	10	2822729.742	9	H	0	0	0	0	0	0	0	0	288675.75	0	S	0	0	185070.266	0	0	129004.039	329048.625	1582327.25	597279.562
2346.0126	0.04248316	-	-516623.6293	21562.5078	538186.1371	215625.078	10	4843675.234	9	H	0	0	0	0	0	215625.078	0	0	0	0	S	407414.594	0	550992.25	0	104463.609	153341.281	0	3627463.5	0
1032.5597	0.04250945	-	-161404.3079	555387.1461	716791.454	5553871.461	10	6451123.086	9	H	516735.906	1380868.125	309323.406	69552.641	70265.18	1851190.75	134341.078	1221594.375	0	0	S	6325232.5	0	125890.586	0	0	0	0	0	0
1273.6946	0.04250945	-	-89711.27611	42536.939	132248.2151	425369.39	10	1190233.936	9	H	206756.312	133451.062	0	0	0	85162.016	0	0	0	0	S	288345.125	87620.523	67441.797	0	0	108242.945	152147.312	234911.203	251525.031
1711.8926	0.04697863	-	-214887.1891	50237.8625	265125.0516	502378.625	10	2386125.464	9	H	0	0	0	0	214147.469	0	0	0	288231.156	0	S	220653.312	174861.656	167992.875	49084.34	138463.953	0	216149.828	1418919.5	0
1849.8561	0.05068697	-	-139936.8584	55011.4766	194948.335	550114.766	10	1754535.015	9	H	0	0	0	0	0	0	0	206484.547	343630.219	0	S	415334.125	318673.469	245662.281	0	148832.312	0	0	391194.5	234838.328
2295.126	0.05209492	-	-318292.604	53855.6234	372148.2274	538556.234	10	3349334.047	9	H	0	0	145105.578	0	0	0	0	136542.844	256907.812	0	S	0	300387.625	655106.812	0	0	119302.109	520856.438	1215883.625	537797.438
1631.8319	0.05211545	-	-261172.2304	107209.9649	368382.1953	1072099.649	10	3315439.758	9	H	0	0	0	73444.305	280841.719	0	0	0	717813.625	0	S	0	341395.688	202075.766	0	185365.969	106348.617	276760.281	1256919.875	946573.562
983.0858	0.05363259	-	-110629.2863	27444.8188	138074.1051	274448.188	10	1242666.946	9	H	0	0	0	274448.188	0	0	0	0	0	0	S	0	395385.281	0	97611.852	0	420306.375	89205.688	240157.75	0
1147.5876	0.05363259	-	-50057.97861	10366.9945	60424.97311	103669.945	10	543824.758	9	H	0	0	0	0	0	0	0	103669.945	0	0	S	74228.75	0	82937.398	0	93558.094	0	116753.922	0	176346.594
1555.8292	0.05363259	-	-68454.47392	18055.6953	86510.16922	180556.953	10	778591.523	9	H	0	0	0	0	0	0	180556.953	0	0	0	S	131299.734	183462.156	82671.93	0	0	0	118851.172	262306.531	0
1654.8098	0.05363259	-	-89818.61186	17323.0297	107141.6416	173230.297	10	964274.774	9	H	0	0	173230.297	0	0	0	0	0	0	0	S	0	0	155930.016	0	113121.781	0	127343.695	294003.938	273875.344
2040.0753	0.05363259	-	-106577.9319	33010.9594	139588.8913	330109.594	10	1256300.022	9	H	0	0	0	0	0	0	0	330109.594	0	0	S	152227.062	0	116365.82	0	0	0	164603.234	458433.812	364670.094
2921.3574	0.05363259	-	-98496.89523	21611.5891	120108.4843	216115.891	10	1080976.359	9	H	0	216115.891	0	0	0	0	0	0	0	0	S	0	288833.5	145062.016	0	98291.781	101394.5	0	447394.562	0
1682.9612	0.05458788	-	-39513.38467	924861.625	964375.0097	9248616.25	10	8679375.087	9	H	903031.875	1758819	581842.188	0	173933.109	2775928.75	239153.297	2398533.75	186443.75	230930.531	S	7774681.5	145010.922	0	78887.086	154917.641	0	108033.969	275628.094	142215.875
853.404	0.06235186	-	-56526.04333	0	56526.04333	0	10	508734.39	9	H	0	0	0	0	0	0	0	0	0	0	S	0	0	204651.672	0	44094.234	0	259988.484	0	0
956.4665	0.06235186	-	-26688.13889	0	26688.13889	0	10	240193.25	9	H	0	0	0	0	0	0	0	0	0	0	S	0	51922.703	0	0	82466.367	0	0	0	105804.18
989.5792	0.06235186	-	-54699.28822	0	54699.28822	0	10	492293.594	9	H	0	0	0	0	0	0	0	0	0	0	S	0	150798.016	0	0	0	94609.5	0	246886.078	0
990.5819	0.06235186	-	-27522.35333	0	27522.35333	0	10	247701.18	9	H	0	0	0	0	0	0	0	0	0	0	S	0	82424.617	92386.016	0	0	72890.547	0	0	0
1021.5263	0.06235186	-	-35128.07033	0	35128.07033	0	10	316152.633	9	H	0	0	0	0	0	0	0	0	0	0	S	0	0	125635.883	0	0	0	71670.961	0	118845.789
1071.5555	0.06235186	-	-60072.112	0	60072.112	0	10	540649.008	9	H	0	0	0	0	0	0	0	0	0	0	S	0	0	0	72838.594	0	107039.133	0	360771.281	0
1105.5997	0.06235186	-	-37557.69178	0	37557.69178	0	10	338019.226	9	H	0	0	0	0	0	0	0	0	0	0	S	0	0	0	0	0	0	86900.734	149870.328	101248.164
1107.5774	0.06235186	-	-48875.39233	0	48875.39233	0	10	439878.531	9	H	0	0	0	0	0	0	0	0	0	0	S	0	0	0	43825.984	0	0	0	216907.859	179144.688
1121.5728	0.06235186	-	-47683.612	0	47683.612	0	10	429152.508	9	H	0	0	0	0	0	0	0	0	0	0	S	0	0	0	0	97007.68	0	0	171707.297	160437.531
1122.5972	0.06235186	-	-42359.56944	0	42359.56944	0	10	381236.125	9	H	0	0	0	0	0	0	0	0	0	0	S	0	103472.156	68000.391	0	0	0	0	209763.578	0
1195.5287	0.06235186	-	-28648.46878	0	28648.46878	0	10	257836.219	9	H	0	0	0	0	0	0	0	0	0	0	S	0	0	0	0	0	62349.023	96610.344	0	98876.852
1199.7089	0.06235186	-	-69341.90189	0	69341.90189	0	10	624077.117	9	H	0	0	0	0	0	0	0	0	0	0	S	0	0	354438.562	65737.914	203900.641	0	0	0	0
1202.5943	0.06235186	-	-85154.84722	0	85154.84722	0	10	766393.625	9	H	0	0	0	0	0	0	0	0	0	0	S	0	0	100021.656	0	0	0	0	401859.75	264512.219
1265.6555	0.06235186	-	-99000.92533	0	99000.92533	0	10	891008.328	9	H	0	0	0	0	0	0	0	0	0	0	S	0	0	224716.625	0	0	0	242852.109	423439.594	0
1308.6315	0.06235186	-	-47537.76033	0	47537.76033	0	10	427839.843	9	H	0	0	0	0	0	0	0	0	0	0	S	0	0	0	0	0	0	73847.859	221617.375	132374.609
1314.7257	0.06235186	-	-66605.81778	0	66605.81778	0	10	599452.36	9	H	0	0	0	0	0	0	0	0	0	0	S	0	0	0	0	160985.938	0	221595.531	0	216870.891
1355.6589	0.06235186	-	-49677.60411	0	49677.60411	0	10	447098.437	9	H	0	0	0	0	0	0	0	0	0	0	S	96566.992	0	0	0	0	0	0	224944.172	125587.273
1445.69	0.06235186	-	-70766.07811	0	70766.07811	0	10	636894.703	9	H	0	0	0	0	0	0	0	0	0	0	S	0	133108.672	0	0	0	0	0	284904.312	218881.719
1487.8814	0.06235186	-	-42589.77256	0	42589.77256	0	10	383307.953	9	H	0	0	0	0	0	0	0	0	0	0	S	0	146308.031	84125.188	0	0	0	0	152874.734	0
1528.7505	0.06235186	-	-56414.47389	0	56414.47389	0	10	507730.265	9	H	0	0	0	0	0	0	0	0	0	0	S	175825.953	0	132903.062	0	0	0	199001.25	0	0
1529.8059	0.06235186	-	-79612.21189	0	79612.21189	0	10	716509.907	9	H	0	0	0	0	0	0	0	0	0	0	S	0	0	0	0	0	91260.172	204606.141	420643.594	0
1563.7517	0.06235186	-	-162991.9167	0	162991.9167	0	10	1466927.25	9	H	0	0	0	0	0	0	0	0	0	0	S	0	208376.094	198931.656	0	0	0	0	1059619.5	0
1566.8205	0.06235186	-	-68384.53589	0	68384.53589	0	10	615460.823	9	H	0	0	0	0	0	0	0	0	0	0	S	0	302909.406	259595.562	52955.855	0	0	0	0	0
1624.8408	0.06235186	-	-74658.19967	0	74658.19967	0	10	671923.797	9	H	0	0	0	0	0	0	0	0	0	0	S	0	0	0	0	0	74936.578	186066.281	410920.938	0
1655.8162	0.06235186	-	-71255.68233	0	71255.68233	0	10	641301.141	9	H	0	0	0	0	0	0	0	0	0	0	S	0	148956.141	131118.625	0	0	0	0	361226.375	0
1659.8392	0.06235186	-	-38923.68478	0	38923.68478	0	10	350313.163	9	H	0	0	0	0	0	0	0	0	0	0	S	0	163644.453	0	71456.648	0	115212.062	0	0	0
1670.8079	0.06235186	-	-85454.06411	0	85454.06411	0	10	769086.577	9	H	0	0	0	0	0	0	0	0	0	0	S	155692.109	158741.062	0	0	0	0	0	454653.406	0
1672.7507	0.06235186	-	-95457.74822	0	95457.74822	0	10	859119.734	9	H	0	0	0	0	0	0	0	0	0	0	S	0	0	481280.031	0	190671.344	0	0	0	187168.359
1682.793	0.06235186	-	-62605.07122	0	62605.07122	0	10	563445.641	9	H	0	0	0	0	0	0	0	0	0	0	S	0	248160.453	174939.094	0	140346.094	0	0	0	0
1715.9354	0.06235186	-	-150105.5034	0	150105.5034	0	10	1350949.531	9	H	0	0	0	0	0	0	0	0	0	0	S	0	380258.875	474511.75	0	496178.906	0	0	0	0
1766.8736	0.06235186	-	-94877.78467	0	94877.78467	0	10	853900.062	9	H	0	0	0	0	0	0	0	0	0	0	S	0	0	154582.312	0	0	0	0	409236.906	290080.844
1784.8197	0.06235186	-	-91610.69444	0	91610.69444	0	10	824496.25	9	H	0	0	0	0	0	0	0	0	0	0	S	0	0	171471.203	0	0	0	0	408371.125	244653.922
1798.0176	0.06235186	-	-167936.1112	0	167936.1112	0	10	1511425.001	9	H	0	0	0	0	0	0	0	0	0	0	S	1008296.625	343873.438	0	159254.938	0	0	0	0	0
1807.8844	0.06235186	-	-64573.68444	0	64573.68444	0	10	581163.16	9	H	0	0	0	0	0	0	0	0	0	0	S	0	0	0	40043.098	0	0	0	322938.562	218181.5
1814.9201	0.06235186	-	-153566.868	0	153566.868	0	10	1382101.812	9	H	0	0	0	0	0	0	0	0	0	0	S	0	0	0	0	0	0	130206.625	711510.562	540384.625
1844.8438	0.06235186	-	-93844.85144	0	93844.85144	0	10	844603.663	9	H	0	0	0	0	0	0	0	0	0	0	S	0	0	535502.062	62173.367	0	0	246928.234	0	0
1899.9723	0.06235186	-	-147129.434	0	147129.434	0	10	1324164.906	9	H	0	0	0	0	0	0	0	0	0	0	S	0	0	0	0	0	0	222284.594	685515	416365.312
1906.9755	0.06235186	-	-101841.9098	0	101841.9098	0	10	916577.188	9	H	0	0	0	0	0	0	0	0	0	0	S	0	179550.938	0	0	0	0	0	429982.031	307044.219
1913.9392	0.06235186	-	-133478.9289	0	133478.9289	0	10	1201310.36	9	H	0	0	0	0	0	0	0	0	0	0	S	0	0	0	0	141321.141	0	0	545865.75	514123.469
1914.9231	0.06235186	-	-167015.1953	0	167015.1953	0	10	1503136.758	9	H	0	0	0	0	0	0	0	0	0	0	S	0	830032.875	598718.25	74385.633	0	0	0	0	0
1921.9695	0.06235186	-	-93845.15789	0	93845.15789	0	10	844606.421	9	H	0	0	0	0	0	0	0	0	0	0	S	0	212391.484	0	0	0	0	0	386774.312	245440.625
1965.9357	0.06235186	-	-360518.257	0	360518.257	0	10	3244664.313	9	H	0	0	0	0	0	0	0	0	0	0	S	565276.625	0	0	0	0	0	0	1725843.5	953544.188
1967.939	0.06235186	-	-125392.6719	0	125392.6719	0	10	1128534.047	9	H	0	0	0	0	0	0	0	0	0	0	S	201883.453	0	0	0	0	0	0	590350.625	336299.969
2053.0183	0.06235186	-	-97606.01389	0	97606.01389	0	10	878454.125	9	H	0	0	0	0	0	0	0	0	0	0	S	138702.562	0	0	0	0	0	0	408868.969	330882.594
2089.9671	0.06235186	-	-91557.49833	0	91557.49833	0	10	824017.485	9	H	0	0	0	0	0	0	0	0	0	0	S	150683.219	0	0	0	0	0	0	415684.188	257650.078
2168.0741	0.06235186	-	-62965.39978	0	62965.39978	0	10	566688.598	9	H	0	0	0	0	0	0	0	0	0	0	S	269802.25	0	234557.969	62328.379	0	0	0	0	0
2195.1259	0.06235186	-	-58791.98444	0	58791.98444	0	10	529127.86	9	H	0	0	0	0	0	0	0	0	0	0	S	0	0	174540.516	0	120306.141	0	234281.203	0	0
2214.0023	0.06235186	-	-137534.2456	0	137534.2456	0	10	1237808.21	9	H	0	0	0	0	0	0	0	0	0	0	S	0	744042.25	437179.562	56586.398	0	0	0	0	0
2334.0233	0.06235186	-	-124003.9688	0	124003.9688	0	10	1116035.719	9	H	0	0	0	0	0	0	0	0	0	0	S	190617.125	0	0	0	0	0	0	516568.094	408850.5
2377.1751	0.06235186	-	-120210.434	0	120210.434	0	10	1081893.906	9	H	0	0	0	0	0	0	0	0	0	0	S	0	0	145854.25	0	0	0	0	607968.562	328071.094
2378.1537	0.06235186	-	-102169.7794	0	102169.7794	0	10	919528.015	9	H	0	0	0	0	0	0	0	0	0	0	S	276247.25	247692.359	0	0	0	0	395588.406	0	0
2723.2927	0.06235186	-	-69792.09378	0	69792.09378	0	10	628128.844	9	H	0	0	0	0	0	0	0	0	0	0	S	199250.516	0	232731.5	0	0	0	0	0	196146.828
2916.5193	0.06235186	-	-89713.98433	0	89713.98433	0	10	807425.859	9	H	0	0	0	0	0	0	0	0	0	0	S	0	302611	0	0	97359.609	0	0	407455.25	0
2088.0914	0.06242975	-	-99070.84942	54149.3328	153220.1822	541493.328	10	1378981.64	9	H	0	0	0	154999.766	0	0	0	386493.562	0	0	S	195775.125	115994.359	201228.078	0	219202.766	0	230134.656	416646.656	0
1875.8932	0.06347354	-	-131999.1421	76334.6609	208333.803	763346.609	10	1875004.227	9	H	0	320334.906	0	0	0	0	0	207640.953	0	235370.75	S	209532.891	265094.719	254339.844	74481.766	0	98156.383	0	573715.062	399683.562
2014.0152	0.06373058	-	-216915.3062	52047.1969	268962.5031	520471.969	10	2420662.528	9	H	0	0	0	0	112586.594	0	0	0	251112.016	156773.359	S	193609.188	0	544387.5	46774.684	0	0	350831.656	886836.375	398223.125
1752.9557	0.06583379	-	-297146.1588	33895.0876	331041.2464	338950.876	10	2979371.218	9	H	0	151365.688	0	0	0	0	0	0	187585.188	0	S	0	1255875.375	698263.5	257654.312	604971.812	0	0	0	162606.219
961.1042	0.06712615	-	-200877.1648	81737.6562	282614.821	817376.562	10	2543533.389	9	H	0	0	0	817376.562	0	0	0	0	0	0	S	0	763771.062	0	136750.234	0	1179340.375	233103.109	230568.609	0
1171.6303	0.06712615	-	-50260.65258	12240.0062	62500.65878	122400.062	10	562505.929	9	H	0	0	0	0	0	0	0	0	122400.062	0	S	108194.625	76472.312	0	0	112875.906	0	106718.961	0	158244.125
1296.6695	0.06712615	-	-53678.80708	15301.4047	68980.21178	153014.047	10	620821.906	9	H	0	0	0	153014.047	0	0	0	0	0	0	S	0	115821.852	141985.359	38954.164	0	88943.25	0	0	235117.281
1737.8083	0.06712615	-	-71179.46347	15603.1172	86782.58067	156031.172	10	781043.226	9	H	0	0	0	0	0	0	0	0	0	156031.172	S	0	130309.047	144174.484	55060.68	134423.984	0	0	317075.031	0
1789.9578	0.06712615	-	-97951.94577	28139.7469	126091.6927	281397.469	10	1134825.234	9	H	0	0	0	0	0	0	0	0	281397.469	0	S	172797.406	0	239481.609	0	255164.938	0	0	281632.5	185748.781
2447.3211	0.06712615	-	-59560.19634	20019.1141	79579.31044	200191.141	10	716213.794	9	H	0	200191.141	0	0	0	0	0	0	0	0	S	105595.422	244978.891	0	59113.449	0	0	140336.188	0	166189.844
1000.5327	0.07334966	-	-97393.63794	13657.4125	111051.0504	136574.125	10	999459.454	9	H	0	0	0	0	0	0	0	0	136574.125	0	S	138305.266	0	347874.281	0	0	0	204557.188	308722.719	0
1050.5212	0.07334966	-	-42529.84819	4000.1797	46530.02789	40001.797	10	418770.251	9	H	0	0	0	40001.797	0	0	0	0	0	0	S	0	93837.852	0	64369.383	56351.125	204211.891	0	0	0
1061.5363	0.07334966	-	-60828.99172	4652.7375	65481.72922	46527.375	10	589335.563	9	H	0	0	0	0	46527.375	0	0	0	0	0	S	103598.625	0	77933.719	0	0	0	141628.75	266174.469	0
1207.5592	0.07334966	-	-37950.25054	5193.9699	43144.22044	51939.699	10	388297.984	9	H	0	0	0	51939.699	0	0	0	0	0	0	S	0	133699.562	77316.703	0	0	69727.664	0	0	107554.055
1240.5218	0.07334966	-	-49995.46248	4434.8773	54430.33978	44348.773	10	489873.058	9	H	0	0	0	44348.773	0	0	0	0	0	0	S	0	206490.984	94872.266	63763.652	124746.156	0	0	0	0
1259.5724	0.07334966	-	-61835.67826	6485.4293	68321.10756	64854.293	10	614889.968	9	H	0	0	0	0	64854.293	0	0	0	0	0	S	73199.781	262343.969	130912.359	0	148433.859	0	0	0	0
1353.7044	0.07334966	-	-76582.63389	4111.018	80693.65189	41110.18	10	726242.867	9	H	0	0	0	41110.18	0	0	0	0	0	0	S	0	0	0	0	0	70816.078	116789.445	273933.875	264703.469
1386.7165	0.07334966	-	-139730.7572	4579.6039	144310.3611	45796.039	10	1298793.25	9	H	0	0	0	45796.039	0	0	0	0	0	0	S	0	685850.125	267409.656	81703.5	263829.969	0	0	0	0
1393.7099	0.07334966	-	-184873.1431	14296.3188	199169.4619	142963.188	10	1792525.157	9	H	0	0	0	0	0	0	0	0	0	142963.188	S	288970.219	0	0	0	0	0	288098.875	735934.188	479521.875
1400.6688	0.07334966	-	-290093.24	10406.3789	300499.6189	104063.789	10	2704496.57	9	H	0	0	0	0	0	104063.789	0	0	0	0	S	0	1596116.875	750652.812	228693.125	0	0	0	129033.758	0
1462.682	0.07334966	-	-90589.64566	11102.5289	101692.1746	111025.289	10	915229.571	9	H	0	0	0	0	111025.289	0	0	0	0	0	S	162563.203	121503.586	0	0	0	0	0	333707.094	297455.688
1605.8478	0.07334966	-	-148647.8242	5989.5281	154637.3523	59895.281	10	1391736.171	9	H	0	0	0	59895.281	0	0	0	0	0	0	S	0	0	0	0	124761.359	0	274171.812	551827.312	440975.688
1667.8782	0.07334966	-	-79548.24746	11064.7031	90612.95056	110647.031	10	815516.555	9	H	0	0	0	0	0	0	0	110647.031	0	0	S	0	0	118734.977	0	0	0	161740	294249.062	240792.516
1689.8471	0.07334966	-	-227006.4664	12918.5094	239924.9758	129185.094	10	2159324.782	9	H	0	0	0	0	0	0	0	0	0	129185.094	S	231474.5	0	0	0	0	0	232250.656	957147.188	738452.438
1885.954	0.07334966	-	-112207.1842	14690.2688	126897.453	146902.688	10	1142077.077	9	H	0	0	0	0	146902.688	0	0	0	0	0	S	182156.906	0	0	0	0	0	204620.359	482558.25	272741.562
1920.9117	0.07334966	-	-112743.6074	7845.8109	120589.4183	78458.109	10	1085304.765	9	H	0	0	0	78458.109	0	0	0	0	0	0	S	206732.016	0	0	0	0	0	232564.125	346370.812	299637.812
2527.3579	0.07334966	-	-97698.4688	13169.6562	110868.125	131696.562	10	997813.125	9	H	0	0	0	0	0	0	0	131696.562	0	0	S	0	166073.672	211014.141	0	0	0	0	394324.281	226401.031
2997.4977	0.07334966	-	-314331.4374	12233.8492	326565.2866	122338.492	10	2939087.579	9	H	0	0	0	122338.492	0	0	0	0	0	0	S	0	154046.641	392492.188	0	0	0	1280331.5	1112217.25	0
3351.6081	0.07334966	-	-75462.48481	9513.2383	84975.72311	95132.383	10	764781.508	9	H	0	0	0	0	0	0	0	0	95132.383	0	S	0	226330.531	155471.625	0	0	108512.633	0	274466.719	0
1393.7479	0.07680367	-	-293718.7184	104932.2938	398651.0122	1049322.938	10	3587859.11	9	H	0	272730.188	198560.031	0	0	0	352258	0	0	225774.719	S	363561.688	229178.984	331332.688	0	0	0	420778.375	1101227.125	1141780.25
1406.6792	0.07680367	-	-82868.22434	50231.7141	133099.9384	502317.141	10	1197899.446	9	H	146517.859	0	0	0	0	0	0	0	230077.141	125722.141	S	130326.297	124338.922	0	0	128384.258	89478.531	147412.016	332525.344	245434.078
1924.9078	0.080947	-	-98389.40591	23690.7262	122080.1321	236907.262	10	1098721.189	9	H	0	0	0	60233.934	176673.328	0	0	0	0	0	S	0	253098.203	0	48014.766	0	0	181999.688	347950.688	267657.844
1688.7878	0.08201426	-	-140629.2677	80990.0985	221619.3662	809900.985	10	1994574.296	9	H	0	241158.594	0	77823.094	0	0	0	0	339320.25	151599.047	S	257247.906	154796.844	170528.234	41138.406	0	0	275478	713011.625	382373.281
1780.9964	0.08329764	-	-102428.5055	44109.6125	146538.118	441096.125	10	1318843.062	9	H	0	0	0	0	0	0	0	0	441096.125	0	S	0	210269.391	208948.594	0	0	0	234835.359	362077.812	302711.906
944.5323	0.0919275	-	-117685.2494	20450.9703	138136.2197	204509.703	10	1243225.977	9	H	0	0	0	204509.703	0	0	0	0	0	0	S	0	213954.016	0	46638.914	0	238443.109	0	744189.938	0
975.5083	0.0919275	-	-99678.74611	6097.966	105776.7121	60979.66	10	951990.409	9	H	0	60979.66	0	0	0	0	0	0	0	0	S	56273.23	0	104281.945	0	0	0	599041.062	192394.172	0
1187.7146	0.0919275	-	-44886.46687	6800.4758	51686.94267	68004.758	10	465182.484	9	H	0	0	68004.758	0	0	0	0	0	0	0	S	95291.203	0	0	0	0	0	61039.328	182429.422	126422.531
1281.6495	0.0919275	-	-57335.70364	11378.4188	68714.12244	113784.188	10	618427.102	9	H	0	0	0	0	0	0	0	0	113784.188	0	S	0	79729.414	141326.188	0	0	0	0	220038.047	177333.453
1291.577	0.0919275	-	-43655.89756	10954.968	54610.86556	109549.68	10	491497.79	9	H	0	0	0	0	0	0	0	0	109549.68	0	S	0	91186.844	0	0	0	0	111314.797	170628.094	118368.055
1324.6203	0.0919275	-	-72054.52107	12014.7906	84069.31167	120147.906	10	756623.805	9	H	0	0	0	120147.906	0	0	0	0	0	0	S	0	0	0	0	115255.508	184779.016	0	262247.781	194341.5
1390.7598	0.0919275	-	-47873.83868	7541.7781	55415.61678	75417.781	10	498740.551	9	H	0	75417.781	0	0	0	0	0	0	0	0	S	104856	0	0	35002.895	0	0	0	196415.75	162465.906
1394.8046	0.0919275	-	-50788.72112	9543.1711	60331.89222	95431.711	10	542987.03	9	H	0	0	95431.711	0	0	0	0	0	0	0	S	0	180992.359	154242.812	0	141850.797	65901.062	0	0	0
1471.7758	0.0919275	-	-62225.71584	14795.5906	77021.30644	147955.906	10	693191.758	9	H	0	0	147955.906	0	0	0	0	0	0	0	S	221152.672	0	0	0	0	104395.242	154727.094	0	212916.75
1721.8158	0.0919275	-	-70046.13921	9278.0969	79324.23611	92780.969	10	713918.125	9	H	0	0	0	0	92780.969	0	0	0	0	0	S	0	0	163738.359	0	0	92332.438	0	301878.219	155969.109
1904.9108	0.0919275	-	-123652.9538	16491.6156	140144.5694	164916.156	10	1261301.125	9	H	0	164916.156	0	0	0	0	0	0	0	0	S	134260.703	0	219746.172	0	0	0	0	590857.062	316437.188
1966.9356	0.0919275	-	-245061.471	25791.45	270852.921	257914.5	10	2437676.289	9	H	0	0	0	0	0	0	0	257914.5	0	0	S	0	0	0	90434.289	0	0	661014.375	1074637.625	611590
2400.0158	0.0919275	-	-76680.1472	13190.9578	89871.105	131909.578	10	808839.945	9	H	0	0	0	0	0	0	0	0	0	131909.578	S	0	0	0	95234.773	0	216995	269965.969	0	226644.203
1150.6455	0.09267505	-	-51605.74982	18592.3024	70198.05222	185923.024	10	631782.47	9	H	0	0	0	0	0	103747.047	0	82175.977	0	0	S	0	0	73858.594	25152.977	76100.727	0	68156.344	208468.844	180044.984
1671.8531	0.0980703	-	-80697.5501	65009.5749	145707.125	650095.749	10	1311364.125	9	H	217431.25	162956.734	0	0	0	0	0	125849.281	0	143858.484	S	0	207399.547	315311.062	65004.984	192666.188	87090.156	0	237911.891	205980.297
869.4477	0.09876277	-	-44374.42187	13625.6398	58000.06167	136256.398	10	522000.555	9	H	0	0	0	0	0	72575.773	0	0	0	63680.625	S	96351.977	0	135205.344	40282.156	67902.328	0	182258.75	0	0
1984.008	0.09876277	-	-83706.8675	35351.2375	119058.105	353512.375	10	1071522.945	9	H	218775.781	0	0	0	134736.594	0	0	0	0	0	S	0	334260.594	240332.641	71792.32	0	139900.984	0	285236.406	0
2242.1428	0.09876277	-	-93816.06038	37441.4344	131257.4948	374414.344	10	1181317.453	9	H	0	0	0	138770.828	0	0	0	0	0	235643.516	S	271910.875	0	0	85332.219	0	0	184961.484	332823.219	306289.656
1942.9906	0.102516	-	-470214.5744	148122.8523	618337.4267	1481228.523	10	5565036.84	9	H	229674.938	0	0	114377.117	0	344806.812	289128.406	0	503241.25	0	S	459671.5	0	639152.375	61823.887	0	175374.516	688566.062	2272557.25	1267891.25
2338.1702	0.1082034	-	-138617.8338	106684.2765	245302.1103	1066842.765	10	2207718.993	9	H	0	249361.781	0	90556.445	130109.289	224300.062	192292.75	180222.438	0	0	S	300437.25	227181.078	233358.625	45908.391	146994.422	104484.914	301448.125	847906.188	0
893.0845	0.1141105	-	-97025.76823	31122.7031	128148.4713	311227.031	10	1153336.242	9	H	0	0	0	311227.031	0	0	0	0	0	0	S	0	268436.75	0	68660.992	0	451242.531	0	364995.969	0
1232.6168	0.1141105	-	-33239.90218	8541.0406	41780.94278	85410.406	10	376028.485	9	H	0	0	0	0	0	85410.406	0	0	0	0	S	159080.438	0	95502.312	41264.969	0	80180.766	0	0	0
1261.6546	0.1141105	-	-44046.43453	12045.7148	56092.14933	120457.148	10	504829.344	9	H	120457.148	0	0	0	0	0	0	0	0	0	S	110285.625	180220.047	80392.234	0	133931.438	0	0	0	0
1388.7169	0.1141105	-	-47967.23532	13340.8719	61308.10722	133408.719	10	551772.965	9	H	0	0	0	0	0	0	0	0	133408.719	0	S	84879.555	0	0	49276.004	0	0	0	261018.859	156598.547
1604.8425	0.1141105	-	-122867.7374	21813.2	144680.9374	218132	10	1302128.437	9	H	0	0	0	0	0	0	0	218132	0	0	S	0	147577.141	175472.422	0	0	0	0	555923.312	423155.562
1653.8332	0.1141105	-	-58171.46501	15092.6391	73264.10411	150926.391	10	659376.937	9	H	0	0	150926.391	0	0	0	0	0	0	0	S	0	0	143112.078	0	105291.609	0	169492.5	241480.75	0
1723.8661	0.1141105	-	-51732.96196	16343.9156	68076.87756	163439.156	10	612691.898	9	H	0	0	0	0	0	0	0	0	0	163439.156	S	169021.672	0	0	46396.539	143028.656	0	254245.031	0	0
2020.0215	0.1141105	-	-102207.529	30071.1594	132278.6884	300711.594	10	1190508.196	9	H	0	0	0	0	0	0	0	0	300711.594	0	S	0	0	335998.375	0	0	100851.383	0	508975.844	244682.594
1408.6718	0.1195784	-	-51103.80509	29719.3828	80823.18789	297193.828	10	727408.691	9	H	0	0	0	0	0	89897	0	0	207296.828	0	S	0	0	223833.375	38689.949	160786.453	96301.086	207797.828	0	0
1439.7895	0.1195784	-	-44349.16394	17496.1985	61845.36244	174961.985	10	556608.262	9	H	0	0	0	0	56923.227	0	0	0	118038.758	0	S	0	0	0	36801.672	0	57170.926	97510.289	220819.781	144305.594
1461.8061	0.1195784	-	-85002.21416	32964.4204	117966.6346	329644.204	10	1061699.711	9	H	0	0	211063.766	118580.438	0	0	0	0	0	0	S	214452.703	137221.406	0	49531.508	0	0	205187.344	0	455306.75
1771.8351	0.1195784	-	-92920.10827	31155.7164	124075.8247	311557.164	10	1116682.422	9	H	0	0	0	68678.117	0	0	0	0	0	242879.047	S	0	159666.062	172709.547	0	0	0	198180.938	345140.094	240985.781
2023.0165	0.1195784	-	-100066.6858	31357.8672	131424.553	313578.672	10	1182820.977	9	H	0	195805.578	0	0	0	0	0	117773.094	0	0	S	0	0	0	0	154135.625	109007.227	174670.906	429709.969	315297.25
2241.1412	0.1195784	-	-135689.1107	58270.8937	193960.0044	582708.937	10	1745640.04	9	H	0	269681.312	0	313027.625	0	0	0	0	0	0	S	407764.844	0	0	113786.508	0	139819.938	0	530765.875	553502.875
2333.2134	0.1195784	-	-111352.5252	42463.9297	153816.4549	424639.297	10	1384348.094	9	H	0	225631.219	0	0	199008.078	0	0	0	0	0	S	0	0	0	106302.297	0	166591.266	365193.781	451607.938	294652.812
2289.17	0.121371	-	-119781.1032	78326.3672	198107.4704	783263.672	10	1782967.234	9	H	0	0	202685.031	0	180597.094	238008.5	0	161973.047	0	0	S	163004.969	175794.156	116130.875	71981.391	0	180305.797	198191.734	509270.781	368287.531
1239.5157	0.1308946	-	-80094.45193	448659.9804	528754.4323	4486599.804	10	4758789.891	9	H	489147.531	1115890	317777.031	0	0	1680664.75	0	662379.312	97894.188	122846.992	S	4513415.5	89473.047	0	0	0	0	0	155901.344	0
2050.0627	0.13338	-	-124636.17	64155.5609	188791.7309	641555.609	10	1699125.578	9	H	0	192985.156	0	0	0	0	243877.312	0	204693.141	0	S	238437.734	227894.828	190748.594	0	0	105742.953	0	509545.094	426756.375
2465.2038	0.13338	-	-103974.4427	54289.7055	158264.1482	542897.055	10	1424377.334	9	H	0	0	0	84513.883	0	238210.469	220172.703	0	0	0	S	0	0	0	70794.148	144965.781	130695.859	234014.109	517031.875	326875.562
1553.7377	0.1376467	-	-130724.7765	74770.5499	205495.3264	747705.499	10	1849457.938	9	H	0	161501.359	0	0	0	0	211700.172	195402.312	0	179101.656	S	211579.375	150635.297	119277.906	0	131588.422	0	280853.469	564101	391422.469
989.0992	0.1403061	-	-28846.3829	12253.0211	41099.404	122530.211	10	369894.636	9	H	122530.211	0	0	0	0	0	0	0	0	0	S	95444.461	0	84512.445	0	0	0	0	127024.156	62913.574
1144.6387	0.1403061	-	-40686.88893	16011.8984	56698.78733	160118.984	10	510289.086	9	H	0	160118.984	0	0	0	0	0	0	0	0	S	297979.281	109169.961	0	34210.703	0	68929.141	0	0	0
1304.7299	0.1403061	-	-64804.39702	25999.2062	90803.60322	259992.062	10	817232.429	9	H	259992.062	0	0	0	0	0	0	0	0	0	S	0	0	133522.406	0	129286.695	0	154047.078	0	400376.25
1374.7108	0.1403061	-	-65952.18949	21694.6734	87646.86289	216946.734	10	788821.766	9	H	0	0	0	0	0	0	216946.734	0	0	0	S	163047.844	0	0	0	245748.922	0	207811	0	172214
1635.7732	0.1403061	-	-53267.36957	26162.4031	79429.77267	261624.031	10	714867.954	9	H	261624.031	0	0	0	0	0	0	0	0	0	S	297740.25	143734.266	131622.5	0	141770.938	0	0	0	0
1649.8224	0.1403061	-	-45667.48228	20647.1375	66314.61978	206471.375	10	596831.578	9	H	0	206471.375	0	0	0	0	0	0	0	0	S	125519.047	0	89787.094	0	0	0	0	214865.984	166659.453
1780.7966	0.1403061	-	-64628.32389	30742.525	95370.84889	307425.25	10	858337.64	9	H	0	0	0	0	0	0	0	307425.25	0	0	S	0	154635	0	0	257850.109	0	131898.406	313954.125	0
1953.9815	0.1403061	-	-106914.892	36724.1531	143639.0451	367241.531	10	1292751.406	9	H	0	367241.531	0	0	0	0	0	0	0	0	S	0	0	230901.125	0	0	0	163566.25	536088.375	362195.656
2718.0818	0.1403061	-	-51633.69502	33261.9812	84895.67622	332619.812	10	764061.086	9	H	0	0	332619.812	0	0	0	0	0	0	0	S	0	0	182737.969	54388.648	0	0	152538.625	374395.844	0
1472.7813	0.1436838	-	-45454.8085	28087.1985	73542.007	280871.985	10	661878.063	9	H	0	170416.516	0	0	110455.469	0	0	0	0	0	S	127217.844	127334.938	122340.367	0	0	0	122967.164	0	162017.75
1572.8326	0.1436838	-	-165775.0317	41242.5343	207017.566	412425.343	10	1863158.094	9	H	0	0	0	0	0	0	0	185390.234	227035.109	0	S	0	0	147350.266	0	131331.672	0	194225.906	934541.875	455708.375
2344.1673	0.1436838	-	-63320.105	50055.482	113375.587	500554.82	10	1020380.283	9	H	0	0	0	73098.07	0	0	0	0	427456.75	0	S	0	127220.938	0	0	0	138634.469	209298.5	277588.938	267637.438
1088.5762	0.145674	-	-17592.31689	0	17592.31689	0	10	158330.852	9	H	0	0	0	0	0	0	0	0	0	0	S	0	0	0	53099.852	105231	0	0	0	0
1089.5688	0.145674	-	-34811.70922	0	34811.70922	0	10	313305.383	9	H	0	0	0	0	0	0	0	0	0	0	S	0	102535.477	0	0	0	0	0	210769.906	0
1121.5238	0.145674	-	-23884.40533	0	23884.40533	0	10	214959.648	9	H	0	0	0	0	0	0	0	0	0	0	S	0	125062.336	89897.312	0	0	0	0	0	0
1130.5907	0.145674	-	-190085.158	0	190085.158	0	10	1710766.422	9	H	0	0	0	0	0	0	0	0	0	0	S	0	0	0	0	245121.422	0	0	0	1465645
1161.5917	0.145674	-	-33294.00522	0	33294.00522	0	10	299646.047	9	H	0	0	0	0	0	0	0	0	0	0	S	0	172961.531	0	0	0	0	0	126684.516	0
1203.5963	0.145674	-	-23081.07122	0	23081.07122	0	10	207729.641	9	H	0	0	0	0	0	0	0	0	0	0	S	0	0	0	0	0	68307.375	139422.266	0	0
1235.6877	0.145674	-	-96032.97922	0	96032.97922	0	10	864296.813	9	H	0	0	0	0	0	0	0	0	0	0	S	0	495193.938	369102.875	0	0	0	0	0	0
1275.5666	0.145674	-	-47586.61022	0	47586.61022	0	10	428279.492	9	H	0	0	0	0	0	0	0	0	0	0	S	0	310438.25	0	0	117841.242	0	0	0	0
1381.6351	0.145674	-	-41634.809	0	41634.809	0	10	374713.281	9	H	0	0	0	0	0	0	0	0	0	0	S	0	0	0	0	0	0	146828.812	227884.469	0
1428.6879	0.145674	-	-45953.30556	0	45953.30556	0	10	413579.75	9	H	0	0	0	0	0	0	0	0	0	0	S	0	0	0	0	0	0	0	207963.391	205616.359
1432.7592	0.145674	-	-27327.06244	0	27327.06244	0	10	245943.562	9	H	0	0	0	0	0	0	0	0	0	0	S	0	96046.25	0	0	0	0	0	0	149897.312
1566.7394	0.145674	-	-23259.37544	0	23259.37544	0	10	209334.379	9	H	0	0	0	0	0	0	0	0	0	0	S	172477.344	0	0	36857.035	0	0	0	0	0
1585.7493	0.145674	-	-65258.48444	0	65258.48444	0	10	587326.36	9	H	0	0	0	0	0	0	0	0	0	0	S	0	0	219862.922	0	0	0	0	367463.438	0
1601.8187	0.145674	-	-44623.987	0	44623.987	0	10	401615.883	9	H	0	0	0	0	0	0	0	0	0	0	S	0	0	0	0	0	130762.445	270853.438	0	0
1620.7463	0.145674	-	-74662.84022	0	74662.84022	0	10	671965.562	9	H	0	0	0	0	0	0	0	0	0	0	S	0	0	0	0	0	0	0	358362.5	313603.062
1673.8265	0.145674	-	-75560.37844	0	75560.37844	0	10	680043.406	9	H	0	0	0	0	0	0	0	0	0	0	S	0	0	0	0	0	0	0	410006.094	270037.312
1750.7484	0.145674	-	-42072.342	0	42072.342	0	10	378651.078	9	H	0	0	0	0	0	0	0	0	0	0	S	0	0	194020.156	0	0	0	0	0	184630.922
1808.8848	0.145674	-	-58453.65456	0	58453.65456	0	10	526082.891	9	H	0	0	0	0	0	0	0	0	0	0	S	0	0	165881.703	0	0	0	0	0	360201.188
1839.9892	0.145674	-	-98357.54	0	98357.54	0	10	885217.86	9	H	0	0	0	0	0	0	0	0	0	0	S	0	0	0	0	0	92988.172	0	792229.688	0
1848.9087	0.145674	-	-73465.77256	0	73465.77256	0	10	661191.953	9	H	0	0	0	0	0	0	0	0	0	0	S	0	0	0	0	0	0	0	404200.812	256991.141
1850.8326	0.145674	-	-64111.34367	0	64111.34367	0	10	577002.093	9	H	0	0	0	0	0	0	0	0	0	0	S	0	0	308801.562	0	0	0	0	268200.531	0
1912.9352	0.145674	-	-81203.47911	0	81203.47911	0	10	730831.312	9	H	0	0	0	0	0	0	0	0	0	0	S	0	284091.656	0	0	0	0	0	0	446739.656
2006.0108	0.145674	-	-66344.89767	0	66344.89767	0	10	597104.079	9	H	0	0	0	0	0	0	0	0	0	0	S	0	375293.438	221810.641	0	0	0	0	0	0
2042.1239	0.145674	-	-35416.565	0	35416.565	0	10	318749.085	9	H	0	0	0	0	0	0	0	0	0	0	S	0	189040.312	0	0	0	129708.773	0	0	0
2045.0013	0.145674	-	-125650.3993	0	125650.3993	0	10	1130853.594	9	H	0	0	0	0	0	0	0	0	0	0	S	0	0	0	0	0	0	632575.5	498278.094	0
2134.1788	0.145674	-	-76131.42711	0	76131.42711	0	10	685182.844	9	H	0	0	0	0	0	0	0	0	0	0	S	0	0	0	0	0	0	145564.906	0	539617.938
2169.0723	0.145674	-	-42857.53822	0	42857.53822	0	10	385717.844	9	H	0	0	0	0	0	0	0	0	0	0	S	0	0	0	0	0	161599.078	224118.766	0	0
2215.006	0.145674	-	-135466.4376	0	135466.4376	0	10	1219197.938	9	H	0	0	0	0	0	0	0	0	0	0	S	0	823659.938	395538	0	0	0	0	0	0
2228.0175	0.145674	-	-75703.21878	0	75703.21878	0	10	681328.969	9	H	0	0	0	0	0	0	0	0	0	0	S	0	0	0	0	0	0	0	392522.219	288806.75
2229.0277	0.145674	-	-83165.18744	0	83165.18744	0	10	748486.687	9	H	0	0	0	0	0	0	0	0	0	0	S	0	0	0	0	0	0	0	450598.781	297887.906
2296.1281	0.145674	-	-62172.31778	0	62172.31778	0	10	559550.86	9	H	0	0	0	0	0	0	0	0	0	0	S	0	222864.891	0	0	336685.969	0	0	0	0
2317.0099	0.145674	-	-71807.00522	0	71807.00522	0	10	646263.047	9	H	0	0	0	0	0	0	0	0	0	0	S	0	0	186074.953	0	0	0	0	460188.094	0
2369.2691	0.145674	-	-33775.43578	0	33775.43578	0	10	303978.922	9	H	0	0	0	0	0	0	0	0	0	0	S	0	0	0	75032.266	0	0	228946.656	0	0
2541.4348	0.145674	-	-35263.43411	0	35263.43411	0	10	317370.907	9	H	0	0	0	0	0	0	0	0	0	0	S	0	0	219302.516	0	98068.391	0	0	0	0
2691.2806	0.145674	-	-73713.566	0	73713.566	0	10	663422.094	9	H	0	0	0	0	0	0	0	0	0	0	S	0	0	232989.594	0	0	0	0	0	430432.5
2693.2157	0.145674	-	-66498.81422	0	66498.81422	0	10	598489.328	9	H	0	0	0	0	0	0	0	0	0	0	S	0	0	220531.484	0	0	0	0	377957.844	0
2722.2799	0.145674	-	-58795.33333	0	58795.33333	0	10	529158	9	H	0	0	0	0	0	0	0	0	0	0	S	0	312052.469	217105.531	0	0	0	0	0	0
2827.3284	0.145674	-	-52922.48433	0	52922.48433	0	10	476302.359	9	H	0	0	0	0	0	0	0	0	0	0	S	0	204757.297	0	0	0	0	0	271545.062	0
3105.4191	0.145674	-	-93726.72044	0	93726.72044	0	10	843540.484	9	H	0	0	0	0	0	0	0	0	0	0	S	0	0	0	0	0	0	230069.609	613470.875	0
1612.7861	0.1492476	-	-91655.14574	80733.1577	172388.3034	807331.577	10	1551494.731	9	H	0	183168.828	0	0	0	146310.016	138284.062	0	183836.109	155732.562	S	190689.109	571984.688	204757.938	65283.48	300890.5	0	0	217889.016	0
903.313	0.1512946	-	-24292.68049	11045.6324	35338.31289	110456.324	10	318044.816	9	H	0	0	46486.258	63970.066	0	0	0	0	0	0	S	0	64597.23	0	72077.875	0	107357.055	0	74012.656	0
1255.6419	0.1512946	-	-39089.32029	16610.8906	55700.21089	166108.906	10	501301.898	9	H	0	0	0	0	69501.883	96607.023	0	0	0	0	S	127305.375	0	105523.117	0	153829.703	0	0	0	114643.703
1843.9118	0.1512946	-	-74048.5179	29080.9891	103129.507	290809.891	10	928165.563	9	H	0	0	0	0	0	0	0	144976.969	0	145832.922	S	0	0	162475.703	0	0	0	155103.25	375733.969	234852.641
1946.9129	0.1512946	-	-101459.7004	19364.5809	120824.2813	193645.809	10	1087418.532	9	H	0	0	0	52664.559	0	140981.25	0	0	0	0	S	0	405928.469	229046.688	0	0	0	174714.469	277728.906	0
2796.3476	0.1512946	-	-105714.8399	23322.4813	129037.3212	233224.813	10	1161335.891	9	H	0	0	0	0	0	0	142415.438	90809.375	0	0	S	0	0	150302.438	0	0	0	177557.047	518367.75	315108.656
1636.8322	0.1530419	-	-372598.1713	339238.1156	711836.2869	3392381.156	10	6406526.582	9	H	306527.781	410767.562	262288.344	91812.156	293217.125	355264.594	414814.844	472902.75	520658.469	264127.531	S	384348.156	471366.25	645813.188	54975.004	645039.375	135946.828	453650.906	2070609.875	1544777
2204.962	0.1577683	-	-80113.53957	69847.8531	149961.3927	698478.531	10	1349652.534	9	H	0	0	0	160353.672	0	260547.547	0	277577.312	0	0	S	323979.281	0	163204.062	63795.113	0	196251.156	260069.172	342353.75	0
1829.8824	0.1588989	-	-408066.9874	64597.2626	472664.25	645972.626	10	4253978.25	9	H	0	188549.719	211537.688	0	0	0	245885.219	0	0	0	S	356344	344064.375	0	0	0	149071.5	0	2125493.25	1279005.125
2019.0173	0.1588989	-	-128672.7572	50618.0031	179290.7603	506180.031	10	1613616.843	9	H	145635.484	0	0	0	0	0	0	0	225982.359	134562.188	S	134701.062	0	322779.969	0	0	0	214829.156	600515.375	340791.281
1476.7908	0.1708994	-	-93252.71872	76893.3125	170146.0312	768933.125	10	1531314.281	9	H	0	0	0	0	0	0	0	0	768933.125	0	S	0	365861.031	334013.656	0	0	0	0	359149.344	472290.25
1819.9383	0.1708994	-	-59420.9232	37926.2938	97347.217	379262.938	10	876124.953	9	H	0	0	0	0	0	0	0	379262.938	0	0	S	198396.594	0	164740.219	0	0	0	193850.078	0	319138.062
2109.1123	0.1708994	-	-70154.63269	28372.0062	98526.63889	283720.062	10	886739.75	9	H	0	0	0	0	0	0	0	283720.062	0	0	S	260407.719	0	0	0	0	161815.062	249417.25	0	215099.719
2333.9583	0.1708994	-	-97152.07489	56291.3	153443.3749	562913	10	1380990.374	9	H	0	0	0	0	0	562913	0	0	0	0	S	273549.375	0	0	480973.812	0	303705.531	322761.656	0	0
2380.1674	0.1711641	-	-101447.2494	61388.7125	162835.9619	613887.125	10	1465523.657	9	H	0	0	185228.734	82647.672	141406.672	0	0	204604.047	0	0	S	206708.812	0	194938.797	0	0	212271.188	244052.922	607551.938	0
2221.1239	0.1713517	-	-77412.09256	43377.989	120790.0816	433779.89	10	1087110.734	9	H	204314.359	0	0	0	229465.531	0	0	0	0	0	S	176878.375	282859.844	182786.531	0	0	0	194876.859	0	249709.125
2519.1667	0.1713517	-	-51251.80058	31900.1742	83151.97478	319001.742	10	748367.773	9	H	0	0	0	0	190298.203	0	0	128703.539	0	0	S	212212.531	208936.203	0	80905.859	127443.383	118869.797	0	0	0
1675.7271	0.1746671	-	-63596.94557	79331.5961	142928.5417	793315.961	10	1286356.875	9	H	176564.156	0	114977.289	94178.438	0	0	0	275309.875	0	132286.203	S	275805.312	0	139188.781	0	246107.578	0	141793.047	300550.469	182911.688
1615.8909	0.1809142	-	-103651.8656	107340.0281	210991.8937	1073400.281	10	1898927.043	9	H	314380.281	0	450279.5	0	0	0	0	0	308740.5	0	S	267591.719	288323.812	246053.344	59206.262	169075.188	0	317660.906	0	551015.812
1282.6913	0.181546	-	-46771.37154	13222.4219	59993.79344	132224.219	10	539944.141	9	H	0	0	0	32923.375	0	0	99300.844	0	0	0	S	99046.336	157796.656	0	0	0	0	0	168569.688	114531.461
1708.8677	0.181546	-	-201533.4464	39965.0796	241498.526	399650.796	10	2173486.734	9	H	0	0	295964.562	103686.234	0	0	0	0	0	0	S	394837.656	0	325811.812	0	241987.266	0	0	1210850	0
1757.9693	0.181546	-	-177726.7561	54492.6641	232219.4202	544926.641	10	2089974.782	9	H	0	0	0	152385.453	0	0	0	0	0	392541.188	S	567195.875	452592.094	690190.938	0	379995.875	0	0	0	0
2151.2084	0.181546	-	-52442.40141	35581.7547	88024.15611	355817.547	10	792217.405	9	H	0	0	0	0	0	0	0	172237.5	183580.047	0	S	172744.484	240854.828	188407.781	0	0	0	190210.312	0	0
1095.6267	0.188037	-	-26173.2341	5457.7789	31631.013	54577.789	10	284679.117	9	H	0	0	0	0	54577.789	0	0	0	0	0	S	0	0	61118.953	0	106955.469	0	0	0	116604.695
1133.5281	0.188037	-	-30606.0412	4142.1168	34748.158	41421.168	10	312733.422	9	H	0	0	0	41421.168	0	0	0	0	0	0	S	0	0	0	0	0	73600.5	80723.047	0	158409.875
1133.568	0.188037	-	-24163.08551	4732.7926	28895.87811	47327.926	10	260062.903	9	H	0	0	0	47327.926	0	0	0	0	0	0	S	0	0	50061.621	0	0	0	68866.266	141135.016	0
1385.748	0.188037	-	-37360.88366	8876.0469	46236.93056	88760.469	10	416132.375	9	H	0	0	88760.469	0	0	0	0	0	0	0	S	130234.836	0	0	0	88995.789	0	0	196901.75	0
1490.692	0.188037	-	-45700.42698	6779.6008	52480.02778	67796.008	10	472320.25	9	H	0	0	0	67796.008	0	0	0	0	0	0	S	0	193866.422	142504.75	0	135949.078	0	0	0	0
1575.7967	0.188037	-	-83743.1232	15253.2188	98996.342	152532.188	10	890967.078	9	H	0	0	0	0	0	0	0	152532.188	0	0	S	196729.406	0	0	0	0	0	184941.641	0	509296.031
1718.7698	0.188037	-	-67417.78906	11756.9055	79174.69456	117569.055	10	712572.251	9	H	0	0	117569.055	0	0	0	0	0	0	0	S	133429.344	0	0	0	0	0	0	293109.188	286033.719
1773.9285	0.188037	-	-71612.27427	13580.3594	85192.63367	135803.594	10	766733.703	9	H	0	0	0	0	0	135803.594	0	0	0	0	S	0	243215.969	256702.359	0	266815.375	0	0	0	0
1816.8934	0.188037	-	-176784.6989	19685.9781	196470.677	196859.781	10	1768236.093	9	H	0	0	0	0	196859.781	0	0	0	0	0	S	336272.75	927190.062	504773.281	0	0	0	0	0	0
1860.9002	0.188037	-	-50408.85762	11124.2656	61533.12322	111242.656	10	553798.109	9	H	0	0	0	111242.656	0	0	0	0	0	0	S	0	217546.594	207149.531	0	0	129101.984	0	0	0
1903.9237	0.188037	-	-76765.88812	13122.7281	89888.61622	131227.281	10	808997.546	9	H	0	0	0	0	0	131227.281	0	0	0	0	S	0	0	0	0	0	0	253113.234	393911.781	161972.531
1977.0556	0.188037	-	-99908.35558	13358.1062	113266.4618	133581.062	10	1019398.156	9	H	0	0	0	133581.062	0	0	0	0	0	0	S	277692.188	152992.906	0	0	0	0	0	588713.062	0
2080.9487	0.188037	-	-133802.5481	13144.3547	146946.9028	131443.547	10	1322522.125	9	H	0	0	0	0	131443.547	0	0	0	0	0	S	0	220300.219	0	0	0	0	0	614404.312	487817.594
2150.911	0.188037	-	-62232.9713	15857.9297	78090.901	158579.297	10	702818.109	9	H	0	0	0	0	0	0	0	158579.297	0	0	S	0	0	174221.203	0	0	0	0	284467.312	244129.594
2203.0128	0.188037	-	-80207.36546	10557.4141	90764.77956	105574.141	10	816883.016	9	H	0	0	0	105574.141	0	0	0	0	0	0	S	0	319055.094	228821.703	0	0	0	0	0	269006.219
2273.1268	0.188037	-	-155284.6866	36891.3031	192175.9897	368913.031	10	1729583.907	9	H	0	0	0	0	0	0	0	0	368913.031	0	S	0	0	0	0	0	0	407075.25	819704.938	502803.719
2279.1885	0.188037	-	-112706.3401	22922.5453	135628.8854	229225.453	10	1220659.969	9	H	0	0	0	0	229225.453	0	0	0	0	0	S	286315.469	0	316929.125	0	0	0	0	617415.375	0
2385.2018	0.188037	-	-122720.5201	5457.2898	128177.8099	54572.898	10	1153600.289	9	H	0	0	0	54572.898	0	0	0	0	0	0	S	0	650312.688	414271.781	89015.82	0	0	0	0	0
2589.2911	0.188037	-	-194837.3549	24888.85	219726.2049	248888.5	10	1977535.844	9	H	0	0	0	0	0	0	0	0	248888.5	0	S	0	0	549569.625	0	0	0	419413.031	1008553.188	0
2665.2678	0.188037	-	-91512.48199	8384.3219	99896.80389	83843.219	10	899071.235	9	H	0	0	0	83843.219	0	0	0	0	0	0	S	0	312157.438	0	0	0	160923.078	0	425990.719	0
2692.2976	0.188037	-	-116587.2224	9881.6039	126468.8263	98816.039	10	1138219.437	9	H	0	0	0	98816.039	0	0	0	0	0	0	S	495050.812	0	280191.969	0	0	362976.656	0	0	0
2889.5102	0.188037	-	-71195.41843	15611.5469	86806.96533	156115.469	10	781262.688	9	H	0	0	0	0	0	0	156115.469	0	0	0	S	210351.766	0	226995.984	0	0	0	0	0	343914.938
3103.4176	0.188037	-	-159882.5644	9375.7133	169258.2777	93757.133	10	1523324.499	9	H	0	0	0	93757.133	0	0	0	0	0	0	S	327327.062	0	258341.062	0	0	0	0	937656.375	0
988.5049	0.2028275	-	-50867.33684	37305.2726	88172.60944	373052.726	10	793553.485	9	H	0	0	114161.398	0	0	0	0	0	0	258891.328	S	328334.594	0	93961.453	109989.219	0	0	176116.938	85151.281	0
2372.2226	0.210706	-	-139184.8455	75969.2336	215154.0791	759692.336	10	1936386.712	9	H	138113.266	154256.297	0	0	126982.742	0	0	0	340340.031	0	S	0	111515.938	763804.812	0	163405.891	109178.227	341442.094	447039.75	0
1044.508	0.2160699	-	-35896.59304	22099.7914	57996.38444	220997.914	10	521967.46	9	H	0	68809.32	0	0	0	0	0	0	152188.594	0	S	83772.531	0	161405.375	0	0	0	154706.734	0	122082.82
1441.7444	0.2160699	-	-57354.97753	21892.1508	79247.12833	218921.508	10	713224.155	9	H	0	0	75397.539	0	0	0	0	0	143523.969	0	S	0	0	188378.078	0	0	0	126532.234	256919.734	141394.109
1103.1348	0.2164437	-	-28955.66257	26575.0571	55530.71967	265750.571	10	499776.477	9	H	84473.352	0	0	0	77375.68	0	0	0	103901.539	0	S	73744.477	0	0	0	50552.996	139580.125	85694.875	95879.734	54324.27
1662.9556	0.2164437	-	-77789.05132	60703.9219	138492.9732	607039.219	10	1246436.759	9	H	0	0	0	0	252164.562	150474.188	0	204400.469	0	0	S	178102.016	133437.875	0	0	0	82536.352	143754.547	402118.531	306487.438
1753.898	0.2198204	-	-74761.64581	55781.4063	130543.0521	557814.063	10	1174887.469	9	H	0	0	0	48593.469	0	0	252381.297	0	256839.297	0	S	0	187300.344	140390.719	0	0	0	254054.375	316431.125	276710.906
2915.5067	0.2198204	-	-46465.79856	44558.639	91024.43756	445586.39	10	819219.938	9	H	0	0	141983.875	0	137798.312	165804.203	0	0	0	0	S	172493.25	221482.688	0	42702.656	0	0	140273.203	0	242268.141
1424.7659	0.2291607	-	-64510.78088	68393.6359	132904.4168	683936.359	10	1196139.751	9	H	0	0	98338.953	0	114022.5	128422.086	0	117239.5	125112.117	100801.203	S	157763.641	399663	113576.617	30518.383	0	0	107988.188	188548.234	198081.688
923.0628	0.2293875	-	-45979.58471	8613.5234	54593.10811	86135.234	10	491337.973	9	H	0	0	0	86135.234	0	0	0	0	0	0	S	0	228216.406	0	49479.395	0	0	0	213642.172	0
1164.1017	0.2293875	-	-16599.58216	7773.1844	24372.76656	77731.844	10	219354.899	9	H	0	77731.844	0	0	0	0	0	0	0	0	S	102174.844	0	0	0	0	37122.789	0	80057.266	0
1380.7176	0.2293875	-	-70424.35242	11511.2438	81935.59622	115112.438	10	737420.366	9	H	0	0	0	0	0	0	0	0	0	115112.438	S	0	94681.992	0	0	0	0	0	364326.812	278411.562
1436.7584	0.2293875	-	-45352.76602	13158.9172	58511.68322	131589.172	10	526605.149	9	H	0	0	0	0	0	0	0	0	0	131589.172	S	0	166736.953	0	0	0	0	126783.68	233084.516	0
1834.7771	0.2293875	-	-73228.69751	17755.7156	90984.41311	177557.156	10	818859.718	9	H	0	0	0	0	177557.156	0	0	0	0	0	S	0	129122.812	199475.344	0	0	0	0	490261.562	0
1927.9516	0.2293875	-	-76426.15801	12851.9141	89278.07211	128519.141	10	803502.649	9	H	0	0	0	0	0	0	0	128519.141	0	0	S	0	481690.531	229608.438	92203.68	0	0	0	0	0
1988.0379	0.2293875	-	-156215.1025	27391.1094	183606.2119	273911.094	10	1652455.907	9	H	0	0	0	0	0	0	0	0	273911.094	0	S	0	0	0	0	0	150649.594	0	932663.938	569142.375
2107.9818	0.2293875	-	-59197.24164	21192.0578	80389.29944	211920.578	10	723503.695	9	H	0	0	0	0	211920.578	0	0	0	0	0	S	0	0	0	89334.445	0	0	272321.719	361847.531	0
2164.9885	0.2293875	-	-68557.17989	24006.025	92563.20489	240060.25	10	833068.844	9	H	0	0	0	0	240060.25	0	0	0	0	0	S	0	210709.531	0	0	0	0	0	343127.188	279232.125
2318.0124	0.2293875	-	-78313.14246	25880.3141	104193.4566	258803.141	10	937741.109	9	H	0	0	0	0	0	0	0	258803.141	0	0	S	0	0	173346.016	0	0	0	0	455107.812	309287.281
2466.3015	0.2293875	-	-32861.40538	10236.9484	43098.35378	102369.484	10	387885.184	9	H	0	0	0	102369.484	0	0	0	0	0	0	S	0	174195.766	0	51162.434	0	162526.984	0	0	0
2494.1463	0.2293875	-	-98580.36771	11179.8094	109760.1771	111798.094	10	987841.594	9	H	0	0	0	111798.094	0	0	0	0	0	0	S	0	425203.375	489496.5	73141.719	0	0	0	0	0
2518.1698	0.2293875	-	-124330.2866	19162.2047	143492.4913	191622.047	10	1291432.422	9	H	0	0	0	0	0	0	0	0	0	191622.047	S	169104.391	0	0	0	0	0	323945.281	798382.75	0
2686.4038	0.2293875	-	-45633.24303	11712.5773	57345.82033	117125.773	10	516112.383	9	H	0	0	117125.773	0	0	0	0	0	0	0	S	0	0	96295.211	0	0	0	164531.344	0	255285.828
3102.4114	0.2293875	-	-66916.89467	11357.443	78274.33767	113574.43	10	704469.039	9	H	0	0	0	113574.43	0	0	0	0	0	0	S	325482.031	0	0	265444.188	113542.82	0	0	0	0
1669.8918	0.2323043	-	-333170.1012	573593.9281	906764.0293	5735939.281	10	8160876.264	9	H	1722878.375	0	1149192.5	185257.172	244005.547	0	1723368.125	0	0	711237.562	S	2632346.25	247066.078	490681.062	262909.812	0	310989.312	1477550.5	1578315.75	1161017.5
1226.5427	0.2333021	-	-648252.6671	56856.5109	705109.178	568565.109	10	6345982.602	9	H	212149.906	164952.531	0	54888.469	0	136574.203	0	0	0	0	S	98671.977	3142197.5	1710182.25	350241.75	1044689.125	0	0	0	0
1737.8968	0.2349558	-	-84398.38576	74932.5508	159330.9366	749325.508	10	1433978.429	9	H	144992.156	0	0	0	157423.594	0	147513.453	0	196598.641	102797.664	S	214569.844	0	126629.398	0	104433.062	0	248500.594	418122	321723.531
1935.0194	0.2383181	-	-52011.28449	52201.9204	104213.2049	522019.204	10	937918.844	9	H	240235.016	0	0	0	281784.188	0	0	0	0	0	S	198140.844	0	173004.453	0	0	111029.719	145005.328	310738.5	0
2099.098	0.2383181	-	-68125.6289	52913.3781	121039.007	529133.781	10	1089351.063	9	H	0	0	0	0	216546.75	0	312587.031	0	0	0	S	179031.906	169030.938	213877.797	0	0	0	194044.734	333365.688	0
1357.6959	0.2438946	-	-7899.464533	88474.2898	96373.75433	884742.898	10	867363.789	9	H	0	0	0	118238.992	0	304987	0	461516.906	0	0	S	288956.875	122426.188	100906.227	33509.906	0	61980.32	87139.445	0	172444.828
1538.7317	0.2438946	-	-46123.19221	48920.1359	95043.32811	489201.359	10	855389.953	9	H	0	0	152206.312	0	0	0	177147.875	0	0	159847.172	S	0	103961.625	101343.18	0	103197.547	132329.797	89864.945	206427.203	118265.656
2455.1489	0.2438946	-	-78659.53653	80979.3108	159638.8473	809793.108	10	1436749.626	9	H	0	229920.609	0	0	134742.312	0	0	0	235275.281	209854.906	S	136099.156	231713.938	262419.969	0	0	0	195777.797	415128.094	195610.672
1042.1357	0.2510712	-	-23126.71858	26207.1452	49333.86378	262071.452	10	444004.774	9	H	0	0	56408.195	98481.609	0	0	0	0	107181.648	0	S	0	0	53818.312	28201.602	0	124944.125	76329.891	91392.477	69318.367
2085.0154	0.2510712	-	-83144.20749	67583.2734	150727.4809	675832.734	10	1356547.328	9	H	176349.844	241051.234	0	0	0	0	258431.656	0	0	0	S	220344.828	234711.047	0	0	0	117343.828	128330.531	417188.906	238628.188
2356.1516	0.2510712	-	-110103.7766	101047.286	211151.0626	1010472.86	10	1900359.563	9	H	0	328980.344	0	0	0	0	460670.25	220822.266	0	0	S	203739.375	195205.844	216150.234	0	0	112200.516	0	695404.25	477659.344
895.0785	0.255086	-	-26022.667	16339.464	42362.131	163394.64	10	381259.179	9	H	0	0	0	77750.523	0	0	0	0	85644.117	0	S	131876.578	58724.57	0	0	0	0	78765.359	111892.672	0
1236.6354	0.255086	-	-27344.15382	16144.5454	43488.69922	161445.454	10	391398.293	9	H	0	0	105638.977	0	55806.477	0	0	0	0	0	S	0	0	0	0	64311.449	0	84054.844	151318.609	91713.391
1254.6595	0.255086	-	-35196.816	17407.793	52604.609	174077.93	10	473441.481	9	H	0	0	61313.172	0	0	0	0	112764.758	0	0	S	140377.141	0	0	0	0	50781.832	109580.57	172701.938	0
1293.6207	0.255086	-	-37863.41932	19184.6579	57048.07722	191846.579	10	513432.695	9	H	0	0	0	0	85944.188	0	0	0	0	105902.391	S	0	0	70878.148	0	0	0	98352.75	195176.266	149025.531
1299.6908	0.255086	-	-25629.19063	24635.0867	50264.27733	246350.867	10	452378.496	9	H	0	0	115675.633	0	130675.234	0	0	0	0	0	S	144309.859	0	0	44924.535	0	135184.219	0	0	127959.883
1384.6939	0.255086	-	-66400.21037	41990.1703	108390.3807	419901.703	10	975513.426	9	H	0	0	0	0	160227.828	0	0	0	259673.875	0	S	353702.156	0	250598.172	49731.754	0	0	0	0	321481.344
1487.6991	0.255086	-	-86469.71502	35779.8852	122249.6002	357798.852	10	1100246.402	9	H	0	0	0	80494.977	0	0	0	0	0	277303.875	S	259177.219	0	0	53538.809	0	0	279897.562	507632.812	0
1988.0862	0.255086	-	-42282.59578	37101.814	79384.40978	371018.14	10	714459.688	9	H	213133.734	0	0	0	157884.406	0	0	0	0	0	S	228058.5	224343.297	191043.641	71014.25	0	0	0	0	0
2093.0384	0.255086	-	-76048.99122	33549.586	109598.5772	335495.86	10	986387.195	9	H	0	0	0	0	129302.516	0	0	0	206193.344	0	S	125716.039	0	154813.656	0	0	0	0	451660.781	254196.719
1312.7011	0.2559078	-	-40020.85354	32941.6699	72962.52344	329416.699	10	656662.711	9	H	0	0	0	49333.543	0	0	161831.297	118251.859	0	0	S	136551.375	0	0	0	116594.594	0	111327.797	169522.781	122666.164
1389.7587	0.2559078	-	-33548.09488	29432.4859	62980.58078	294324.859	10	566825.227	9	H	0	0	66303.547	0	0	0	105609.859	0	122411.453	0	S	84527.984	0	94033.266	0	97569.727	0	0	133293.031	157401.219
1232.6142	0.2576205	-	-78220.61584	24728.2296	102948.8454	247282.296	10	926539.609	9	H	0	101740.32	0	41369.164	0	0	0	0	0	104172.812	S	0	110545.867	0	0	0	0	107971.461	446149.656	261872.625
1275.5568	0.2576205	-	-13.30307778	209525.2907	209538.5938	2095252.907	10	1885847.344	9	H	373612.531	573990.438	0	0	0	611957.625	0	376676.438	0	159015.875	S	1816567.375	0	0	69279.969	0	0	0	0	0
1252.6195	0.2583145	-	-221858.4751	71695.5025	293553.9776	716955.025	10	2641985.798	9	H	228670.891	102990.422	0	0	70014.594	107808.438	98694.391	108776.289	0	0	S	0	1275500	546340.188	202276.938	402877.844	0	0	121448.734	93542.094
1200.6481	0.2697636	-	-70258.43774	31508.0137	101766.4514	315080.137	10	915898.063	9	H	0	0	80140.391	0	0	0	82314.664	0	104480.977	48144.105	S	0	96129.312	79115.25	0	0	0	228209.344	296584.719	215859.438
1432.6429	0.2700904	-	-5263.683711	168135.4724	173399.1561	1681354.724	10	1560592.405	9	H	239308.344	485205.469	156630.672	35271.098	0	173553.469	0	431638.219	159747.453	0	S	1197451	140064.75	0	27313.186	0	0	0	195763.469	0
1987.0806	0.2700904	-	-53507.42938	74533.1644	128040.5938	745331.644	10	1152365.344	9	H	191386.578	0	175363.328	50380.191	167138.25	0	161063.297	0	0	0	S	189678.453	221053.344	118633.391	0	0	0	139668.672	263909.25	219422.234
1958.9825	0.2703441	-	-123469.5845	1221397.181	1344866.766	1.22E+07	10	1.21E+07	9	H	998623.5	1307675.125	1408927	239840.812	1062616.25	867526.125	1556041.125	1870264.75	1738008.625	1164448.5	S	1225364.75	753530.25	861441.875	113983.516	0	345648.625	1043166.375	4765869.5	2994796
865.4789	0.2768301	-	-18192.16888	10619.1359	28811.30478	106191.359	10	259301.743	9	H	0	0	0	0	0	0	0	0	0	106191.359	S	0	65938.852	0	0	0	79451.805	0	113911.086	0
1039.5934	0.2768301	-	-33142.00124	22675.8312	55817.83244	226758.312	10	502360.492	9	H	0	0	0	0	0	0	226758.312	0	0	0	S	0	0	0	43871.969	0	98830.117	359658.406	0	0
1085.6192	0.2768301	-	-17088.4562	10003.6758	27092.132	100036.758	10	243829.188	9	H	0	0	0	0	0	100036.758	0	0	0	0	S	0	70762.117	70510.633	0	0	0	0	102556.438	0
1263.6964	0.2768301	-	-33925.5668	50070.0312	83995.598	500700.312	10	755960.382	9	H	0	0	0	0	0	0	500700.312	0	0	0	S	0	0	0	0	528000.062	74141.82	153818.5	0	0
1272.7888	0.2768301	-	-18360.64887	7227.3438	25587.99267	72273.438	10	230291.934	9	H	72273.438	0	0	0	0	0	0	0	0	0	S	0	64480.09	94843.406	0	0	70968.438	0	0	0
1329.6369	0.2768301	-	-30189.30284	11174.4016	41363.70444	111744.016	10	372273.34	9	H	0	0	111744.016	0	0	0	0	0	0	0	S	255469.75	0	0	51077.199	0	65726.391	0	0	0
1433.8034	0.2768301	-	-29441.8698	16724.1562	46166.026	167241.562	10	415494.234	9	H	0	0	0	0	0	0	0	167241.562	0	0	S	149087.875	0	0	0	0	68905.312	0	197501.047	0
1634.79	0.2768301	-	-50261.17268	27627.5781	77888.75078	276275.781	10	700998.757	9	H	0	0	0	0	0	0	0	0	0	276275.781	S	0	0	0	0	103722.945	0	0	370095.75	227180.062
1709.8698	0.2768301	-	-96527.96564	28061.3938	124589.3594	280613.938	10	1121304.235	9	H	0	0	0	0	0	0	0	0	280613.938	0	S	223932.266	0	234975.719	0	0	0	0	662396.25	0
1779.9511	0.2768301	-	-64012.91777	34742.0719	98754.98967	347420.719	10	888794.907	9	H	0	0	0	0	0	0	0	0	347420.719	0	S	0	0	0	0	159652.688	0	0	447783.375	281358.844
2505.2284	0.2768301	-	-63629.02307	18965.4656	82594.48867	189654.656	10	743350.398	9	H	0	189654.656	0	0	0	0	0	0	0	0	S	0	125626.695	0	0	0	0	176367.234	441356.469	0
3103.4058	0.2768301	-	-81876.71731	32010.3938	113887.1111	320103.938	10	1024984	9	H	0	0	0	0	0	0	0	0	320103.938	0	S	0	225986.438	0	172683.25	0	0	626314.312	0	0
3348.6831	0.2768301	-	-60603.87647	19654.3922	80258.26867	196543.922	10	722324.418	9	H	0	0	0	0	0	196543.922	0	0	0	0	S	0	530287.375	0	50615.559	141421.484	0	0	0	0
1691.8706	0.280593	-	-168168.7767	115729.7562	283898.5329	1157297.562	10	2555086.796	9	H	0	200474.641	233182.953	0	0	0	288929.406	0	434710.562	0	S	0	196616.812	264798.781	0	0	151356.766	394514.25	873650.375	674149.812
2586.2817	0.280593	-	-70970.93389	57196.466	128167.3999	571964.66	10	1153506.599	9	H	0	0	0	46512.441	0	233763.297	152485.828	0	139203.094	0	S	0	0	222443.938	54532.082	126946.008	0	128493.539	399175.688	221915.344
1940.9351	0.2882759	-	-315892.5944	354868.9117	670761.5061	3548689.117	10	6036853.555	9	H	527218.5	503574.469	404343.062	105051.914	446962.438	561404.062	504768.562	0	250882.516	244483.594	S	831182.75	1776069.25	623772	114762.93	0	169458.875	366571.562	1200114.5	954921.688
1164.5993	0.2889459	-	-42826.90666	67277.9219	110104.8286	672779.219	10	990943.457	9	H	278166.969	0	0	0	0	0	134652.703	0	138802.578	121156.969	S	216540.688	99157.805	0	34475.949	0	138996.703	133158.234	248149.719	120464.359
1244.6582	0.289389	-	-44838.74154	61262.9929	106101.7344	612629.929	10	954915.61	9	H	0	0	0	0	127790.195	0	0	0	301664.75	183174.984	S	181781.422	122658.422	117389.25	0	0	0	236326.828	151051.844	145707.844
2087.9665	0.289389	-	-82548.74381	84453.9063	167002.6501	844539.063	10	1503023.851	9	H	286912.938	0	0	0	234570.875	0	0	0	323055.25	0	S	185822.578	212470.016	201003.031	0	0	123299.664	0	475514.562	304914
2088.9672	0.289389	-	-84455.77189	89048.15	173503.9219	890481.5	10	1561535.297	9	H	0	0	327390.125	0	0	0	0	237346.375	325745	0	S	221370.047	0	177468.938	0	0	170049	249239.375	458645.531	284762.406
1316.7476	0.295918	-	-44111.19664	36751.7578	80862.95444	367517.578	10	727766.59	9	H	0	0	108997.344	0	0	104646.156	0	153874.078	0	0	S	189662.438	0	0	46951.207	0	0	101009.57	242794.141	147349.234
1335.6983	0.295918	-	-52227.77896	35593.6586	87821.43756	355936.586	10	790392.938	9	H	0	101980.586	0	0	106419.844	0	0	0	147536.156	0	S	91194.383	110111.898	0	0	0	0	82328.672	258310.094	248447.891
1372.6964	0.295918	-	-33716.04918	33992.1226	67708.17178	339921.226	10	609373.546	9	H	0	142001.25	88588.773	0	109331.203	0	0	0	0	0	S	0	210271.203	123654.922	51975.562	0	68730.797	0	154741.062	0
1901.0546	0.295918	-	-119549.5616	91161.8906	210711.4522	911618.906	10	1896403.07	9	H	0	0	340775.781	139798.969	431044.156	0	0	0	0	0	S	0	0	155028.719	50938.305	245634.922	0	0	809963.562	634837.562
2283.1878	0.295918	-	-80984.36829	70782.3656	151766.7339	707823.656	10	1365900.605	9	H	0	253770.562	261534.688	0	0	0	0	0	192518.406	0	S	0	193625.141	248412.25	47090.152	0	0	0	532650	344123.062
2822.3282	0.295918	-	-57569.31729	42398.5876	99967.90489	423985.876	10	899711.144	9	H	0	0	0	0	0	175121.016	134863.266	114001.594	0	0	S	110491.922	172757.562	186989.375	54271.91	0	0	0	375200.375	0
833.0668	0.2987495	-	-10490.45698	16882.3098	27372.76678	168823.098	10	246354.901	9	H	120280.328	0	0	0	48542.77	0	0	0	0	0	S	0	0	67942.023	0	0	0	49235.273	55226.66	73950.945
967.1211	0.2987495	-	-344197.225	362694.9	706892.125	3626949	10	6362029.125	9	H	0	0	1417829.5	2209119.5	0	0	0	0	0	0	S	0	1440371.5	0	393337.625	0	2807294.25	0	1721025.75	0
1304.6573	0.2987495	-	-53819.87714	21049.1063	74868.98344	210491.063	10	673820.851	9	H	0	94633.633	0	0	0	115857.43	0	0	0	0	S	0	0	92620.695	0	74435.875	0	0	286114	220650.281
1314.5273	0.2987495	-	-39905.22544	33906.025	73811.25044	339060.25	10	664301.254	9	H	0	0	164942.734	0	0	0	0	174117.516	0	0	S	300426.406	0	0	51375.77	0	0	0	177013.656	135485.422
1965.9307	0.2987495	-	-166319.1235	85477.5032	251796.6267	854775.032	10	2266169.64	9	H	0	0	0	0	0	0	0	448204.344	0	406570.688	S	0	690329.875	400536.406	79141.859	0	0	1096161.5	0	0
2107.102	0.2987495	-	-79784.84477	74998.6969	154783.5417	749986.969	10	1393051.875	9	H	0	0	0	0	0	0	0	431054.094	318932.875	0	S	457786.125	175758.922	196490.328	0	0	0	0	563016.5	0
2154.0429	0.2987495	-	-42332.46712	34233.6641	76566.13122	342336.641	10	689095.181	9	H	0	0	157720.953	0	0	0	0	0	184615.688	0	S	172017.391	0	0	0	0	108673.102	171864.891	0	236539.797
2331.2123	0.2987495	-	-91265.72899	41505.7719	132771.5009	415057.719	10	1194943.508	9	H	0	0	0	0	184784.438	0	230273.281	0	0	0	S	182649.531	0	0	0	127250.758	0	0	527839.688	357203.531
2379.163	0.2987495	-	-132401.8832	51985.2297	184387.1129	519852.297	10	1659484.016	9	H	0	0	248438.766	0	0	0	0	0	271413.531	0	S	248434.484	0	197707.688	0	0	0	341495.344	871846.5	0
867.1013	0.2994112	-	-27607.9379	18182.3621	45790.3	181823.621	10	412112.7	9	H	0	0	51956.719	0	0	0	0	47747.457	0	82119.445	S	103172.383	0	0	0	57649.27	0	84660.031	166631.016	0
3160.5965	0.2994112	-	-62698.65333	34275.746	96974.39933	342757.46	10	872769.594	9	H	96705.5	164917.312	0	0	0	0	0	81134.648	0	0	S	0	170870.969	96939.375	0	0	0	188943.781	416015.469	0
1931.1728	0.3031541	-	-127270.8419	249154.0829	376424.9248	2491540.829	10	3387824.323	9	H	0	855527.938	0	129642.062	0	212846.766	455267.875	482599.969	355656.219	0	S	622245.562	212602.891	386596.312	60118.355	0	176729.922	809125.625	640661	479744.656
1501.7321	0.3196429	-	-45931.33219	418033.6327	463964.9649	4180336.327	10	4175684.684	9	H	385136.312	1345323.5	377590.719	0	233397.766	0	939995.562	0	513786.406	385106.062	S	0	263924.562	184132.5	65449.184	0	0	3055458.5	361180.25	245539.688
835.3896	0.3208712	-	-15150.43858	25481.8462	40632.28478	254818.462	10	365690.563	9	H	65503.094	0	36103.473	0	49951.438	0	48377.41	0	0	54883.047	S	94297.445	0	64199.797	0	0	59080.914	65003.266	0	83109.141
1752.8918	0.3208712	-	-58804.61639	91360.0875	150164.7039	913600.875	10	1351482.335	9	H	0	302067	0	0	0	159914.781	282340.125	169278.969	0	0	S	189335.453	0	104697.461	0	0	131800.062	323780.281	362095.062	239774.016
1793.8167	0.3208712	-	-135316.7254	110032.8094	245349.5348	1100328.094	10	2208145.813	9	H	0	0	0	0	158749.719	0	315019.875	273446.312	353112.188	0	S	255082.719	136372.172	202927.922	0	0	0	314078.812	823345.188	476339
1163.6236	0.3219157	-	-24436.06333	37369.3	61805.36333	373693	10	556248.27	9	H	0	0	200356.094	0	0	173336.906	0	0	0	0	S	154865.594	83698.008	0	34591.27	0	117271.414	0	165821.984	0
1351.6732	0.3219157	-	-35660.32771	36793.0454	72453.37311	367930.454	10	652080.358	9	H	0	0	0	0	0	0	202070.688	165859.766	0	0	S	122847.367	0	0	0	90719.562	0	126921.523	152386.359	159205.547
1505.7622	0.3219157	-	-33908.20243	49199.1109	83107.31333	491991.109	10	747965.82	9	H	0	200001.078	0	0	0	0	0	0	291990.031	0	S	168743.391	0	0	77170.117	0	0	177123.703	194125.406	130803.203
873.0201	0.3305545	-	-26058.07746	22482.5531	48540.63056	224825.531	10	436865.675	9	H	0	0	0	224825.531	0	0	0	0	0	0	S	0	64034.691	0	0	0	197766.484	0	175064.5	0
1235.6	0.3305545	-	-15763.60704	17674.7484	33438.35544	176747.484	10	300945.199	9	H	0	0	0	0	0	0	0	176747.484	0	0	S	0	121336.156	0	52584.973	0	0	0	0	127024.07
1500.7883	0.3305545	-	-26050.17122	77027.4	103077.5712	770274	10	927698.141	9	H	0	0	0	0	0	0	0	770274	0	0	S	500658.938	0	200392.344	0	0	226646.859	0	0	0
1514.7584	0.3305545	-	-21830.75994	18849.7375	40680.49744	188497.375	10	366124.477	9	H	0	0	188497.375	0	0	0	0	0	0	0	S	0	0	119482.672	0	0	109819.633	136822.172	0	0
1753.8253	0.3305545	-	-30593.08102	35621.8062	66214.88722	356218.062	10	595933.985	9	H	0	0	0	0	0	356218.062	0	0	0	0	S	0	0	0	0	113733.781	0	189578.516	0	292621.688
1812.8265	0.3305545	-	-56337.28201	37704.0531	94041.33511	377040.531	10	846372.016	9	H	0	0	0	0	0	0	0	0	377040.531	0	S	0	0	323989.594	0	0	0	0	368499.125	153883.297
2590.2899	0.3305545	-	-18075.71382	21375.8734	39451.58722	213758.734	10	355064.285	9	H	0	0	0	0	0	0	0	0	213758.734	0	S	135060.875	164768.297	0	55235.113	0	0	0	0	0
3184.601	0.3305545	-	-22796.38091	51863.1312	74659.51211	518631.312	10	671935.609	9	H	0	0	0	0	518631.312	0	0	0	0	0	S	0	93658.562	194977.516	0	0	0	0	0	383299.531
2035.0922	0.3399126	-	-62164.55558	59789.7812	121954.3368	597897.812	10	1097589.031	9	H	0	0	153491.578	0	206186.562	0	0	0	238219.672	0	S	0	147276.078	155587.453	0	0	105836.953	0	432718.625	256169.922
2143.1155	0.3399126	-	-125893.8956	89774.2016	215668.0972	897742.016	10	1941012.875	9	H	249633.828	0	0	0	0	0	319825.219	0	328282.969	0	S	180107.297	224196.203	0	0	0	0	315637.5	705382.875	515689
1015.4386	0.3427817	-	-13725.55811	0	13725.55811	0	10	123530.023	9	H	0	0	0	0	0	0	0	0	0	0	S	123530.023	0	0	0	0	0	0	0	0
1072.5345	0.3427817	-	-9820.112889	0	9820.112889	0	10	88381.016	9	H	0	0	0	0	0	0	0	0	0	0	S	0	88381.016	0	0	0	0	0	0	0
1089.5653	0.3427817	-	-21262.88022	0	21262.88022	0	10	191365.922	9	H	0	0	0	0	0	0	0	0	0	0	S	0	0	0	0	0	0	0	0	191365.922
1122.5937	0.3427817	-	-19880.816	0	19880.816	0	10	178927.344	9	H	0	0	0	0	0	0	0	0	0	0	S	0	0	0	0	0	0	0	0	178927.344
1129.1127	0.3427817	-	-22398.97567	0	22398.97567	0	10	201590.781	9	H	0	0	0	0	0	0	0	0	0	0	S	0	0	0	0	201590.781	0	0	0	0
1303.6616	0.3427817	-	-20224.67878	0	20224.67878	0	10	182022.109	9	H	0	0	0	0	0	0	0	0	0	0	S	0	0	0	0	0	0	0	0	182022.109
1306.7376	0.3427817	-	-19012.276	0	19012.276	0	10	171110.484	9	H	0	0	0	0	0	0	0	0	0	0	S	0	0	0	0	0	0	0	0	171110.484
1315.7221	0.3427817	-	-9976.639778	0	9976.639778	0	10	89789.758	9	H	0	0	0	0	0	0	0	0	0	0	S	0	0	0	0	0	89789.758	0	0	0
1317.6422	0.3427817	-	-13343.86456	0	13343.86456	0	10	120094.781	9	H	0	0	0	0	0	0	0	0	0	0	S	0	0	120094.781	0	0	0	0	0	0
1324.6848	0.3427817	-	-13468.63111	0	13468.63111	0	10	121217.68	9	H	0	0	0	0	0	0	0	0	0	0	S	0	0	121217.68	0	0	0	0	0	0
1336.6314	0.3427817	-	-18378.32989	0	18378.32989	0	10	165404.969	9	H	0	0	0	0	0	0	0	0	0	0	S	0	0	165404.969	0	0	0	0	0	0
1431.7231	0.3427817	-	-5231.021222	0	5231.021222	0	10	47079.191	9	H	0	0	0	0	0	0	0	0	0	0	S	0	0	0	47079.191	0	0	0	0	0
1488.7058	0.3427817	-	-15770.309	0	15770.309	0	10	141932.781	9	H	0	0	0	0	0	0	0	0	0	0	S	0	0	0	0	141932.781	0	0	0	0
1488.7379	0.3427817	-	-15665.56767	0	15665.56767	0	10	140990.109	9	H	0	0	0	0	0	0	0	0	0	0	S	0	0	140990.109	0	0	0	0	0	0
1517.7006	0.3427817	-	-39137.01044	0	39137.01044	0	10	352233.094	9	H	0	0	0	0	0	0	0	0	0	0	S	0	0	0	0	0	0	0	352233.094	0
1518.7433	0.3427817	-	-60876.29867	0	60876.29867	0	10	547886.688	9	H	0	0	0	0	0	0	0	0	0	0	S	547886.688	0	0	0	0	0	0	0	0
1530.8564	0.3427817	-	-19519.73611	0	19519.73611	0	10	175677.625	9	H	0	0	0	0	0	0	0	0	0	0	S	0	0	0	0	0	0	0	0	175677.625
1556.7329	0.3427817	-	-19012.54167	0	19012.54167	0	10	171112.875	9	H	0	0	0	0	0	0	0	0	0	0	S	0	0	0	0	0	0	171112.875	0	0
1622.7465	0.3427817	-	-17292.02089	0	17292.02089	0	10	155628.188	9	H	0	0	0	0	0	0	0	0	0	0	S	0	0	0	0	0	0	155628.188	0	0
1656.8275	0.3427817	-	-12464.99311	0	12464.99311	0	10	112184.938	9	H	0	0	0	0	0	0	0	0	0	0	S	0	112184.938	0	0	0	0	0	0	0
1702.798	0.3427817	-	-36468.78467	0	36468.78467	0	10	328219.062	9	H	0	0	0	0	0	0	0	0	0	0	S	0	0	0	0	0	0	0	328219.062	0
1707.8632	0.3427817	-	-157958.9861	0	157958.9861	0	10	1421630.875	9	H	0	0	0	0	0	0	0	0	0	0	S	0	0	0	0	0	0	0	1421630.875	0
1763.8984	0.3427817	-	-28455.06767	0	28455.06767	0	10	256095.609	9	H	0	0	0	0	0	0	0	0	0	0	S	0	0	0	0	0	0	0	0	256095.609
1835.8989	0.3427817	-	-190513	0	190513	0	10	1714617	9	H	0	0	0	0	0	0	0	0	0	0	S	0	0	0	0	0	0	0	0	1714617
1836.938	0.3427817	-	-20159.00344	0	20159.00344	0	10	181431.031	9	H	0	0	0	0	0	0	0	0	0	0	S	0	181431.031	0	0	0	0	0	0	0
1839.9929	0.3427817	-	-48408.03467	0	48408.03467	0	10	435672.312	9	H	0	0	0	0	0	0	0	0	0	0	S	0	0	0	0	0	0	0	0	435672.312
1923.9075	0.3427817	-	-21608.56944	0	21608.56944	0	10	194477.125	9	H	0	0	0	0	0	0	0	0	0	0	S	0	0	0	0	194477.125	0	0	0	0
2011.9761	0.3427817	-	-23699.27778	0	23699.27778	0	10	213293.5	9	H	0	0	0	0	0	0	0	0	0	0	S	0	213293.5	0	0	0	0	0	0	0
2062.0029	0.3427817	-	-116857.0556	0	116857.0556	0	10	1051713.5	9	H	0	0	0	0	0	0	0	0	0	0	S	0	0	0	0	0	0	0	1051713.5	0
2065.0008	0.3427817	-	-44526.59378	0	44526.59378	0	10	400739.344	9	H	0	0	0	0	0	0	0	0	0	0	S	0	0	0	0	0	0	0	400739.344	0
2233.0799	0.3427817	-	-5620.477	0	5620.477	0	10	50584.293	9	H	0	0	0	0	0	0	0	0	0	0	S	0	0	0	50584.293	0	0	0	0	0
2297.1301	0.3427817	-	-44685.132	0	44685.132	0	10	402166.188	9	H	0	0	0	0	0	0	0	0	0	0	S	0	0	0	0	402166.188	0	0	0	0
2297.1997	0.3427817	-	-10186.69533	0	10186.69533	0	10	91680.258	9	H	0	0	0	0	0	0	0	0	0	0	S	0	0	0	91680.258	0	0	0	0	0
2354.2583	0.3427817	-	-44780.809	0	44780.809	0	10	403027.281	9	H	0	0	0	0	0	0	0	0	0	0	S	0	0	0	0	0	0	0	0	403027.281
2360.1644	0.3427817	-	-10426.69533	0	10426.69533	0	10	93840.258	9	H	0	0	0	0	0	0	0	0	0	0	S	0	0	0	93840.258	0	0	0	0	0
2368.2657	0.3427817	-	-40262.47567	0	40262.47567	0	10	362362.281	9	H	0	0	0	0	0	0	0	0	0	0	S	0	0	0	0	0	0	362362.281	0	0
2378.1639	0.3427817	-	-23099.02256	0	23099.02256	0	10	207891.203	9	H	0	0	0	0	0	0	0	0	0	0	S	0	0	207891.203	0	0	0	0	0	0
2378.1784	0.3427817	-	-46789.95833	0	46789.95833	0	10	421109.625	9	H	0	0	0	0	0	0	0	0	0	0	S	0	0	0	0	0	0	0	0	421109.625
2520.2533	0.3427817	-	-67250.10422	0	67250.10422	0	10	605250.938	9	H	0	0	0	0	0	0	0	0	0	0	S	0	0	0	0	0	0	0	605250.938	0
2826.3217	0.3427817	-	-32032.19444	0	32032.19444	0	10	288289.75	9	H	0	0	0	0	0	0	0	0	0	0	S	0	288289.75	0	0	0	0	0	0	0
3349.5984	0.3427817	-	-45862.23267	0	45862.23267	0	10	412760.094	9	H	0	0	0	0	0	0	0	0	0	0	S	0	0	0	0	0	0	0	412760.094	0
1053.6095	0.3454963	-	-109298.9047	31322.0996	140621.0043	313220.996	10	1265589.039	9	H	0	0	0	36613.676	124381.414	0	0	0	0	152225.906	S	0	197144.969	0	0	0	52419.961	219302.734	796721.375	0
1519.7465	0.3454963	-	-74074.83403	46674.2493	120749.0833	466742.493	10	1086741.75	9	H	0	0	0	67360.352	0	132936.641	0	0	266445.5	0	S	308739.594	0	222505.688	0	292633.562	0	0	262862.906	0
1643.7869	0.3454963	-	-102938.7161	57850.7751	160789.4912	578507.751	10	1447105.421	9	H	0	195116.688	0	0	0	0	183173.688	200217.375	0	0	S	0	204731.719	0	0	0	0	184534.984	593671.312	464167.406
2002.0844	0.3454963	-	-69224.3319	49455.3921	118679.724	494553.921	10	1068117.516	9	H	0	198395.531	0	0	0	0	0	149346.984	146811.406	0	S	154343.094	167194.172	0	0	0	0	0	404428.5	342151.75
2520.164	0.347138	-	-37652.37637	43974.2703	81626.64667	439742.703	10	734639.82	9	H	283044.781	0	0	0	0	0	0	156697.922	0	0	S	206068.297	211184.672	245656.234	71730.617	0	0	0	0	0
1519.701	0.353911	-	-64277.94079	59140.1531	123418.0939	591401.531	10	1110762.845	9	H	0	0	0	67933.703	0	0	185249.312	152848.516	185370	0	S	238915.219	0	0	0	0	90155.359	134797.891	345398.188	301496.188
2237.1223	0.353911	-	-52850.41221	67875.3109	120725.7231	678753.109	10	1086531.508	9	H	0	204274.828	0	0	177536.047	142411	0	154531.234	0	0	S	155015.672	246554.672	0	0	0	120899.32	0	295478.188	268583.656
1756.966	0.3688975	-	-367279.5937	492906.7467	860186.3404	4929067.467	10	7741677.064	9	H	381025.125	494354.906	610483.5	0	546384.562	439647.156	644473.5	751190.75	679941.562	381566.406	S	594033.125	547093.938	813823.938	0	426874.844	142319.969	810596.5	2541793.5	1865141.25
1018.5484	0.3706137	-	-18553.29882	15418.2984	33971.59722	154182.984	10	305744.375	9	H	0	66129.195	0	0	0	0	0	0	88053.789	0	S	0	100306.539	108344.586	0	0	0	0	0	97093.25
1073.531	0.3706137	-	-19957.71929	15768.8336	35726.55289	157688.336	10	321538.976	9	H	0	0	0	0	0	74288.297	0	83400.039	0	0	S	0	0	94106.812	0	0	0	87922.07	139510.094	0
1283.6638	0.3706137	-	-76987.55979	14842.2961	91829.85589	148422.961	10	826468.703	9	H	0	0	0	48856.227	0	0	99566.734	0	0	0	S	0	345528.5	169405.641	0	311534.562	0	0	0	0
1323.6724	0.3706137	-	-51130.13698	39007.2328	90137.36978	390072.328	10	811236.328	9	H	0	0	0	207089.875	182982.453	0	0	0	0	0	S	211515.688	243002.859	0	0	0	0	0	356717.781	0
1492.8147	0.3706137	-	-47720.74948	22336.1273	70056.87678	223361.273	10	630511.891	9	H	153563.703	0	0	69797.57	0	0	0	0	0	0	S	0	0	0	0	0	0	205768.688	237504.5	187238.703
1866.9262	0.3706137	-	-70844.65879	37898.7891	108743.4479	378987.891	10	978691.031	9	H	0	0	0	0	0	191455.125	0	0	0	187532.766	S	0	0	0	0	0	0	215482.062	443606.75	319602.219
1898.9156	0.3706137	-	-105999.4282	19311.0024	125310.4306	193110.024	10	1127793.875	9	H	134953.094	0	0	58156.93	0	0	0	0	0	0	S	0	0	0	0	0	0	394889.5	435312.656	297591.719
2579.3734	0.3706137	-	-57312.54532	23673.7289	80986.27422	236737.289	10	728876.468	9	H	0	0	124145.805	0	0	0	0	0	112591.484	0	S	136049.281	0	0	0	0	0	276626.375	0	316200.812
2902.4134	0.3706137	-	-58441.83901	45672.8641	104114.7031	456728.641	10	937032.328	9	H	0	227576.266	0	0	0	0	0	229152.375	0	0	S	291894.844	252238.078	0	0	0	0	0	392899.406	0
963.4119	0.3730542	-	-4756.313044	184263.9014	189020.2144	1842639.014	10	1701181.93	9	H	259022.062	434796.938	0	0	0	470586.062	94316.609	481696.562	102220.781	0	S	1470888.375	48351.262	0	0	46758.168	42791.859	0	92392.266	0
1101.5661	0.3878909	-	-41240.46599	49993.0289	91233.49489	499930.289	10	821101.454	9	H	104592.031	0	0	0	0	0	73979.383	0	321358.875	0	S	0	69960.141	469476.906	0	0	65299.688	102467.555	0	113897.164
1947.0094	0.3878909	-	-68688.96863	104886.7657	173575.7343	1048867.657	10	1562181.609	9	H	0	0	0	0	383189.75	0	0	348348.688	317329.219	0	S	264044.531	198671.203	350620.344	0	0	0	346945.969	0	401899.562
2417.1681	0.3958675	-	-102594.7958	53856.9836	156451.7794	538569.836	10	1408066.015	9	H	0	230803.75	0	100466.789	0	0	0	0	0	207299.297	S	213210.797	0	205576.953	0	0	0	244987.953	744290.312	0
2115.1238	0.3962433	-	-4481.905689	961225.5422	965707.4479	9612255.422	10	8691367.031	9	H	0	0	0	251299.953	238332.031	5314244.5	0	397045.938	0	3411333	S	1266619	464614.656	588479.375	0	0	3304210	2475906.5	591537.5	0
913.4311	0.4002407	-	-17844.38832	17867.6789	35712.06722	178676.789	10	321408.605	9	H	100840.734	0	0	77836.055	0	0	0	0	0	0	S	0	152275.516	0	43271.156	0	48130.105	0	77731.828	0
1090.5737	0.4002407	-	-13028.99319	18702.2477	31731.24089	187022.477	10	285581.168	9	H	0	0	0	0	0	75200.141	0	0	0	111822.336	S	0	0	80164.688	55070.832	0	76270.812	74074.836	0	0
2152.211	0.4002407	-	-31387.60768	35862.5781	67250.18578	358625.781	10	605251.672	9	H	0	200657.875	0	0	0	0	0	157967.906	0	0	S	150938.656	262718.688	0	72867.617	0	118726.711	0	0	0
2257.956	0.4002407	-	-52990.16891	57543.5812	110533.7501	575435.812	10	994803.751	9	H	0	275121.031	0	0	0	0	0	300314.781	0	0	S	243327.016	187260.438	0	0	0	0	241572.703	0	322643.594
878.4318	0.4016144	-	-16965.49453	31236.6218	48202.11633	312366.218	10	433819.047	9	H	0	0	72379.625	0	0	0	0	60773.508	97424.062	81789.023	S	85069.859	66540	86592.25	0	0	0	76687.477	0	118929.461
1682.8748	0.4121984	-	-31408.26816	78284.6234	109692.8916	782846.234	10	987236.024	9	H	125880.953	0	0	0	115873.297	0	200864.109	0	340227.875	0	S	0	137796.594	130431.375	0	105922.961	77851.891	146045.047	0	389188.156
1687.9065	0.4263487	-	-18501.52418	73389.0696	91890.59378	733890.696	10	827015.344	9	H	0	0	0	51302.492	107926.852	0	128560.336	130296.172	178039.422	137765.422	S	139224.734	136691.25	93577.094	0	176948.391	0	140931.766	0	139642.109
883.1957	0.4295324	-	-37156.57008	25609.7547	62766.32478	256097.547	10	564896.923	9	H	0	0	0	0	0	0	0	0	186218.172	69879.375	S	111234.266	0	191349.188	0	0	0	0	0	262313.469
917.044	0.4295324	-	-38059.10156	14673.418	52732.51956	146734.18	10	474592.676	9	H	0	0	34925.453	0	0	0	111808.727	0	0	0	S	0	257986.875	0	0	0	0	56301.223	160304.578	0
1109.5358	0.4295324	-	-32855.80654	20243.4469	53099.25344	202434.469	10	477893.281	9	H	0	0	79545.031	0	0	0	122889.438	0	0	0	S	0	0	0	0	0	0	114816.141	179256.031	183821.109
1135.5257	0.4295324	-	-23445.30563	19541.5937	42986.89933	195415.937	10	386882.094	9	H	0	0	84446.539	0	0	110969.398	0	0	0	0	S	0	171683.719	93068.789	0	0	0	0	0	122129.586
1216.6335	0.4295324	-	-25146.26737	17425.2743	42571.54167	174252.743	10	383143.875	9	H	0	0	0	56044.938	0	118207.805	0	0	0	0	S	0	147962.234	128292.711	0	106888.93	0	0	0	0
1229.5966	0.4295324	-	-20792.26051	18838.3766	39630.63711	188383.766	10	356675.734	9	H	0	0	0	0	84052.852	0	0	104330.914	0	0	S	0	0	0	0	0	0	101983.586	134327.562	120364.586
1287.7235	0.4295324	-	-51967.78418	18406.5266	70374.31078	184065.266	10	633368.797	9	H	0	0	70887.977	0	0	0	0	0	0	113177.289	S	0	102169.266	135162.625	0	0	0	0	396036.906	0
1430.6248	0.4295324	-	-33473.27636	13964.7732	47438.04956	139647.732	10	426942.446	9	H	0	0	0	26713.74	0	0	0	112933.992	0	0	S	0	0	0	0	0	0	146086	169486.188	111370.258
1454.7269	0.4295324	-	-46004.50763	34235.9437	80240.45133	342359.437	10	722164.062	9	H	228581.734	0	113777.703	0	0	0	0	0	0	0	S	0	0	0	0	0	0	151872.422	340595.312	229696.328
1623.8462	0.4295324	-	-147437.9224	47816.1055	195254.0279	478161.055	10	1757286.251	9	H	386348.219	0	0	91812.836	0	0	0	0	0	0	S	295461.688	0	0	0	0	0	0	795149.688	666674.875
1723.8586	0.4295324	-	-84400.257	28811.618	113211.875	288116.18	10	1018906.875	9	H	130418.883	0	0	0	0	157697.297	0	0	0	0	S	0	0	156274.812	0	0	0	0	441919.219	420712.844
1762.8876	0.4295324	-	-61086.0984	25556.2766	86642.375	255562.766	10	779781.375	9	H	0	0	0	51987.891	0	0	0	0	203574.875	0	S	0	0	0	0	0	0	197968.484	335344.625	246468.266
1810.8406	0.4295324	-	-77696.39724	41451.4742	119147.8714	414514.742	10	1072330.843	9	H	0	0	0	0	107256.492	0	0	0	307258.25	0	S	0	0	390915.375	0	0	0	287187.562	394227.906	0
1932.996	0.4295324	-	-54184.41491	42847.3282	97031.74311	428473.282	10	873285.688	9	H	0	0	0	0	173234.516	0	0	255238.766	0	0	S	317652.625	0	217172.688	0	0	0	0	338460.375	0
1954.9843	0.4295324	-	-75497.10332	39610.0859	115107.1892	396100.859	10	1035964.703	9	H	0	0	0	86280.797	0	0	0	0	309820.062	0	S	0	0	169027.828	0	0	0	0	506493.031	360443.844
2373.2242	0.4295324	-	-63541.29708	37631.3297	101172.6268	376313.297	10	910553.641	9	H	0	0	229966.375	0	0	0	0	146346.922	0	0	S	150839.172	0	0	0	0	0	0	527060.25	232654.219
3116.4164	0.4295324	-	-69164.00139	36036.0125	105200.0139	360360.125	10	946800.125	9	H	0	0	0	0	0	0	0	140231.141	220128.984	0	S	187283.109	0	256562.766	0	0	0	502954.25	0	0
1821.9171	0.4397833	-	-24709.27148	85241.3883	109950.6598	852413.883	10	989555.938	9	H	0	0	307664.875	84436.133	0	0	460312.875	0	0	0	S	0	184989.672	140280.656	0	0	0	199338.719	262312.438	202634.453
859.5382	0.4405756	-	-16993.02762	7388.4906	24381.51822	73884.906	10	219433.664	9	H	0	0	0	73884.906	0	0	0	0	0	0	S	0	110900.852	0	0	0	0	0	108532.812	0
908.492	0.4405756	-	-65478.12586	8935.4297	74413.55556	89354.297	10	669722	9	H	0	0	0	0	0	89354.297	0	0	0	0	S	0	0	125130.938	0	0	0	0	0	544591.062
977.07	0.4405756	-	-38937.86692	9971.6453	48909.51222	99716.453	10	440185.61	9	H	0	0	0	99716.453	0	0	0	0	0	0	S	0	256841.172	0	0	0	183344.438	0	0	0
1159.626	0.4405756	-	-51581.62287	11845.1688	63426.79167	118451.688	10	570841.125	9	H	0	0	0	0	0	0	0	0	0	118451.688	S	0	0	0	0	162460.344	0	0	0	408380.781
1208.6143	0.4405756	-	-30533.51939	6635.8695	37169.38889	66358.695	10	334524.5	9	H	0	0	0	66358.695	0	0	0	0	0	0	S	0	0	0	0	110170.484	0	0	0	224354.016
1299.6315	0.4405756	-	-15204.9378	7320.9242	22525.862	73209.242	10	202732.758	9	H	0	0	0	0	73209.242	0	0	0	0	0	S	0	0	0	0	116477.438	86255.32	0	0	0
1305.7322	0.4405756	-	-20949.38871	7991.7484	28941.13711	79917.484	10	260470.234	9	H	0	0	0	0	79917.484	0	0	0	0	0	S	0	0	0	0	0	0	95310.5	0	165159.734
1314.7168	0.4405756	-	-62527.91228	8699.7805	71227.69278	86997.805	10	641049.235	9	H	0	0	0	0	86997.805	0	0	0	0	0	S	0	0	255410.266	0	0	0	0	385638.969	0
1345.6263	0.4405756	-	-18979.00339	8466.8125	27445.81589	84668.125	10	247012.343	9	H	0	0	0	0	84668.125	0	0	0	0	0	S	0	0	134733.312	0	0	0	0	0	112279.031
1405.7582	0.4405756	-	-31656.5035	5479.3055	37135.809	54793.055	10	334222.281	9	H	0	0	0	54793.055	0	0	0	0	0	0	S	176162.547	158059.734	0	0	0	0	0	0	0
1475.7469	0.4405756	-	-256839.8438	17648.1562	274488	176481.562	10	2470392	9	H	0	0	0	0	0	0	0	0	0	176481.562	S	1892863.375	0	0	0	0	577528.625	0	0	0
1563.7548	0.4405756	-	-120707.3311	22456.4016	143163.7327	224564.016	10	1288473.594	9	H	0	0	0	0	224564.016	0	0	0	0	0	S	0	0	0	0	0	0	357693.094	0	930780.5
1670.8975	0.4405756	-	-215437.0306	42042.4	257479.4306	420424	10	2317314.875	9	H	0	0	0	0	0	420424	0	0	0	0	S	0	0	0	0	0	0	1318920.5	0	998394.375
1671.8977	0.4405756	-	-120333.9484	5212.5863	125546.5347	52125.863	10	1129918.812	9	H	0	0	0	52125.863	0	0	0	0	0	0	S	0	0	0	0	0	0	626325	0	503593.812
1954.9147	0.4405756	-	-43845.97309	21539.8828	65385.85589	215398.828	10	588472.703	9	H	0	0	0	0	0	0	0	215398.828	0	0	S	0	328822.625	259650.078	0	0	0	0	0	0
2058.131	0.4405756	-	-57364.48122	29668.55	87033.03122	296685.5	10	783297.281	9	H	0	0	296685.5	0	0	0	0	0	0	0	S	391953.25	0	0	0	0	0	0	391344.031	0
2132.9944	0.4405756	-	-82306.54346	32971.4531	115277.9966	329714.531	10	1037501.969	9	H	0	0	0	0	0	0	0	0	0	329714.531	S	0	0	0	0	0	0	0	555913.938	481588.031
2171.077	0.4405756	-	-73315.36698	18647.0688	91962.43578	186470.688	10	827661.922	9	H	0	0	0	0	186470.688	0	0	0	0	0	S	0	598677.188	0	0	0	0	228984.734	0	0
2283.1816	0.4405756	-	-36544.64128	22373.9125	58918.55378	223739.125	10	530266.984	9	H	0	0	0	0	223739.125	0	0	0	0	0	S	289652.781	0	0	0	0	0	240614.203	0	0
2528.3579	0.4405756	-	-42867.30277	13023.8969	55891.19967	130238.969	10	503020.797	9	H	0	0	0	0	0	0	0	130238.969	0	0	S	0	0	197044.547	0	0	0	0	0	305976.25
2570.2818	0.4405756	-	-61735.32618	5822.2676	67557.59378	58222.676	10	608018.344	9	H	0	0	0	58222.676	0	0	0	0	0	0	S	0	0	276623.469	0	0	0	0	331394.875	0
2680.3287	0.4405756	-	-52311.69127	14122.5344	66434.22567	141225.344	10	597908.031	9	H	0	0	0	0	0	0	0	141225.344	0	0	S	0	0	0	0	0	0	0	358693.5	239214.531
2691.2956	0.4405756	-	-103714.8396	16407.8062	120122.6458	164078.062	10	1081103.812	9	H	0	0	0	0	0	0	0	164078.062	0	0	S	351368.75	0	0	0	0	0	0	729735.062	0
3104.4022	0.4405756	-	-29555.22031	11883.7258	41438.94611	118837.258	10	372950.515	9	H	0	0	0	118837.258	0	0	0	0	0	0	S	0	0	218575.312	0	154375.203	0	0	0	0
3118.413	0.4405756	-	-116949.7705	8304.0836	125253.8541	83040.836	10	1127284.687	9	H	0	0	0	83040.836	0	0	0	0	0	0	S	0	0	0	0	0	0	618008.875	0	509275.812
3349.6646	0.4405756	-	-37956.17416	19397.5984	57353.77256	193975.984	10	516183.953	9	H	0	0	0	0	193975.984	0	0	0	0	0	S	0	0	200588.703	0	0	0	0	0	315595.25
3350.7191	0.4405756	-	-44307.98532	18537.1969	62845.18222	185371.969	10	565606.64	9	H	0	0	0	0	0	0	0	185371.969	0	0	S	0	0	189738.828	0	0	0	375867.812	0	0
1606.7272	0.4451566	-	-70846.34079	109533.9891	180380.3299	1095339.891	10	1623422.969	9	H	317594	172426.484	183365.844	0	0	0	227668.016	0	194285.547	0	S	486656.406	0	123759.594	0	0	91629.281	200149.344	446390.094	274838.25
1178.6239	0.4504358	-	-68045.09366	44294.3109	112339.4046	442943.109	10	1011054.641	9	H	0	200173.562	208435.172	34334.375	0	0	0	0	0	0	S	483888.844	134914.75	144398.391	0	0	0	0	247852.656	0
1205.5809	0.4504358	-	-24608.33937	33369.5703	57977.90967	333695.703	10	521801.187	9	H	0	0	0	0	89527.367	0	0	95587.57	148580.766	0	S	123552.695	0	0	0	0	0	85809.664	153997.953	158440.875
1557.803	0.4504358	-	-47550.9443	46854.7797	94405.724	468547.797	10	849651.516	9	H	0	112976.5	0	0	0	0	174837.672	0	180733.625	0	S	157085.641	0	0	0	0	0	137985.5	303071.75	251508.625
1723.9222	0.4504358	-	-54989.11708	47925.3117	102914.4288	479253.117	10	926229.859	9	H	0	199868.906	0	0	0	0	0	174149.281	0	105234.93	S	173309.75	0	0	0	0	0	164008.781	356235.312	232676.016
1944.917	0.452982	-	-56872.89962	89867.2376	146740.1372	898672.376	10	1320661.235	9	H	0	0	203383.438	0	0	0	226903.266	0	242826.688	225558.984	S	217687.094	236132.719	0	0	161428.344	0	247448.828	457964.25	0
2081.0248	0.452982	-	-15941.13978	104963.829	120904.9688	1049638.29	10	1088144.719	9	H	197036.672	218252.891	160020.172	0	0	153731.656	189733.266	130863.633	0	0	S	0	526556.188	495440.531	66148	0	0	0	0	0
847.4232	0.4579493	-	-13270.10053	18864.0718	32134.17233	188640.718	10	289207.551	9	H	102388.734	86251.984	0	0	0	0	0	0	0	0	S	73104.844	0	0	0	85429.406	40988.059	0	0	89685.242
1506.7658	0.4579493	-	-15478.16317	32614.3125	48092.47567	326143.125	10	432832.281	9	H	0	0	0	0	0	0	186322.641	0	0	139820.484	S	0	0	95759.383	62346.25	0	0	122129.117	0	152597.531
1591.8186	0.4579493	-	-15652.07853	52025.6688	67677.74733	520256.688	10	609099.726	9	H	0	0	0	0	0	196513.438	0	0	323743.25	0	S	266109.812	0	125461.336	65857.453	0	0	151671.125	0	0
2900.5156	0.4579493	-	-17919.55193	52043.3344	69962.88633	520433.344	10	629665.977	9	H	0	0	118682.359	0	0	0	0	97631.391	159387.453	144732.141	S	0	0	0	0	0	64631.977	0	565034	0
3127.5853	0.4579493	-	-9055.311444	51747.85	60803.16144	517478.5	10	547228.453	9	H	0	326450.406	0	0	0	191028.094	0	0	0	0	S	0	59229.844	143210.609	100791.031	0	0	0	0	243996.969
929.499	0.4631243	-	-9197.686056	35922.6695	45120.35556	359226.695	10	406083.2	9	H	0	87771.914	65583.75	0	0	0	61247.344	54580.57	90043.117	0	S	93366.211	0	0	0	63420.574	0	68039.938	88152.094	93104.383
1540.784	0.4766362	-	-40998.63581	70487.8593	111486.4951	704878.593	10	1003378.456	9	H	144358.797	0	0	0	159208.562	0	0	184536.672	216774.562	0	S	135000.859	108929.359	130910.031	57688.504	114805.719	0	134278.156	170406.922	151358.906
1813.0055	0.4766362	-	-25630.97722	109313.943	134944.9202	1093139.43	10	1214504.282	9	H	0	289004.719	152230.094	0	170158.531	0	193409.25	128016.758	0	160320.078	S	129164.766	201632.594	163764.828	0	0	0	183635.266	320118.781	216188.047
2211.106	0.4766362	-	-249298.5741	492716.4813	742015.0554	4927164.813	10	6678135.499	9	H	0	1003208.688	0	339753.812	0	1777893.625	0	532810.938	597242.562	676255.188	S	1201447.375	1243857	708182.5	0	0	288052.812	884058.062	2352537.75	0
842.508	0.4935586	-	-158187.6669	73647.65	231835.3169	736476.5	10	2086517.852	9	H	0	0	0	262371.25	0	0	0	0	0	474105.25	S	0	845931.438	0	105040.039	0	0	0	1135546.375	0
1316.6585	0.4935586	-	-135635.5589	39129.1234	174764.6823	391291.234	10	1572882.141	9	H	0	0	0	0	178187.406	213103.828	0	0	0	0	S	0	171683.891	0	0	0	0	0	774415.25	626783
1392.765	0.4935586	-	-21423.36447	27885.2102	49308.57467	278852.102	10	443777.172	9	H	0	0	0	0	0	0	130789.336	0	148062.766	0	S	0	0	0	36204.984	0	0	0	232071.719	175500.469
1500.6815	0.4935586	-	-28269.03593	25530.9164	53799.95233	255309.164	10	484199.571	9	H	0	0	0	0	119542.961	135766.203	0	0	0	0	S	272388.438	137790.75	0	0	0	74020.383	0	0	0
1551.8454	0.4935586	-	-35305.42433	25075.639	60381.06333	250756.39	10	543429.57	9	H	0	146962.328	103794.062	0	0	0	0	0	0	0	S	0	0	0	36620.398	0	0	0	264934.156	241875.016
1716.8495	0.4935586	-	-73049.44129	67901.5656	140951.0069	679015.656	10	1268559.062	9	H	0	0	245069.844	0	0	0	0	0	433945.812	0	S	0	726141.875	0	0	0	0	0	271175.406	271241.781
1842.9055	0.4935586	-	-60224.98516	45005.3204	105230.3056	450053.204	10	947072.75	9	H	0	0	270625.188	0	0	0	0	179428.016	0	0	S	0	0	0	0	0	0	239123	437467.281	270482.469
1988.0124	0.4935586	-	-69764.59693	47088.2434	116852.8403	470882.434	10	1051675.563	9	H	0	0	406061	64821.434	0	0	0	0	0	0	S	486750.75	207733.469	0	0	0	0	357191.344	0	0
2362.1706	0.4935586	-	-47228.92361	36246.4375	83475.36111	362464.375	10	751278.25	9	H	0	0	0	113469.922	0	248994.453	0	0	0	0	S	0	246141.781	0	0	134947.781	0	0	370188.688	0
2425.1676	0.4935586	-	-81370.12521	39433.8219	120803.9471	394338.219	10	1087235.524	9	H	0	208282.453	0	0	0	0	0	0	0	186055.766	S	0	129753.586	0	0	0	0	0	618628.5	338853.438
2447.1789	0.4935586	-	-55277.75189	36635.9	91913.65189	366359	10	827222.867	9	H	0	0	0	0	0	0	0	0	180302.516	186056.484	S	0	0	119558.805	0	0	0	294871	412793.062	0
2451.2062	0.4935586	-	-178408.2546	33339.8687	211748.1233	333398.687	10	1905733.11	9	H	0	0	0	0	155438.609	177960.078	0	0	0	0	S	0	826267.375	935675.438	143790.297	0	0	0	0	0
2922.3443	0.4935586	-	-45909.08253	45982.3688	91891.45133	459823.688	10	827023.062	9	H	0	0	0	0	190512.594	0	269311.094	0	0	0	S	312718.562	0	0	0	0	0	133456.719	0	380847.781
1267.5945	0.4954477	-	-18126.2557	30936.0403	49062.296	309360.403	10	441560.664	9	H	0	0	64972.84	0	76385.641	78030.367	89971.555	0	0	0	S	0	0	112893.781	0	83787.641	0	84738.82	160140.422	0
1415.7307	0.4954477	-	-17037.0274	51517.0906	68554.118	515170.906	10	616987.062	9	H	0	0	0	0	87882.672	0	0	192169.656	235118.578	0	S	0	107255.398	110063.797	0	0	76621.086	0	174853.469	148193.312
1528.6756	0.4954477	-	-28308.48287	37858.1178	66166.60067	378581.178	10	595499.406	9	H	0	0	0	30302.553	68467.07	113479.43	0	0	166332.125	0	S	128629.375	0	0	0	0	0	121133.109	179334.406	166402.516
1569.8385	0.4954477	-	-27146.3129	39931.9961	67078.309	399319.961	10	603704.781	9	H	0	0	70005.133	0	0	0	118256.492	117377.086	0	93681.25	S	0	120831.234	144567.344	0	0	0	114071.203	0	224235
1804.8607	0.5078659	-	-41290.64282	76068.4074	117359.0502	760684.074	10	1056231.452	9	H	245885.781	0	0	54349.449	0	0	240651.906	0	0	219796.938	S	152370.062	271999.031	197958.078	0	290477.812	0	143426.469	0	0
907.0962	0.5090276	-	-19753.77512	27104.6781	46858.45322	271046.781	10	421726.079	9	H	0	0	0	73098.297	0	0	0	97543.242	100405.242	0	S	0	120832.547	0	37858.797	0	0	81602.719	181432.016	0
969.1169	0.5090276	-	-48830.06256	82277.089	131107.1516	822770.89	10	1179964.364	9	H	0	0	253498.953	380650.562	0	0	0	0	0	188621.375	S	0	284447.719	0	63592.832	0	494663.438	0	337260.375	0
1059.521	0.5090276	-	-27172.55648	29373.3883	56545.94478	293733.883	10	508913.503	9	H	0	0	0	0	75836.617	0	0	0	131030.555	86866.711	S	0	108328.125	0	0	0	50375.207	97852.812	252357.359	0
1482.6985	0.5090276	-	-45540.1294	72980.2586	118520.388	729802.586	10	1066683.492	9	H	0	0	114862.711	0	0	0	0	141238.531	473701.344	0	S	0	0	558847.125	0	0	0	190005.703	203013.75	114816.914
2278.0367	0.5090276	-	-64364.78421	76719.0579	141083.8421	767190.579	10	1269754.579	9	H	0	0	0	82412.797	0	0	0	0	317133.188	367644.594	S	249093.422	0	268358.719	0	0	0	384793.438	367509	0
2597.3685	0.5090276	-	-47129.58886	73291.6117	120421.2006	732916.117	10	1083790.805	9	H	0	445409.594	0	85563.914	0	0	0	0	201942.609	0	S	178937.797	0	207416.984	0	0	97830.836	0	599605.188	0
1296.7096	0.5117719	-	-56085.5437	231187.9953	287273.539	2311879.953	10	2585461.851	9	H	507272.844	245191.219	271018.938	0	0	137916.859	373083.562	210503.156	566893.375	0	S	584470.562	0	226342.641	73952.43	198001.75	252369.906	297808.875	609850.312	342665.375
2346.0077	0.5173776	-	-110501.9758	237231.9999	347733.9757	2372319.999	10	3129605.781	9	H	0	543494	235977.875	0	176348.859	0	255831.062	191086.359	576514.75	393067.094	S	0	470306.531	0	0	0	0	580699.25	0	2078600
1016.2509	0.5200528	-	-8886.189544	26491.6719	35377.86144	264916.719	10	318400.753	9	H	0	0	0	0	0	0	149061.703	0	115855.016	0	S	94600.711	0	60020.691	0	62870.023	0	0	0	100909.328
1097.5958	0.5200528	-	-7405.510367	20539.1203	27944.63067	205391.203	10	251501.676	9	H	0	0	0	0	0	98870.781	0	0	106520.422	0	S	0	67749.969	75583.289	0	0	58567.238	49601.18	0	0
1197.6611	0.5200528	-	-12776.26572	24882.6375	37658.90322	248826.375	10	338930.129	9	H	0	0	0	0	0	0	0	124471.68	0	124354.695	S	112347.18	0	88582.414	22830.301	0	0	0	0	115170.234
1218.6047	0.5200528	-	-11647.88743	30128.2719	41776.15933	301282.719	10	375985.434	9	H	147197.125	0	0	0	0	0	0	0	154085.594	0	S	91443.602	0	0	0	0	53594.762	84665.742	146281.328	0
1515.9321	0.5200528	-	-24923.7608	37518.2922	62442.053	375182.922	10	561978.477	9	H	0	0	0	0	0	174516.484	200666.438	0	0	0	S	159956.797	94904.195	0	0	0	0	144052.391	0	163065.094
2230.2135	0.5200528	-	-11292.50309	62407.7968	73700.29989	624077.968	10	663302.699	9	H	304489.062	0	0	0	0	0	319588.906	0	0	0	S	0	155907.734	196874.594	41217.809	0	0	0	0	269302.562
2468.1989	0.5200528	-	-21881.44589	79383.2	101264.6459	793832	10	911381.813	9	H	0	0	351449.688	0	0	0	0	0	0	442382.312	S	290425.656	214660.688	200225.453	0	0	206070.016	0	0	0
824.4948	0.5204288	-	-7858.827911	5606.8852	13465.71311	56068.852	10	121191.418	9	H	0	0	0	0	56068.852	0	0	0	0	0	S	82138.266	0	0	0	0	0	39053.152	0	0
997.49	0.5204288	-	-9826.977933	8094.1844	17921.16233	80941.844	10	161290.461	9	H	0	0	0	0	0	0	0	0	80941.844	0	S	71516.516	0	0	0	0	0	0	0	89773.945
1122.5777	0.5204288	-	-14735.3195	9577.9375	24313.257	95779.375	10	218819.313	9	H	0	95779.375	0	0	0	0	0	0	0	0	S	147258.344	0	0	0	0	71560.969	0	0	0
1165.5858	0.5204288	-	-17656.30149	16978.0344	34634.33589	169780.344	10	311709.023	9	H	0	0	0	169780.344	0	0	0	0	0	0	S	0	192834.031	0	0	0	118874.992	0	0	0
1244.5743	0.5204288	-	-11674.16726	12087.2703	23761.43756	120872.703	10	213852.938	9	H	0	0	0	0	0	0	0	0	120872.703	0	S	0	121890.258	0	0	0	0	0	0	91962.68
1350.1863	0.5204288	-	-9534.834378	9511.5914	19046.42578	95115.914	10	171417.832	9	H	0	0	0	0	95115.914	0	0	0	0	0	S	0	0	57674.449	113743.383	0	0	0	0	0
1883.9586	0.5204288	-	-17347.32063	22027.7297	39375.05033	220277.297	10	354375.453	9	H	0	0	0	0	0	220277.297	0	0	0	0	S	0	0	132809.922	0	0	0	0	0	221565.531
1888.9788	0.5204288	-	-40818.63704	29892.2344	70710.87144	298922.344	10	636397.843	9	H	0	0	0	0	0	0	0	0	298922.344	0	S	217352.781	0	0	0	0	0	0	419045.062	0
1978.9105	0.5204288	-	-16282.56931	11445.9828	27728.55211	114459.828	10	249556.969	9	H	0	0	0	114459.828	0	0	0	0	0	0	S	0	0	0	94649.422	0	154907.547	0	0	0
2040.9905	0.5204288	-	-29086.11417	28354.5125	57440.62667	283545.125	10	516965.64	9	H	0	0	0	0	0	0	0	0	283545.125	0	S	325520.031	191445.609	0	0	0	0	0	0	0
2409.0525	0.5204288	-	-24486.03611	13722.7	38208.73611	137227	10	343878.625	9	H	0	0	0	0	0	0	0	0	137227	0	S	0	253151.266	0	0	0	0	90727.359	0	0
2721.2823	0.5204288	-	-32086.46329	19466.3266	51552.78989	194663.266	10	463975.109	9	H	0	0	0	0	0	0	0	194663.266	0	0	S	0	305640.875	158334.234	0	0	0	0	0	0
3341.761	0.5204288	-	-46838.20904	23836.4594	70674.66844	238364.594	10	636072.016	9	H	0	238364.594	0	0	0	0	0	0	0	0	S	225870.828	0	0	0	0	0	0	410201.188	0
3350.7042	0.5204288	-	-16985.17538	26137.4844	43122.65978	261374.844	10	388103.938	9	H	0	0	0	0	0	0	261374.844	0	0	0	S	287857.219	0	0	100246.719	0	0	0	0	0
886.4881	0.5365622	-	-18061.93531	36678.2618	54740.19711	366782.618	10	492661.774	9	H	0	81214.734	0	0	0	69105.938	84636.93	62286.547	0	69538.469	S	125201.344	92446.164	0	0	0	0	97108.375	177905.891	0
1805.951	0.5365622	-	-36175.57817	90203.1875	126378.7657	902031.875	10	1137408.891	9	H	0	334779.75	292115.875	0	0	0	0	275136.25	0	0	S	175450.938	226787.812	266738.594	45559.516	226509.625	0	0	0	196362.406
1701.9074	0.5402914	-	-11616.86017	1333358.288	1344975.148	1.33E+07	10	1.21E+07	9	H	1154339.375	1394239.375	1409285.5	353625.438	1118567.875	940749.312	1907576.75	1806792.125	2099636	1148771.125	S	1476819.875	1069481	1409992.625	112752.391	1009509.75	311833.938	1999236.75	0	4715150
1824.9877	0.5402914	-	-190504.0168	410998.5961	601502.6129	4109985.961	10	5413523.516	9	H	389937.781	486971.688	467698.469	96116.242	444937.531	379277.406	554123.688	474655.656	467612.875	348654.625	S	486864.719	438703.469	585832	54989.531	0	133695.672	646951.25	1638598.125	1427888.75
935.4934	0.5546674	-	-25302.6947	23384.0023	48686.697	233840.023	10	438180.273	9	H	0	0	0	31783.84	48508.926	0	68968.398	0	0	84578.859	S	88856.945	0	0	39966.164	0	0	89353.398	220003.766	0
963.5231	0.5546674	-	-16796.57491	27184.9902	43981.56511	271849.902	10	395834.086	9	H	72594.758	0	35669.648	0	0	0	100772.797	62812.699	0	0	S	80327.805	0	0	0	0	0	95886.336	127761.398	91858.547
1276.6527	0.5546674	-	-28767.44053	32042.3078	60809.74833	320423.078	10	547287.735	9	H	0	0	0	47996.668	58925.027	0	0	75242.336	138259.047	0	S	0	0	0	0	75504.602	65809.461	0	214930.828	191042.844
2033.002	0.5546674	-	-70745.29768	58853.9071	129599.2048	588539.071	10	1166392.843	9	H	188737.844	0	0	106021.711	0	133124.672	0	160654.844	0	0	S	155110.031	413709.469	434672.562	0	0	0	0	0	162900.781
2415.2049	0.5546674	-	-49041.3143	79686.8297	128728.144	796868.297	10	1158553.296	9	H	0	0	0	0	0	0	306170.812	222470.297	268227.188	0	S	152096.281	0	157631	0	0	0	202230.078	445443.656	201152.281
2807.3077	0.5546674	-	-93762.2622	105299.0328	199061.295	1052990.328	10	1791551.655	9	H	0	312588.406	163657	0	0	425793.156	0	0	150951.766	0	S	356074.156	614025.562	293845.062	0	0	0	0	0	527606.875
1697.8386	0.5623682	-	-29723.98366	49913.0289	79637.01256	499130.289	10	716733.113	9	H	0	0	0	75850.57	0	0	0	0	0	423279.719	S	0	0	516635.281	53871.113	0	146226.719	0	0	0
1780.8602	0.5623682	-	-31404.3326	31960.2664	63364.599	319602.664	10	570281.391	9	H	0	0	0	41001.539	0	0	278601.125	0	0	0	S	0	0	0	0	0	0	155048.562	241600.438	173632.391
2147.9773	0.5623682	-	-18714.4873	37669.9407	56384.428	376699.407	10	507459.852	9	H	0	0	0	85856.969	0	0	0	0	0	290842.438	S	252412.844	0	0	98233.57	0	156813.438	0	0	0
2299.1877	0.5623682	-	-31584.40653	64009.2688	95593.67533	640092.688	10	860343.078	9	H	0	0	0	126708.969	0	513383.719	0	0	0	0	S	0	415448.531	301906.438	0	0	142988.109	0	0	0
2357.1578	0.5623682	-	-49291.47811	87407.35	136698.8281	874073.5	10	1230289.453	9	H	271455.688	0	0	0	0	0	602617.812	0	0	0	S	207071.578	0	0	0	0	0	0	631259.25	391958.625
2466.2092	0.5623682	-	-45135.06192	37039.1343	82174.19622	370391.343	10	739567.766	9	H	0	0	0	0	144178.109	0	226213.234	0	0	0	S	0	0	0	0	180931.719	107646.047	0	450990	0
2923.3463	0.5623682	-	-31925.71232	35443.6219	67369.33422	354436.219	10	606324.008	9	H	0	0	0	0	216032.531	0	0	0	138403.688	0	S	0	0	199874.875	42492.664	0	0	0	0	363956.469
3349.5736	0.5623682	-	-26117.90436	27369.2832	53487.18756	273692.832	10	481384.688	9	H	0	0	0	53084.066	0	0	220608.766	0	0	0	S	0	215652.625	163625.625	0	0	102106.438	0	0	0
1628.8492	0.5660519	-	-21566.77124	74755.9332	96322.70444	747559.332	10	866904.34	9	H	161699.578	0	0	60344.754	0	0	0	203058.375	322456.625	0	S	0	0	0	41707.145	242561.922	0	116812.523	234118.125	231704.625
2601.1904	0.5660519	-	-431.3392667	107364.7094	107796.0487	1073647.094	10	970164.438	9	H	0	231221.656	141888.344	0	0	158819.641	0	164147.047	177528.609	200041.797	S	176903.516	0	0	0	0	0	204844.922	588416	0
2752.3203	0.5660519	-	-10862.23187	70584.3168	81446.54867	705843.168	10	733018.938	9	H	0	258716.406	159593.016	49372.012	238161.734	0	0	0	0	0	S	163591.797	0	0	67899.102	0	57502.242	0	264744.156	179281.641
1290.7205	0.5674585	-	-61872.52978	251169.9	313042.4298	2511699	10	2817381.868	9	H	427891.375	282761.812	283979.719	74771.594	0	140402.828	627192.625	238908.469	206919.312	228871.266	S	634091.5	125903.43	217722.219	123832.406	316275.438	0	421906.031	543738.625	433912.219
928.0669	0.5713825	-	-11535.21948	21604.5023	33139.72178	216045.023	10	298257.496	9	H	87300.562	0	50160.102	0	0	0	78584.359	0	0	0	S	125773.07	55995.504	62960.297	0	53528.625	0	0	0	0
975.4518	0.5713825	-	-10036.34642	25704.0828	35740.42922	257040.828	10	321663.863	9	H	0	112743.531	0	0	0	0	64568.094	0	0	79729.203	S	71292.086	0	0	0	0	40599.637	0	116359.984	93412.156
1186.5733	0.5713825	-	-11478.06288	30535.0899	42013.15278	305350.899	10	378118.375	9	H	0	0	0	0	61278.133	137800	106272.766	0	0	0	S	131829.625	0	0	0	67415.156	66109.883	0	0	112763.711
1352.6788	0.5713825	-	-19780.49461	41215.5375	60996.03211	412155.375	10	548964.289	9	H	0	135164.859	0	0	0	0	131414.641	0	145575.875	0	S	128437.797	0	0	0	0	0	104492.492	167489.734	148544.266
1446.6901	0.5713825	-	-17303.2349	35356.2531	52659.488	353562.531	10	473935.392	9	H	0	118997.5	0	57256.156	0	0	0	0	177308.875	0	S	0	117151.258	0	0	0	68252.516	93422.93	0	195108.688
1543.8561	0.5713825	-	-23148.52698	38365.5868	61514.11378	383655.868	10	553627.024	9	H	171307.641	0	0	59143.102	0	0	0	153205.125	0	0	S	0	154459.031	128602.305	0	0	0	160168.641	0	110397.047
1718.8167	0.5713825	-	-25054.38341	48016.9117	73071.29511	480169.117	10	657641.656	9	H	0	149244.938	101233.07	0	0	0	0	0	229691.109	0	S	165014.219	0	118024.859	0	97215.609	0	0	277386.969	0
2007.8933	0.5713825	-	-103176.9351	132614.5719	235791.507	1326145.719	10	2122123.563	9	H	0	0	0	195477.375	0	489032.719	0	641635.625	0	0	S	411828.688	0	0	0	0	123211.781	491821.344	1095261.75	0
2061.0523	0.5713825	-	-62479.27151	58782.8656	121262.1371	587828.656	10	1091359.234	9	H	0	0	0	0	140372.453	0	0	0	211528.531	235927.672	S	0	206635.484	204403.953	0	180357.328	0	0	499962.469	0
2147.0737	0.5713825	-	-59335.47801	63646.9891	122982.4671	636469.891	10	1106842.204	9	H	0	0	0	0	214703.938	184117.734	237648.219	0	0	0	S	169394.469	419165.844	353020.375	0	0	0	165261.516	0	0
1114.4896	0.5747472	-	-63564.04081	45511.3953	109075.4361	455113.953	10	981678.925	9	H	153916.344	92607.773	45436.852	0	0	0	91327.812	0	0	71825.172	S	196374.812	145268.625	88883.562	0	0	60425.145	0	490726.781	0
1873.9925	0.5747472	-	-14486.61859	137145.7703	151632.3889	1371457.703	10	1364691.5	9	H	244564.281	0	331685.781	0	0	536085	259122.641	0	0	0	S	178458.188	320367.688	207699.797	61856.484	0	0	0	334595.812	261713.531
2350.0973	0.5747472	-	-46074.96952	98327.4957	144402.4652	983274.957	10	1299622.187	9	H	0	0	252026.031	45635.457	207789.891	278713	0	0	0	199110.578	S	183070.203	318504.312	226478.141	0	0	0	0	325171.406	246398.125
945.3727	0.5862348	-	-13195.91107	17541.5786	30737.48967	175415.786	10	276637.407	9	H	61975.516	44699.559	68740.711	0	0	0	0	0	0	0	S	0	0	101176.016	71306.203	0	0	0	104155.188	0
1038.9563	0.5862348	-	-24799.34094	37064.5305	61863.87144	370645.305	10	556774.843	9	H	0	139346.969	0	0	0	151905.844	79392.492	0	0	0	S	227729.562	0	0	0	0	0	152153.156	0	176892.125
2239.1349	0.5862348	-	-59389.38417	50826.2165	110215.6007	508262.165	10	991940.406	9	H	0	0	0	60040.18	198281.844	0	249940.141	0	0	0	S	260975.531	381657.031	0	0	0	0	0	0	349307.844
1176.5886	0.5862633	-	-17611.05803	55025.4523	72636.51033	550254.523	10	653728.593	9	H	126979	0	0	0	89741.07	0	101585.07	0	136679.141	95270.242	S	109514.289	105080.805	65418.32	0	88110.344	79592.406	103367.906	0	102644.523
1274.7251	0.5956109	-	-1181648.147	5239013.45	6420661.597	5.24E+07	10	5.78E+07	9	H	8023557	6852987	8285985.5	1080021.625	1157506.125	2991868	1.13E+07	2586616.75	4575853.5	5516629	S	1.55E+07	1221460.875	4087284.25	2147241.5	3457675.25	2701587	1.03E+07	1.01E+07	8313451.5
1715.9225	0.5962982	-	-200170.7243	71896.2844	272067.0087	718962.844	10	2448603.078	9	H	0	145602.734	0	48035.047	113426.891	0	171975.766	0	239922.406	0	S	195305.344	0	0	0	0	0	256793.484	1179991.25	816513
865.4712	0.6071488	-	-2272.360578	16858.3312	19130.69178	168583.312	10	172176.226	9	H	168583.312	0	0	0	0	0	0	0	0	0	S	80333.07	0	91843.156	0	0	0	0	0	0
998.5228	0.6071488	-	-6394.6064	13736.5906	20131.197	137365.906	10	181180.773	9	H	0	0	0	0	0	0	0	0	137365.906	0	S	86833.375	0	0	0	94347.398	0	0	0	0
1162.576	0.6071488	-	-8107.077756	12128.3258	20235.40356	121283.258	10	182118.632	9	H	0	121283.258	0	0	0	0	0	0	0	0	S	114663.773	0	0	67454.859	0	0	0	0	0
1432.7441	0.6071488	-	-6560.639067	23563.3766	30124.01567	235633.766	10	271116.141	9	H	0	0	0	0	0	0	0	235633.766	0	0	S	178741.922	0	0	0	0	92374.219	0	0	0
1442.7045	0.6071488	-	-15495.40178	17014.975	32510.37678	170149.75	10	292593.391	9	H	0	0	0	0	0	170149.75	0	0	0	0	S	0	0	134715.125	0	0	0	157878.266	0	0
2219.0746	0.6071488	-	-19862.88299	48591.1969	68454.07989	485911.969	10	616086.719	9	H	0	0	0	0	0	0	0	0	485911.969	0	S	276676.375	0	0	0	0	0	339410.344	0	0
2301.1875	0.6071488	-	-19398.89998	33170.5688	52569.46878	331705.688	10	473125.219	9	H	0	331705.688	0	0	0	0	0	0	0	0	S	246874.594	0	226250.625	0	0	0	0	0	0
2334.9594	0.6071488	-	-7351.8924	45521.7656	52873.658	455217.656	10	475862.922	9	H	0	0	0	0	0	455217.656	0	0	0	0	S	0	0	0	319109.25	156753.672	0	0	0	0
1513.7891	0.6171516	-	-6239.736367	88473.4063	94713.14267	884734.063	10	852418.284	9	H	302417.188	0	0	0	204659.25	0	0	377657.625	0	0	S	291443.656	0	133378.672	58909.855	103353.195	0	0	0	265332.906
2113.0443	0.6272599	-	-51422.86312	85957.8781	137380.7412	859578.781	10	1236426.671	9	H	0	222936.984	197136.219	218581.125	0	0	220924.453	0	0	0	S	0	333017.406	452346	62103.953	0	199117.359	189841.953	0	0
1300.7419	0.6349617	-	-20023.69042	64175.2688	84198.95922	641752.688	10	757790.633	9	H	0	215834.344	78983.383	0	0	0	138129.078	134760.422	0	74045.461	S	196637.547	0	144234.312	0	0	69096.664	154738.516	0	193083.594
922.5141	0.6355033	-	-6558.389478	18968.8093	25527.19878	189688.093	10	229744.789	9	H	78216.82	0	0	0	0	0	0	0	0	111471.273	S	59728.629	0	0	0	0	57075.34	0	112940.82	0
930.9684	0.6355033	-	-10736.32164	20665.4578	31401.77944	206654.578	10	282616.015	9	H	117495.203	89159.375	0	0	0	0	0	0	0	0	S	107310.109	0	0	0	84191.398	0	0	0	91114.508
1095.6315	0.6355033	-	-20750.03636	20508.0032	41258.03956	205080.032	10	371322.356	9	H	0	0	0	0	0	0	0	87151.805	117928.227	0	S	0	61968.43	0	0	0	0	63803.707	245550.219	0
1139.5565	0.6355033	-	-2894.629944	23973.2125	26867.84244	239732.125	10	241810.582	9	H	0	0	0	0	67995.094	0	171737.031	0	0	0	S	0	0	0	0	0	0	61373.105	78143.547	102293.93
1211.6804	0.6355033	-	-5398.052322	26918.2289	32316.28122	269182.289	10	290846.531	9	H	0	0	0	0	0	90163.727	179018.562	0	0	0	S	135527.203	110122.922	0	0	0	45196.406	0	0	0
1274.9109	0.6355033	-	-8169.752411	40683.7797	48853.53211	406837.797	10	439681.789	9	H	0	0	0	0	0	127121.578	279716.219	0	0	0	S	0	82348.664	135821.969	0	0	0	0	0	221511.156
1275.5982	0.6355033	-	-16731.30874	63364.2937	80095.60244	633642.937	10	720860.422	9	H	262245.531	0	0	0	0	0	371397.406	0	0	0	S	0	0	146071.672	0	0	0	301581.062	0	273207.688
1448.707	0.6355033	-	-11931.63744	32661.339	44592.97644	326613.39	10	401336.788	9	H	0	0	0	0	118873.906	0	0	0	207739.484	0	S	0	146394.078	115535.148	0	0	0	0	0	139407.562
1497.7677	0.6355033	-	-11259.30643	21765.5859	33024.89233	217655.859	10	297224.031	9	H	0	0	0	79842	0	137813.859	0	0	0	0	S	0	124259.07	0	36364.586	0	136600.375	0	0	0
1513.6798	0.6355033	-	-399.7786667	33211.95	33611.72867	332119.5	10	302505.558	9	H	0	228951.125	0	0	103168.375	0	0	0	0	0	S	0	134146.953	0	41881.027	0	0	126477.578	0	0
1617.8157	0.6355033	-	-87584.39723	59983.6531	147568.0503	599836.531	10	1328112.453	9	H	0	224953.75	0	0	0	0	0	0	374882.781	0	S	0	0	191941.562	0	0	0	202648.766	933522.125	0
1863.9283	0.6355033	-	-16877.47022	52384.686	69262.15622	523846.86	10	623359.406	9	H	0	0	0	0	0	0	0	301595.594	0	222251.266	S	0	0	161173.953	0	0	0	154706.984	307478.469	0
1878.9702	0.6355033	-	-19805.90514	47483.0453	67288.95044	474830.453	10	605600.554	9	H	0	0	0	0	149851.109	0	324979.344	0	0	0	S	0	302525.531	0	56793.398	246281.625	0	0	0	0
2039.0305	0.6355033	-	-29488.70122	40781.061	70269.76222	407810.61	10	632427.86	9	H	186081.844	221728.766	0	0	0	0	0	0	0	0	S	181601.594	0	0	0	0	0	181026.172	0	269800.094
2107.0967	0.6355033	-	-10203.40992	75065.2593	85268.66922	750652.593	10	767418.023	9	H	0	0	0	0	220290.781	0	0	0	0	530361.812	S	0	0	0	71036.867	0	0	393527.5	0	302853.656
2127.0917	0.6355033	-	-167655.4278	192719.9125	360375.3403	1927199.125	10	3243378.063	9	H	0	1062412.375	0	0	0	864786.75	0	0	0	0	S	2163905.25	0	0	0	0	0	0	640686.375	438786.438
2173.0849	0.6355033	-	-36701.16098	45186.8078	81887.96878	451868.078	10	736991.719	9	H	0	241869.344	0	0	0	0	0	0	0	209998.734	S	0	0	458706.719	89164.109	0	0	0	0	189120.891
2256.9528	0.6355033	-	-32882.6946	64232.5624	97115.257	642325.624	10	874037.313	9	H	294699.312	0	0	0	0	0	0	347626.312	0	0	S	328808.219	0	243632.625	0	0	0	301596.469	0	0
2379.1531	0.6355033	-	-16243.28454	65051.5219	81294.80644	650515.219	10	731653.258	9	H	0	367955.438	0	0	0	0	282559.781	0	0	0	S	0	252578.141	0	73101.617	0	0	0	0	405973.5
1111.5149	0.6371549	-	-14458.95846	30341.7781	44800.73656	303417.781	10	403206.629	9	H	131516.641	0	82905.328	0	0	0	88995.812	0	0	0	S	0	171379.375	105629.133	0	0	60618.035	65580.086	0	0
1648.8139	0.6371549	-	-15056.3641	41443.3859	56499.75	414433.859	10	508497.75	9	H	0	0	164092.156	75134.734	175206.969	0	0	0	0	0	S	0	118524.641	133728.578	53761.484	0	0	0	0	202483.047
1997.9776	0.6371549	-	-27998.15787	105268.6078	133266.7657	1052686.078	10	1199400.891	9	H	0	350031.25	0	211240.422	0	0	491414.406	0	0	0	S	0	277892.719	223253.047	0	0	0	279786.844	418468.281	0
2098.0987	0.6371549	-	-26958.96591	84428.6312	111387.5971	844286.312	10	1002488.374	9	H	0	318439.031	0	0	233370.406	0	292476.875	0	0	0	S	0	0	237685.734	0	0	0	171893.859	297037.5	295871.281
3052.6372	0.6371549	-	-21548.50149	72105.1844	93653.68589	721051.844	10	842883.173	9	H	242836.922	163921.984	314292.938	0	0	0	0	0	0	0	S	334174.375	0	0	0	141864.344	171255.188	195589.266	0	0
1230.6995	0.6407916	-	-10549.4871	60215.0649	70764.552	602150.649	10	636880.968	9	H	93081.867	108897.242	96233.68	66669.602	0	0	133297.844	0	103970.414	0	S	136260.562	0	0	0	0	75652.039	136331.969	183325.906	105310.492
1756.856	0.6407916	-	-93916.55763	99983.7617	193900.3193	999837.617	10	1745102.874	9	H	0	0	0	49444.492	221711.969	94965.641	0	237410.922	242441.031	153863.562	S	0	189731.078	148074.203	0	0	0	249006.281	701327.75	456963.562
1974.9276	0.6407916	-	-15465.39644	210779.989	226245.3854	2107799.89	10	2036208.469	9	H	217966.766	504381.812	369191.344	0	0	0	552879.312	0	224921.297	238459.359	S	256779.703	193639.672	0	0	0	226741.938	1170867.375	0	188179.781
1220.605	0.6451382	-	-163577.183	92968.5373	256545.7203	929685.373	10	2308911.483	9	H	198488.984	128387.984	94034.133	0	99195.812	0	140589.75	0	160301.812	108686.898	S	0	915745.25	657324.812	138237.484	448613.781	0	0	148990.156	0
1844.8909	0.6451382	-	-92199.58256	133048.814	225248.3966	1330488.14	10	2027235.569	9	H	0	0	263501.594	0	218076.734	163290.531	274751.375	191667.094	0	219200.812	S	233455.188	183622.156	0	0	0	98785.82	229748.812	766003.812	515619.781
2409.209	0.6482967	-	-211736.9416	210077.4613	421814.4029	2100774.613	10	3796329.626	9	H	0	418565.594	270324.75	59915.676	200149.703	262591.156	245923.984	0	345170	298133.75	S	0	367035.438	372519.844	0	0	0	363523.719	1563961.75	1129288.875
1759.8137	0.6817687	-	-48640.05643	333509.8289	382149.8853	3335098.289	10	3439348.968	9	H	0	797244.812	361246.625	90648.57	488940.25	633481.188	0	432337.219	531199.625	0	S	636693.062	288667.531	296941.219	0	170356.453	186622.609	663017.562	757969.438	439081.094
1137.1089	0.6825382	-	-15911.94489	39774.825	55686.76989	397748.25	10	501180.929	9	H	0	0	55597.578	0	126213.727	66990.961	148945.984	0	0	0	S	0	0	120164.047	0	155324.984	0	0	129355.078	96336.82
1197.1342	0.6825382	-	-14639.84482	46307.2984	60947.14322	463072.984	10	548524.289	9	H	106582.039	103573.07	77528.422	0	0	0	0	0	0	175389.453	S	112443.672	0	118138.117	0	229109.828	0	88832.672	0	0
2049.0546	0.6825382	-	-22572.39266	73354.3469	95926.73956	733543.469	10	863340.656	9	H	0	0	0	76832.094	180015.422	0	0	179047.922	297648.031	0	S	193441.828	0	176422.859	0	0	0	187323.969	306152	0
2224.0382	0.6825382	-	-13386.22084	73714.8156	87101.03644	737148.156	10	783909.328	9	H	0	0	0	0	0	190810.078	299497.781	246840.297	0	0	S	161296.875	144500.625	0	0	147401.781	0	134179.141	0	196530.906
887.0664	0.6911473	-	-25258.86689	42790.068	68048.93489	427900.68	10	612440.414	9	H	88387.352	0	0	129736.023	0	0	118841.133	0	0	90936.172	S	78863.094	182835.281	0	0	0	214251.797	56869.195	79621.047	0
1130.8396	0.6911473	-	-11126.48842	45580.5868	56707.07522	455805.868	10	510363.677	9	H	148419.016	113055.719	0	0	0	0	0	0	109175.555	85155.578	S	151428.516	60312.301	85219.227	0	0	0	0	102657.766	110745.867
2129.1736	0.6911473	-	-39576.65607	83734.1546	123310.8107	837341.546	10	1109797.296	9	H	0	222476.156	202603.562	0	175872.109	0	0	0	0	236389.719	S	0	172511.391	0	0	0	141759.812	172308.062	344913.75	278304.281
2135.9562	0.6911473	-	-37682.14527	104347.4554	142029.6007	1043474.554	10	1278266.406	9	H	0	0	278959.906	96687.836	0	0	362672.406	0	305154.406	0	S	166718.719	558390.312	281392.125	70447.438	0	0	0	0	201317.812
2418.1727	0.6911473	-	-58044.23261	86267.1875	144311.4201	862671.875	10	1298802.781	9	H	0	288467.188	165978.531	0	214781.375	193444.781	0	0	0	0	S	234538.188	140129.047	177817.375	47668.359	0	0	0	0	698649.812
954.7662	0.6976936	-	-18808.39636	44074.9312	62883.32756	440749.312	10	565949.948	9	H	0	88087.281	0	0	0	102844.219	109605.195	65566.672	74645.945	0	S	69777.867	109003.109	0	50832.285	0	0	138658.281	0	197678.406
1570.772	0.6976936	-	-12505.14701	83372.0301	95877.17711	833720.301	10	862894.594	9	H	315082.719	0	140186.938	49128.855	111197.727	0	0	0	218124.062	0	S	170282.156	153852.516	0	0	0	0	127699.547	258065.641	152994.734
2176.0524	0.6976936	-	-86753.49317	98664.1515	185417.6447	986641.515	10	1668758.802	9	H	0	0	185323.562	0	168189.109	0	206327.078	0	244707.328	182094.438	S	161204.281	0	0	55107.426	0	0	272664.719	751324.938	428457.438
1567.8354	0.7026414	-	-51011.90673	104174.1626	155186.0693	1041741.626	10	1396674.624	9	H	148720.641	0	0	0	108358.266	0	163695.438	191269.875	258939.297	170758.109	S	184588.516	229797.062	0	0	0	0	126382.109	526265.625	329641.312
2355.1446	0.7026414	-	-17223.02752	121753.0687	138976.0962	1217530.687	10	1250784.866	9	H	0	257141.5	0	0	167567.078	184326.609	249769.172	149121.75	209604.578	0	S	0	150373.625	0	0	141841.312	101878.07	253477.859	603214	0
1539.812	0.7059177	-	-6541.222244	34343.8172	40885.03944	343438.172	10	367965.355	9	H	0	0	150309.375	91649.867	0	101478.93	0	0	0	0	S	0	84808.648	105038.539	0	0	60784.434	0	0	117333.734
1554.8251	0.7059177	-	-19959.93872	58936.7375	78896.67622	589367.375	10	710070.086	9	H	203102.016	0	0	0	0	0	0	178477.328	207788.031	0	S	136363.516	0	82005.93	0	0	0	0	309319.562	182381.078
1586.8423	0.7090018	-	-44161.44744	167600.3	211761.7474	1676003	10	1905855.727	9	H	514146.719	0	0	0	130672.141	0	271755.25	253392.234	292174.062	213862.594	S	369552.875	199628.406	206975.391	78116.039	121372.578	0	353174.188	0	577036.25
1659.9003	0.7090018	-	-58430.30427	142920.8884	201351.1927	1429208.884	10	1812160.734	9	H	273493.125	373440.438	0	72657.836	0	205201.344	0	240269.891	264146.25	0	S	231140.312	0	181982.625	0	166191.125	89531.344	192112.516	522469.781	428733.031
1846.9715	0.7090018	-	-28659.70858	112580.9812	141240.6898	1125809.812	10	1271166.208	9	H	249578.141	153384.234	128418.531	0	0	0	0	197159.906	252500.344	144768.656	S	217618.578	0	139122.516	42921.082	0	94709.359	163948.188	381129.938	231716.547
1159.6296	0.7108688	-	-8766.364511	122264.4506	131030.8151	1222644.506	10	1179277.336	9	H	155808.812	117949.242	77567.961	75134.094	123263.867	106073.906	150506.203	223678.062	192662.359	0	S	162732.031	183156.953	215117.297	0	0	0	92721.367	525549.688	0
1650.9212	0.7108688	-	-41494.52948	155452.9053	196947.4348	1554529.053	10	1772526.913	9	H	132298.312	160548.125	129879.336	0	123791.297	138988.281	220565.953	221929.375	266450.562	160077.812	S	220479.047	0	95153.398	0	0	0	329336.906	722007.5	405550.062
1012.2881	0.712379	-	-1563.926122	13745.8551	15309.78122	137458.551	10	137788.031	9	H	0	0	61799.02	0	75659.531	0	0	0	0	0	S	0	66075.414	0	32657.379	0	39055.238	0	0	0
1086.5902	0.712379	-	-11623.67986	65999.1187	77622.79856	659991.187	10	698605.187	9	H	0	0	0	0	0	0	351287.281	0	0	308703.906	S	0	0	0	0	0	84845.781	335158.875	278600.531	0
1123.5493	0.712379	-	-3459.929611	32355.7735	35815.70311	323557.735	10	322341.328	9	H	109323.188	0	0	0	0	0	0	0	214234.547	0	S	0	0	142640.734	0	0	0	71835.227	107865.367	0
1319.1387	0.712379	-	-2855.829711	22012.5414	24868.37111	220125.414	10	223815.34	9	H	144815.703	0	0	0	0	0	75309.711	0	0	0	S	0	0	0	23829.438	61223.09	0	0	0	138762.812
1320.7071	0.712379	-	-13358.9965	38495.8125	51854.809	384958.125	10	466693.281	9	H	172785.75	0	0	0	0	0	0	0	212172.375	0	S	163505.875	107609.812	0	0	0	0	0	195577.594	0
1324.6764	0.712379	-	-2947.374022	27776.9992	30724.37322	277769.992	10	276519.359	9	H	0	0	151451.328	126318.664	0	0	0	0	0	0	S	0	0	0	49257.297	0	0	87514.906	0	139747.156
2116.9292	0.712379	-	-12792.99303	69509.1563	82302.14933	695091.563	10	740719.344	9	H	0	0	0	0	261000.719	434090.844	0	0	0	0	S	279463.531	0	0	0	0	249376.844	0	0	211878.969
2151.0826	0.712379	-	-3129.913111	158296.375	161426.2881	1582963.75	10	1452836.593	9	H	0	0	0	0	0	0	0	637722.625	945241.125	0	S	0	735965.125	622013.062	94858.406	0	0	0	0	0
847.4533	0.7290624	-	-6475.519011	17412.7601	23888.27911	174127.601	10	214994.512	9	H	0	55562.527	0	0	0	66266.562	0	0	0	52298.512	S	0	0	88833.344	0	0	52834.215	73326.953	0	0
1120.6123	0.7290624	-	-9638.676822	16927.7234	26566.40022	169277.234	10	239097.602	9	H	0	0	0	41849.625	34926.836	0	0	92500.773	0	0	S	74214.586	0	0	0	55738	0	0	109145.016	0
1326.7056	0.7290624	-	-19567.78352	31685.9327	51253.71622	316859.327	10	461283.446	9	H	0	89496.109	0	0	81211.312	0	0	0	146151.906	0	S	0	101140.219	0	0	0	0	130432.836	229710.391	0
1438.6975	0.7290624	-	-664.6529333	36670.8054	37335.45833	366708.054	10	336019.125	9	H	0	131750.969	98555.359	50803.562	85598.164	0	0	0	0	0	S	0	0	0	0	0	0	0	177934.828	158084.297
1682.8717	0.7290624	-	-59022.3199	62587.8641	121610.184	625878.641	10	1094491.656	9	H	0	135503.5	132283.031	0	0	0	0	185310.422	0	172781.688	S	467435.406	0	0	0	0	0	0	627056.25	0
1945.0606	0.7290624	-	-44426.8277	54246.8633	98673.691	542468.633	10	888063.219	9	H	0	306728.844	0	0	91435.414	144304.375	0	0	0	0	S	194538.719	0	0	0	0	0	0	417732.062	275792.438
2141.1116	0.7290624	-	-109662.7512	87315.332	196978.0832	873153.32	10	1772802.749	9	H	0	425897.219	0	105595.445	0	0	0	341660.656	0	0	S	378425.781	0	414079.406	0	0	0	0	980297.562	0
2996.4791	0.7290624	-	-80592.31044	101709.068	182301.3784	1017090.68	10	1640712.406	9	H	0	0	0	48934.539	158142.203	0	810013.938	0	0	0	S	0	0	323091.656	0	0	0	818843.25	0	498777.5
1180.62	0.7343537	-	-45384.753	231259.575	276644.328	2312595.75	10	2489798.952	9	H	0	644692.312	351171.156	0	352092.438	404782.906	0	0	0	559856.938	S	772745.812	211917.188	150028.234	0	0	0	691068.375	385994.781	278044.562
2330.0185	0.7400926	-	-307352.1541	555178.5438	862530.6979	5551785.438	10	7762776.281	9	H	0	949457.188	907948.25	0	589509.375	572740.375	0	702783.562	857006.5	972340.188	S	901223.812	0	663096.5	0	0	336924.219	1136705.25	2482984.25	2241842.25
2401.2802	0.742881	-	-69218.57179	251548.2781	320766.8499	2515482.781	10	2886901.649	9	H	0	410893.281	365922.281	167112.156	410098.969	505766.406	363625.5	0	0	292064.188	S	390193.375	212173.141	198124.234	58510.617	0	291626.469	378489.75	864040.938	493743.125
1319.7011	0.747951	-	-1193.055744	28083.8297	29276.88544	280838.297	10	263491.969	9	H	0	120191.25	0	0	0	0	160647.047	0	0	0	S	0	0	0	0	0	0	0	263491.969	0
2054.0225	0.747951	-	-26130.85708	29903.2367	56034.09378	299032.367	10	504306.844	9	H	0	0	0	0	127085.742	0	171946.625	0	0	0	S	0	0	0	0	0	0	0	504306.844	0
2809.3031	0.747951	-	-8592.163889	72259.6	80851.76389	722596	10	727665.875	9	H	405231.188	0	0	0	0	0	0	0	317364.812	0	S	0	0	0	0	0	0	0	0	727665.875
928.4491	0.7503995	-	-7026.513022	39380.7492	46407.26222	393807.492	10	417665.36	9	H	121333.547	0	0	0	0	65471.375	119728.734	0	0	87273.836	S	133519.547	0	0	0	72668.477	84171.734	127305.602	0	0
1773.8907	0.7503995	-	-22780.18198	92144.3358	114924.5178	921443.358	10	1034320.66	9	H	0	347774.312	171628.812	0	0	0	0	154796.875	0	247243.359	S	226618.891	0	0	60639.457	0	0	0	388785.562	358276.75
1802.8459	0.7503995	-	-17469.0528	69745.8422	87214.895	697458.422	10	784934.055	9	H	0	232740.172	0	0	0	234175.266	0	0	230542.984	0	S	0	170577.578	0	0	106649.094	123455.305	198902.844	0	185349.234
1991.0755	0.7503995	-	-40197.33321	89775.0609	129972.3941	897750.609	10	1169751.547	9	H	206070.734	0	0	0	264600.125	221534.156	205545.594	0	0	0	S	0	0	181922.656	0	0	0	213623.672	484114.688	290090.531
2001.0783	0.7503995	-	-46050.23202	70309.0492	116359.2812	703090.492	10	1047233.531	9	H	0	0	214838.641	67016.695	0	207768.047	213467.109	0	0	0	S	159335.5	157837.75	0	0	0	0	0	407393.719	322666.562
1833.6264	0.7573139	-	-24701.80216	84070.7934	108772.5956	840707.934	10	978953.36	9	H	0	240405.359	0	59565.512	0	261597.375	279139.688	0	0	0	S	216527.25	0	131733.25	0	0	0	225259.688	262659.688	142773.484
1847.9742	0.7573139	-	-18364.93799	100419.4579	118784.3959	1004194.579	10	1069059.563	9	H	0	242650.594	0	0	0	0	0	217018.719	356317.938	188207.328	S	201492.641	0	197162.375	0	0	136592.75	227445.391	0	306366.406
1133.49	0.7625631	-	-10978.67922	52110.043	63088.72222	521100.43	10	567798.5	9	H	0	0	111455.906	0	44842.172	0	102906.258	116438.844	145457.25	0	S	0	111737.172	84960.172	0	0	0	80406.641	148098.656	142595.859
1283.5706	0.7625631	-	-30195.42283	96078.3055	126273.7283	960783.055	10	1136463.555	9	H	276375.688	0	0	54312.148	0	266656.969	209790.25	0	153648	0	S	0	486752.25	177388.703	71208.305	343407.938	57706.359	0	0	0
1755.8554	0.7625631	-	-73567.51474	123911.5617	197479.0764	1239115.617	10	1777311.688	9	H	0	0	214416.344	66475.492	273041.281	0	396598.969	0	288583.531	0	S	253988.344	130184.828	0	0	138744.484	0	0	787533.188	466860.844
1425.7711	0.7665258	-	-34519.19652	53898.6567	88417.85322	538986.567	10	795760.679	9	H	0	0	65901.578	54149.52	84854.609	0	131924.766	116510.938	0	85645.156	S	129200.156	339366.531	101914.289	0	0	53246.281	0	0	172033.422
1804.9472	0.7740851	-	-21593.89029	212517.2086	234111.0989	2125172.086	10	2106999.89	9	H	0	443081.094	289190.125	76557.805	240782.734	190741.609	339024.438	303714.312	0	242079.969	S	212106.578	0	336432.406	0	212839.141	141626.922	291274.562	723781.875	188938.406
1993.9779	0.7740851	-	-46609.08463	429754.7157	476363.8003	4297547.157	10	4287274.203	9	H	732457.812	602851.938	0	255588.031	449620.094	0	494187.969	562746.688	927796.5	272298.125	S	876917.188	736795.625	472124.062	0	0	501366.156	192620.672	601409.25	906041.25
1378.7003	0.7746664	-	-13784.54233	179668.389	193452.9313	1796683.89	10	1741076.382	9	H	418806.5	173318.094	236750.422	0	0	0	438421.781	148097.906	216193.078	165096.109	S	424406.406	102612.836	162356	59269.293	82161.414	61172.027	262006.75	327479.625	259612.031
1021.5304	0.7747435	-	-20357.07911	17958.907	38315.98611	179589.07	10	344843.875	9	H	0	71950.664	0	0	0	0	0	0	107638.406	0	S	0	112338.516	0	0	0	0	0	232505.359	0
1106.6917	0.7747435	-	-22477.25283	15782.6985	38259.95133	157826.985	10	344339.562	9	H	0	0	0	0	72645.297	0	0	85181.688	0	0	S	0	0	0	0	0	0	138344.109	0	205995.453
1530.8095	0.7747435	-	-34853.69603	26062.1113	60915.80733	260621.113	10	548242.266	9	H	0	201377.062	0	59244.051	0	0	0	0	0	0	S	0	0	0	0	0	0	0	338485.844	209756.422
2012.9757	0.7747435	-	-31318.10324	18757.1832	50075.28644	187571.832	10	450677.578	9	H	0	0	0	57728.543	129843.289	0	0	0	0	0	S	0	241715.094	208962.484	0	0	0	0	0	0
2055.0203	0.7747435	-	-24277.36508	28673.2547	52950.61978	286732.547	10	476555.578	9	H	0	0	148478.016	0	0	0	0	138254.531	0	0	S	0	0	0	0	0	0	158443.672	0	318111.906
2058.9495	0.7747435	-	-841617.7458	287328.3375	1128946.083	2873283.375	10	1.02E+07	9	H	0	0	0	0	0	1467565.5	0	1405717.875	0	0	S	6417628	0	0	0	0	0	3742886.75	0	0
2426.1683	0.7747435	-	-12826.11953	42176.6078	55002.72733	421766.078	10	495024.546	9	H	0	0	0	0	0	0	0	0	207274.828	214491.25	S	236124.812	0	0	0	0	0	258899.734	0	0
2448.1743	0.7747435	-	-51307.72129	34308.4766	85616.19789	343084.766	10	770545.781	9	H	0	0	0	0	176620.328	0	166464.438	0	0	0	S	0	0	0	0	0	0	0	462985.531	307560.25
2521.2526	0.7747435	-	-45788.15401	36430.3391	82218.49311	364303.391	10	739966.438	9	H	0	0	0	0	0	0	203526.703	0	160776.688	0	S	0	0	0	0	0	0	203887.938	536078.5	0
2693.2985	0.7747435	-	-31462.43798	47270.0828	78732.52078	472700.828	10	708592.687	9	H	0	0	0	0	0	0	0	205578.359	267122.469	0	S	432458.531	0	276134.156	0	0	0	0	0	0
3347.6728	0.7747435	-	-41025.55704	31572.3734	72597.93044	315723.734	10	653381.374	9	H	0	0	0	0	150542.234	0	0	0	0	165181.5	S	0	380991.062	0	0	0	0	272390.312	0	0
935.4893	0.7771705	-	-11099.75709	22227.5398	33327.29689	222275.398	10	299945.672	9	H	79340.797	66138.289	0	0	0	0	0	0	76796.312	0	S	0	0	59658.543	0	53153.293	57473.102	0	0	129660.734
1775.8031	0.7771705	-	-15579.62688	87214.9109	102794.5378	872149.109	10	925150.84	9	H	0	0	232507.359	0	0	0	282695.312	0	0	356946.438	S	0	0	0	51456.012	219555.359	156296.531	0	497842.938	0
3351.701	0.7771705	-	-2179.945178	75122.9906	77302.93578	751229.906	10	695726.422	9	H	0	0	0	0	0	327339.906	295036.875	128853.125	0	0	S	0	137119.797	120213.992	0	0	127035.602	0	0	311357.031
1019.5173	0.7922957	-	-5311.999889	19648.55	24960.54989	196485.5	10	224644.949	9	H	0	0	0	0	0	0	0	104056.195	0	92429.305	S	0	73523.742	0	0	64899.816	0	86221.391	0	0
2722.2441	0.7922957	-	-7913.924622	77602.5406	85516.46522	776025.406	10	769648.187	9	H	0	382465.125	393560.281	0	0	0	0	0	0	0	S	276874.031	0	0	267841.5	0	0	224932.656	0	0
1256.5893	0.7991055	-	-39415.75553	84730.1578	124145.9133	847301.578	10	1117313.22	9	H	0	220837.391	0	0	0	127920.906	0	162936.781	179553.469	156053.031	S	0	109385.719	104248.055	0	0	74953.336	153300.922	391373.219	284051.969
1709.712	0.7991055	-	-25666.82417	123613.6845	149280.5087	1236136.845	10	1343524.578	9	H	318607.938	164354.203	183953.375	0	0	318462.438	250758.891	0	0	0	S	288619.219	159829.047	186492.125	0	295586.156	0	127548.031	0	285450
1841.9197	0.7991055	-	-13880.01756	133748.354	147628.3716	1337483.54	10	1328655.344	9	H	0	246934.078	265548.5	100722.18	329370.344	394908.438	0	0	0	0	S	254742.016	0	0	96015.539	0	96428.742	198821.891	270879.75	411767.406
2365.9471	0.7991055	-	-40284.84457	110766.8101	151051.6547	1107668.101	10	1359464.892	9	H	0	262140.531	128249.398	0	248630.875	258965.688	0	209681.609	0	0	S	240769.188	155167.406	169358.625	0	0	182559.641	0	424745.438	186864.594
847.3914	0.8045915	-	-10354.7402	29914.9438	40269.684	299149.438	10	362427.156	9	H	99334.938	0	0	0	110178.195	89636.305	0	0	0	0	S	0	0	162954.359	0	0	0	78419.516	0	121053.281
1012.285	0.8045915	-	-10081.46349	28638.4054	38719.86889	286384.054	10	348478.82	9	H	0	0	0	0	0	0	121259.844	94376.898	0	70747.312	S	0	0	0	0	0	0	80372.875	152314.453	115791.492
1203.6351	0.8045915	-	-13274.23796	46915.9946	60190.23256	469159.946	10	541712.093	9	H	0	0	0	0	86952.164	0	265311.688	0	0	116896.094	S	0	0	170339.859	0	267153.281	0	104218.953	0	0
1268.6759	0.8045915	-	-18625.72781	33016.7753	51642.50311	330167.753	10	464782.528	9	H	0	0	0	0	64209.605	124280.242	141677.906	0	0	0	S	0	225139.719	186836.672	52806.137	0	0	0	0	0
1606.8496	0.8045915	-	-31859.59259	52694.9203	84554.51289	526949.203	10	760990.616	9	H	0	163050.953	0	0	0	0	0	139539.859	224358.391	0	S	0	0	0	0	130718.242	0	0	334400.812	295871.562
1772.887	0.8045915	-	-26010.67826	91584.6203	117595.2986	915846.203	10	1058357.687	9	H	0	319567.406	0	0	0	0	0	210266.109	0	386012.688	S	0	0	0	0	0	0	349312.25	416218.781	292826.656
1798.9906	0.8045915	-	-49646.76028	115093.4985	164740.2588	1150934.985	10	1482662.329	9	H	538379.875	367014.094	0	0	0	0	0	0	0	245541.016	S	778586.438	0	0	121874.391	0	0	0	582201.5	0
1874.9966	0.8045915	-	-34314.43517	56939.2905	91253.72567	569392.905	10	821283.531	9	H	0	0	333517.062	55405.312	0	0	0	180470.531	0	0	S	244416.75	0	0	0	0	0	170539.156	406327.625	0
2916.3648	0.8045915	-	-13210.21414	39068.2703	52278.48444	390682.703	10	470506.36	9	H	118631.875	142358.766	0	0	0	129692.062	0	0	0	0	S	67333.469	0	247635.594	0	0	0	155537.297	0	0
1460.8008	0.8135567	-	-2974.932367	115977.3923	118952.3247	1159773.923	10	1070570.922	9	H	0	0	205222.266	195329.969	349655.719	0	0	409565.969	0	0	S	285090.656	162770.766	0	0	0	0	0	0	622709.5
2301.1743	0.8202501	-	-35805.70678	111447.861	147253.5678	1114478.61	10	1325282.11	9	H	0	0	0	0	0	331435.375	295731.469	0	232746.469	254565.297	S	0	253998.406	0	0	0	152879.016	0	573517.5	344887.188
931.0965	0.8253093	-	-1761.904556	41409.239	43171.14356	414092.39	10	388540.292	9	H	0	115318.367	0	0	100923.547	0	66270.57	0	131579.906	0	S	134743.969	0	67967.383	31149.924	0	0	61450.461	0	93228.555
2040.933	0.8253093	-	-11071.99201	99624.1391	110696.1311	996241.391	10	996265.18	9	H	0	0	262520.844	0	0	0	305261.875	160679.422	267779.25	0	S	255808.594	163779.438	0	83991.992	0	0	199377.375	0	293307.781
1312.6014	0.8291455	-	-24184.56717	66371.4945	90556.06167	663714.945	10	815004.555	9	H	0	199819.219	88173.227	0	100339.57	0	152433.406	0	122949.523	0	S	0	78536.133	0	0	0	50423.312	181201.938	336873.906	167969.266
1487.7511	0.8291455	-	-11160.02266	90095.8789	101255.9016	900958.789	10	911303.114	9	H	172521.5	120236.203	98022.43	0	0	0	0	200615.344	309563.312	0	S	356726.125	0	0	48410.645	154781.312	0	0	210696.344	140688.688
1706.8706	0.8291455	-	-27353.07566	130565.5329	157918.6086	1305655.329	10	1421267.477	9	H	0	199620.938	193558.938	0	194314.484	0	546483.25	171677.719	0	0	S	258939.516	0	306826	71300.195	0	168957.641	615244.125	0	0
2772.3414	0.8291455	-	-22281.34448	85520.6103	107801.9548	855206.103	10	970217.593	9	H	0	227383.672	104134.438	0	127725.68	0	153534.391	0	0	242427.922	S	133467.859	211725.109	218962.375	0	0	103593.969	0	302468.281	0
1301.6486	0.8320389	-	-107938.8274	108436.4624	216375.2898	1084364.624	10	1947377.608	9	H	361166.812	137546.953	83358.703	0	0	112384.562	203371.469	0	0	186536.125	S	102758.812	751044.125	532937.812	100766.328	459870.531	0	0	0	0
1696.8308	0.833149	-	-125673.5164	94024.3968	219697.9132	940243.968	10	1977281.219	9	H	0	0	0	102795.594	0	0	440693.562	0	0	396754.812	S	0	324337.344	0	0	0	0	0	1652943.875	0
1914.9061	0.833149	-	-2491.309078	60342.1597	62833.46878	603421.597	10	565501.219	9	H	0	0	0	51318.223	0	0	343756.812	208346.562	0	0	S	0	0	0	0	399641	0	165860.219	0	0
2979.5036	0.833149	-	-4812.582478	53107.6953	57920.27778	531076.953	10	521282.5	9	H	0	0	200528.703	0	0	0	219752.188	110796.062	0	0	S	0	0	0	0	0	182694	0	338588.5	0
3124.591	0.833149	-	-4864.389689	78461.4992	83325.88889	784614.992	10	749933	9	H	0	0	418778.062	0	127468.602	0	0	0	238368.328	0	S	406664.375	0	0	0	0	0	0	343268.625	0
1071.4813	0.8341904	-	-6728.2188	65270.6102	71998.829	652706.102	10	647989.461	9	H	256792.344	102759.766	89016.188	0	81362.57	122775.234	0	0	0	0	S	0	77937.492	117211.398	28799.455	0	66223.242	78181.148	194837.203	84799.523
2225.1206	0.8341904	-	-83581.53308	455506.2187	539087.7518	4555062.187	10	4851789.766	9	H	0	754824.688	865420.375	0	833720.562	1231787.375	0	0	402771.031	466538.156	S	818489.312	0	688068.188	0	0	225319.391	566886.438	1548860.875	1004165.562
2748.3095	0.8341904	-	-22583.76161	172213.9405	194797.7021	1722139.405	10	1753179.319	9	H	223366.688	404838.062	0	0	240848.156	325701.625	0	0	212802.562	314582.312	S	310484.375	303238.562	258756.312	66153.32	0	0	276015.938	538530.812	0
1778.9491	0.8368389	-	-8324.897078	156774.8737	165099.7708	1567748.737	10	1485897.937	9	H	206433.953	137206.062	134886.391	62320.395	139289.859	0	230350.812	219069.109	438192.156	0	S	211185.219	0	215684.922	0	184100.109	0	179398.906	455400.906	240127.875
2074.9402	0.8382565	-	-311816.0595	1505873.347	1817689.406	1.51E+07	10	1.64E+07	9	H	2677183.75	1826971.375	1875992.75	315455.844	448193.562	836178.812	3242815.25	900182.25	1575949.25	1359810.625	S	3335062.5	828307.938	1512932.25	547034	0	480839.969	2351275.25	4434672.5	2869080.25
1746.9113	0.8503498	-	-11365.54743	85090.2859	96455.83333	850902.859	10	868102.5	9	H	0	0	0	0	0	0	313744.406	212650.641	324507.812	0	S	207347.062	231563.422	206191.328	0	0	0	0	0	223000.688
1396.6908	0.8636691	-	-3923.8793	22072.0617	25995.941	220720.617	10	233963.469	9	H	131347.734	0	0	0	0	0	0	0	0	89372.883	S	0	0	97864.672	0	0	0	0	0	136098.797
1586.8373	0.8636691	-	-106493.7378	25268.1754	131761.9132	252681.754	10	1185857.219	9	H	0	205761.578	0	46920.176	0	0	0	0	0	0	S	0	0	0	0	0	173561.469	0	1012295.75	0
1587.7688	0.8636691	-	-46238.35034	69659.2781	115897.6284	696592.781	10	1043078.656	9	H	0	0	0	127285.969	0	0	0	569306.812	0	0	S	0	0	0	0	0	0	0	590228.812	452849.844
1604.8209	0.8636691	-	-10102.31651	61778.6626	71880.97911	617786.626	10	646928.812	9	H	0	0	275662.938	0	0	0	0	0	342123.688	0	S	349541.406	0	0	0	0	0	297387.406	0	0
1665.8237	0.8636691	-	-23652.6716	26293.8024	49946.474	262938.024	10	449518.266	9	H	0	0	0	0	106541.758	156396.266	0	0	0	0	S	0	0	0	0	0	0	141219.547	308298.719	0
1989.0426	0.8636691	-	-34860.98643	38423.8469	73284.83333	384238.469	10	659563.5	9	H	0	0	0	93678.125	0	0	0	290560.344	0	0	S	0	236886.719	0	0	0	0	422676.781	0	0
2146.9961	0.8636691	-	-20559.43438	33401.5344	53960.96878	334015.344	10	485648.719	9	H	0	0	0	102774.078	0	0	0	0	231241.266	0	S	0	192676.531	0	0	0	0	0	0	292972.188
2402.1727	0.8636691	-	-16248.12533	37048.807	53296.93233	370488.07	10	479672.391	9	H	0	0	0	60559.008	309929.062	0	0	0	0	0	S	0	0	151043.891	0	0	0	328628.5	0	0
2412.3395	0.8636691	-	-19420.17737	26953.5813	46373.75867	269535.813	10	417363.828	9	H	0	180435.094	0	0	0	0	0	89100.719	0	0	S	0	0	247044.75	0	0	0	170319.078	0	0
2664.2542	0.8636691	-	-12125.19709	49591.1328	61716.32989	495911.328	10	555446.969	9	H	0	0	294085.875	0	201825.453	0	0	0	0	0	S	0	302321.969	0	0	0	0	0	0	253125
2915.3664	0.8636691	-	-34975.99503	28024.8313	63000.82633	280248.313	10	567007.437	9	H	0	0	0	0	0	146010.969	134237.344	0	0	0	S	0	141430.375	0	0	0	0	0	425577.062	0
1470.7817	0.8652697	-	-14209.09206	76052.7515	90261.84356	760527.515	10	812356.592	9	H	205427.906	129352.445	0	0	85788.289	0	0	132209.984	207748.891	0	S	110939.492	272416.906	128011.062	0	0	67764.578	69637.023	0	163587.531
1696.8344	0.868263	-	-111440.7643	283718.7781	395159.5424	2837187.781	10	3556435.882	9	H	343190.594	474337.25	476600.562	0	330727.031	440170.156	0	392762.938	379399.25	0	S	422812.5	0	450430.062	56380.539	357072.594	0	573560.062	0	1696180.125
941.4268	0.8819912	-	-12580.20558	31203.7402	43783.94578	312037.402	10	394055.512	9	H	0	88230.547	0	0	55437.949	0	168368.906	0	0	0	S	227121.109	48221.715	0	0	0	0	118712.688	0	0
1382.6503	0.8819912	-	-2783.928978	62521.4468	65305.37578	625214.468	10	587748.382	9	H	0	0	207794.484	0	164605.312	252814.672	0	0	0	0	S	213338.234	0	0	0	119286.773	0	0	0	255123.375
1513.7864	0.8819912	-	-17788.34127	69803.1414	87591.48267	698031.414	10	788323.344	9	H	0	0	224208.5	77625.539	0	0	0	0	396197.375	0	S	0	164722.203	0	0	0	0	192744.766	430856.375	0
1896.8823	0.8819912	-	-41562.52927	106814.6704	148377.1997	1068146.704	10	1335394.797	9	H	0	0	197207.766	0	0	562497.688	0	308441.25	0	0	S	859183.938	141729.453	0	0	0	0	0	334481.406	0
1991.8958	0.8819912	-	-19055.99216	73642.4454	92698.43756	736424.454	10	834285.938	9	H	0	0	228764.094	0	0	0	0	0	274529.094	233131.266	S	0	0	199250.625	0	0	0	0	363218.438	271816.875
2598.3717	0.8819912	-	-13644.07872	66988.0515	80632.13022	669880.515	10	725689.172	9	H	0	346732.844	0	0	149950.359	0	0	173197.312	0	0	S	162563.469	0	156777.641	0	0	0	0	406348.062	0
2901.5131	0.8819912	-	-15500.44957	49758.3421	65258.79167	497583.421	10	587329.125	9	H	0	185523.078	0	0	0	149245.109	0	0	0	162815.234	S	129168.297	0	175999.422	0	0	0	282161.406	0	0
923.0589	0.8915573	-	-644.4236444	44452.4418	45096.86544	444524.418	10	405871.789	9	H	0	0	0	0	0	57817.402	191900.141	0	120116.156	74690.719	S	151488.484	0	120545.938	0	0	74483.031	59354.336	0	0
1120.5626	0.8915573	-	-11354.03079	38956.8711	50310.90189	389568.711	10	452798.117	9	H	0	76937.016	0	0	68866.383	0	133344.656	0	110420.656	0	S	0	102098.055	0	0	68008.164	0	82194.836	200497.062	0
1258.6893	0.8915573	-	-5637.018711	45972.8164	51609.83511	459728.164	10	464488.516	9	H	0	88534.266	0	55409.367	0	72875.703	112845.156	130063.672	0	0	S	102961.984	0	0	0	0	0	0	205121.266	156405.266
1347.6266	0.8915573	-	-15284.09144	62410.445	77694.53644	624104.45	10	699250.828	9	H	261225.516	0	0	53556.637	0	105584.688	0	0	203737.609	0	S	0	0	0	0	0	93576.375	365436.031	137254.469	102983.953
1383.6121	0.8915573	-	-12756.18588	49016.9079	61773.09378	490169.079	10	555957.844	9	H	0	0	126082.133	0	0	0	130655.914	143260.344	0	90170.688	S	219232.734	0	0	0	0	82548.188	88389.734	0	165787.188
1943.9191	0.8915573	-	-25417.31262	87746.1796	113163.4922	877461.796	10	1018471.43	9	H	0	0	0	0	195533.156	209956.812	0	0	255322.25	216649.578	S	0	0	180554.516	0	0	109966.383	260829.906	0	467120.625
2196.08	0.8915573	-	-23595.28302	87265.0312	110860.3142	872650.312	10	997742.828	9	H	0	0	0	0	171762.594	0	243223.812	257388.875	200275.031	0	S	197531.5	248973.672	142575.906	0	0	0	0	408661.75	0
2351.0967	0.8915573	-	-16090.41681	96781.7203	112872.1371	967817.203	10	1015849.234	9	H	0	0	0	0	0	258264.641	0	229827.172	258207.734	221517.656	S	164296.359	349775.5	0	0	0	0	166314.75	335462.625	0
2732.3096	0.8915573	-	-7564.236478	82081.0933	89645.32978	820810.933	10	806807.968	9	H	0	0	330307.656	32908.949	0	0	308953.875	148640.453	0	0	S	166714.484	128095.531	0	0	0	0	0	310579.844	201418.109
1790.6374	0.894642	-	-5676.266233	83210.0671	88886.33333	832100.671	10	799977	9	H	0	0	218553.312	0	182838.469	0	0	177760.859	0	252948.031	S	164932.047	111565.125	0	0	0	103645.625	220525.719	0	199308.484
2083.0066	0.894642	-	-3773.670811	137236.2563	141009.9271	1372362.563	10	1269089.344	9	H	330797.062	0	0	0	0	0	438760.844	222109.469	380695.188	0	S	280174.719	0	0	55272.75	0	0	184703.812	435925.344	313012.719
2595.3684	0.894642	-	-9586.709856	171263.2937	180850.0036	1712632.937	10	1627650.032	9	H	0	455122.25	519139.5	0	0	400697.375	0	0	0	337673.812	S	164441.281	0	338313.594	0	0	174607.719	303753.188	646534.25	0
1143.1275	0.90005	-	-22614.08358	101102.6492	123716.7328	1011026.492	10	1113450.595	9	H	345911.312	149040.141	74020.203	0	135331.125	100537.227	0	110984.398	95202.086	0	S	362975.875	0	164738.469	0	0	88589.047	0	216986.016	280161.188
1990.9198	0.90005	-	-7262.434811	194063.9383	201326.3731	1940639.383	10	1811937.358	9	H	300712.594	592414.438	197407.875	0	125562.742	0	276029.094	0	253473.828	195038.812	S	230393.984	296429.312	0	0	0	158692.688	815644.812	310776.562	0
1143.6329	0.9016612	-	-22095.09172	279886.0125	301981.1042	2798860.125	10	2717829.938	9	H	299441.656	240848.906	321221.75	0	192921.781	195860.594	432490.281	410793.594	481074.875	224206.688	S	426002.562	0	310017.531	0	0	0	365432.219	841733.438	774644.188
1671.9853	0.9016612	-	-23896.0423	141963.3297	165859.372	1419633.297	10	1492734.348	9	H	0	248430.203	156862.969	90642.992	198490.672	252085.094	197148.453	102279.164	0	173693.75	S	225895.062	125828.5	0	62671.473	0	196717.656	0	509348.219	372273.438
1833.8926	0.902095	-	-27625.69792	2422946.281	2450571.979	2.42E+07	10	2.21E+07	9	H	0	3265804.25	4895764	588683.438	1131554.125	0	5146876	2425293.5	4097669.25	2677818.25	S	5387079	409866.938	1662410	608287.125	0	0	4936514	5699750	3351240.75
1383.6907	0.9025233	-	-3732.498633	291948.8657	295681.3643	2919488.657	10	2661132.279	9	H	435627.031	216862.469	301043.719	247483.234	228953.141	375542.031	290662.969	326482	396552.844	100279.219	S	422158.344	367433.75	287615.219	55339.949	657180.938	138376.328	122085.516	235279.547	375662.688
860.443	0.9161121	-	-5208.528333	24598.739	29807.26733	245987.39	10	268265.406	9	H	0	0	0	0	0	0	70483.734	0	107837.992	67665.664	S	0	0	83106.797	0	0	0	0	185158.609	0
870.4333	0.9161121	-	-8300.467533	26879.7668	35180.23433	268797.668	10	316622.109	9	H	0	0	77544.742	34158.457	0	0	157094.469	0	0	0	S	0	0	0	0	0	0	182024.531	134597.578	0
1297.7166	0.9161121	-	-1321.569933	34161.8554	35483.42533	341618.554	10	319350.828	9	H	0	181927.906	0	69194.609	0	90496.039	0	0	0	0	S	0	130299.922	0	0	189050.906	0	0	0	0
1710.7798	0.9161121	-	-3975.562833	63558.1125	67533.67533	635581.125	10	607803.078	9	H	0	0	291103.531	127765.719	216711.875	0	0	0	0	0	S	385987.594	0	0	0	0	0	0	221815.484	0
2333.0228	0.9161121	-	-48738.9489	104193.1171	152932.066	1041931.171	10	1376388.594	9	H	0	0	0	181310.328	0	0	0	356861.531	0	503759.312	S	425664.156	0	0	0	0	0	0	0	950724.438
3266.5413	0.9161121	-	-3808.876856	53681.4617	57490.33856	536814.617	10	517413.047	9	H	0	0	184552.031	0	0	0	0	0	247309	104953.586	S	0	0	232832.859	0	0	0	0	284580.188	0
1075.584	0.9296473	-	-3554.916922	40526.2723	44081.18922	405262.723	10	396730.703	9	H	97735.102	0	80460.914	0	66947.875	0	95647.414	0	0	64471.418	S	0	130300.555	95204.102	0	0	0	74743.984	96482.062	0
2491.0727	0.9296473	-	-16156.03704	85216.8414	101372.8784	852168.414	10	912355.906	9	H	0	184713.922	235466.516	0	93513.195	0	188275.25	0	0	150199.531	S	175582.062	0	0	0	0	0	152208.219	293202.125	291363.5
2600.1863	0.9323926	-	-17718.81091	98136.0902	115854.9011	981360.902	10	1042694.11	9	H	0	0	188254.156	60937.105	152190.562	137681.422	0	118172.516	133328.641	190796.5	S	158308.953	153018.688	0	0	0	0	0	468759.094	262607.375
1271.7297	0.9348968	-	-30238.02819	182183.4297	212421.4579	1821834.297	10	1911793.121	9	H	154556.094	141975.859	224203.203	0	140713.156	101432.672	282989.938	321445.094	319062.656	135455.625	S	257522.531	86333.07	165225.703	0	83852.156	64804.848	224457.375	577443.938	452153.5
815.5094	0.9389592	-	-2337.1563	6637.2117	8974.368	66372.117	10	80769.312	9	H	0	0	0	0	0	0	0	66372.117	0	0	S	80769.312	0	0	0	0	0	0	0	0
869.4438	0.9389592	-	-11462.22431	9073.0188	20535.24311	90730.188	10	184817.188	9	H	0	0	0	0	0	0	0	0	90730.188	0	S	0	0	0	0	0	0	0	0	184817.188
1086.5173	0.9389592	-	-7529.0408	5947.7422	13476.783	59477.422	10	121291.047	9	H	0	0	0	0	0	59477.422	0	0	0	0	S	0	0	121291.047	0	0	0	0	0	0
1212.683	0.9389592	-	-2288.229289	13721.7516	16009.98089	137217.516	10	144089.828	9	H	0	0	0	0	0	0	0	0	0	137217.516	S	144089.828	0	0	0	0	0	0	0	0
1360.6834	0.9389592	-	-3550.623089	18822.7328	22373.35589	188227.328	10	201360.203	9	H	0	0	0	0	0	0	0	188227.328	0	0	S	0	0	0	0	0	0	0	201360.203	0
1502.711	0.9389592	-	-21985.08723	6142.1281	28127.21533	61421.281	10	253144.938	9	H	0	0	0	61421.281	0	0	0	0	0	0	S	0	0	0	0	0	0	0	0	253144.938
1652.9148	0.9389592	-	-50521.1984	8595.8016	59117	85958.016	10	532053	9	H	0	0	0	85958.016	0	0	0	0	0	0	S	0	0	0	0	532053	0	0	0	0
1744.822	0.9389592	-	-10273.08402	12315.0062	22588.09022	123150.062	10	203292.812	9	H	0	0	0	123150.062	0	0	0	0	0	0	S	0	0	203292.812	0	0	0	0	0	0
1849.909	0.9389592	-	-18133.61766	12296.6219	30430.23956	122966.219	10	273872.156	9	H	0	0	0	0	122966.219	0	0	0	0	0	S	0	0	0	0	0	0	0	0	273872.156
2001.9973	0.9389592	-	-6759.811911	24853.9172	31613.72911	248539.172	10	284523.562	9	H	0	0	0	0	0	0	0	0	248539.172	0	S	0	0	0	0	0	0	284523.562	0	0
2167.0994	0.9389592	-	-10785.049	9984.543	20769.592	99845.43	10	186926.328	9	H	0	0	0	99845.43	0	0	0	0	0	0	S	0	0	186926.328	0	0	0	0	0	0
2230.0305	0.9389592	-	-35738.00624	23194.8062	58932.81244	231948.062	10	530395.312	9	H	0	0	0	0	231948.062	0	0	0	0	0	S	530395.312	0	0	0	0	0	0	0	0
2285.1696	0.9389592	-	-6306.7879	28902.6531	35209.441	289026.531	10	316884.969	9	H	0	0	0	0	289026.531	0	0	0	0	0	S	0	0	0	0	0	0	0	0	316884.969
2361.1615	0.9389592	-	-24678.14549	15768.9344	40447.07989	157689.344	10	364023.719	9	H	0	0	0	157689.344	0	0	0	0	0	0	S	0	0	0	0	0	0	0	0	364023.719
2691.2894	0.9389592	-	-7737.131678	33898.2781	41635.40978	338982.781	10	374718.688	9	H	0	0	0	0	338982.781	0	0	0	0	0	S	0	374718.688	0	0	0	0	0	0	0
2748.297	0.9389592	-	-11597.23136	24887.4422	36484.67356	248874.422	10	328362.062	9	H	0	0	0	0	0	0	248874.422	0	0	0	S	0	0	0	0	0	0	0	0	328362.062
2872.3837	0.9389592	-	-6534.210656	25536.7859	32070.99656	255367.859	10	288638.969	9	H	0	0	0	255367.859	0	0	0	0	0	0	S	0	0	0	0	0	0	0	0	288638.969
3333.5847	0.9389592	-	-25427.49998	9738.0938	35165.59378	97380.938	10	316490.344	9	H	0	0	0	0	97380.938	0	0	0	0	0	S	0	0	0	0	0	0	0	316490.344	0
3339.7638	0.9389592	-	-38551.68018	30708.2156	69259.89578	307082.156	10	623339.062	9	H	0	0	0	0	0	0	0	0	0	307082.156	S	0	0	0	0	0	0	0	623339.062	0
858.4301	0.9543579	-	-1200.296733	20001.3586	21201.65533	200013.586	10	190814.898	9	H	0	122371.75	0	0	77641.836	0	0	0	0	0	S	99623.086	0	0	0	0	0	0	91191.812	0
860.4382	0.9543579	-	-1560.301278	16520.6875	18080.98878	165206.875	10	162728.899	9	H	78201.078	0	0	0	0	0	0	87005.797	0	0	S	0	0	0	0	0	53590.766	0	0	109138.133
944.592	0.9543579	-	-1128.208622	17343.4086	18471.61722	173434.086	10	166244.555	9	H	97238.688	0	0	0	76195.398	0	0	0	0	0	S	90048.375	0	0	0	0	0	76196.18	0	0
990.5787	0.9543579	-	-10010.6151	17675.5789	27686.194	176755.789	10	249175.746	9	H	0	0	0	58131.281	0	118624.508	0	0	0	0	S	0	0	0	0	50816.902	0	198358.844	0	0
1032.5187	0.9543579	-	-1952.924556	17871.532	19824.45656	178715.32	10	178420.109	9	H	0	0	0	57544.125	0	0	0	0	121171.195	0	S	0	115790	0	0	0	62630.109	0	0	0
1038.9517	0.9543579	-	-840.5833222	41071.1719	41911.75522	410711.719	10	377205.797	9	H	0	0	0	0	0	0	0	0	323636	87075.719	S	0	168321.344	208884.453	0	0	0	0	0	0
1083.1031	0.9543579	-	-4977.156022	15395.7042	20372.86022	153957.042	10	183355.742	9	H	119099.812	0	0	0	0	0	0	0	34857.23	0	S	98693.148	0	0	0	0	0	0	84662.594	0
1108.5407	0.9543579	-	-682.8553778	23297.7914	23980.64678	232977.914	10	215825.821	9	H	0	131107.109	0	0	0	0	0	0	0	101870.805	S	0	0	71317.68	0	0	0	0	144508.141	0
1206.1538	0.9543579	-	-2535.481022	24000.0242	26535.50522	240000.242	10	238819.547	9	H	157435.812	0	0	0	0	0	82564.43	0	0	0	S	119361.266	0	0	0	0	119458.281	0	0	0
1317.6613	0.9543579	-	-2078.204833	33672.3125	35750.51733	336723.125	10	321754.656	9	H	0	185923.906	0	0	0	150799.219	0	0	0	0	S	0	109620.844	0	0	0	0	212133.812	0	0
1357.6428	0.9543579	-	-4538.162256	30669.0703	35207.23256	306690.703	10	316865.093	9	H	0	0	0	0	0	136888.906	0	0	0	169801.797	S	0	0	0	0	0	0	0	155436.984	161428.109
1379.1655	0.9543579	-	-6656.317144	33527.8773	40184.19444	335278.773	10	361657.75	9	H	248145.406	0	0	0	0	87133.367	0	0	0	0	S	217811.672	0	0	0	0	0	0	0	143846.078
1391.6814	0.9543579	-	-22003.64029	19814.0086	41817.64889	198140.086	10	376358.84	9	H	0	0	0	96183.07	0	0	0	0	0	101957.016	S	328836.5	0	0	47522.34	0	0	0	0	0
1548.7137	0.9543579	-	-763.6139111	37067.7672	37831.38111	370677.672	10	340482.43	9	H	0	0	0	0	0	0	0	202971.453	0	167706.219	S	0	0	0	0	0	108376.586	0	0	232105.844
1587.8437	0.9543579	-	-1197.905289	47624.8516	48822.75689	476248.516	10	439404.812	9	H	0	208310.672	0	0	0	0	0	267937.844	0	0	S	295000.562	0	144404.25	0	0	0	0	0	0
1652.9355	0.9543579	-	-41111.43666	34149.4609	75260.89756	341494.609	10	677348.078	9	H	0	183696.547	0	0	157798.062	0	0	0	0	0	S	0	150640.953	0	0	0	0	0	526707.125	0
1672.748	0.9543579	-	-6829.406333	69825.486	76654.89233	698254.86	10	689894.031	9	H	0	120970.172	0	0	0	0	0	0	577284.688	0	S	0	0	0	0	0	0	356664.469	333229.562	0
1743.8846	0.9543579	-	-12051.76097	53679.2547	65731.01567	536792.547	10	591579.141	9	H	0	0	0	0	0	353342.844	0	183449.703	0	0	S	0	0	0	0	0	0	0	344983.375	246595.766
1780.8013	0.9543579	-	-4650.767056	39079.7625	43730.52956	390797.625	10	393574.766	9	H	0	0	0	77158.969	0	0	313638.656	0	0	0	S	0	0	143246.688	0	0	0	0	0	250328.078
1829.9259	0.9543579	-	-15190.53981	34536.6773	49727.21711	345366.773	10	447544.954	9	H	0	0	0	84569.82	0	0	260796.953	0	0	0	S	223697.188	223847.766	0	0	0	0	0	0	0
2046.9978	0.9543579	-	-2546.0779	41632.5141	44178.592	416325.141	10	397607.328	9	H	0	0	0	0	158394.438	0	0	0	257930.703	0	S	0	0	168631.375	0	0	0	0	0	228975.953
2148.0053	0.9543579	-	-5884.599078	41649.9547	47534.55378	416499.547	10	427810.984	9	H	0	0	0	0	159300.078	0	0	257199.469	0	0	S	0	0	141076.422	0	0	0	0	0	286734.562
2152.0866	0.9543579	-	-19358.23277	81936.6109	101294.8437	819366.109	10	911653.593	9	H	0	0	0	0	0	0	0	0	604526.625	214839.484	S	0	451524.062	460129.531	0	0	0	0	0	0
3102.3874	0.9543579	-	-1842.197889	110371.75	112213.9479	1103717.5	10	1009925.531	9	H	0	0	0	0	0	0	813291.562	0	290425.938	0	S	0	0	0	0	0	0	0	581063	428862.531
3102.3994	0.9543579	-	-7081.249622	90794.2156	97875.46522	907942.156	10	880879.187	9	H	660503.625	0	0	0	247438.531	0	0	0	0	0	S	0	0	279207.125	0	0	0	601672.062	0	0
3104.4126	0.9543579	-	-12984.68682	56117.7594	69102.44622	561177.594	10	621922.016	9	H	309133.656	0	0	0	252043.938	0	0	0	0	0	S	0	0	0	178869.578	0	0	443052.438	0	0
3338.7583	0.9543579	-	-6470.362511	39506.8406	45977.20311	395068.406	10	413794.828	9	H	0	317236.094	0	0	0	0	0	77832.312	0	0	S	176324.844	0	0	0	0	0	237469.984	0	0
3350.6904	0.9543579	-	-6298.687889	58544.175	64842.86289	585441.75	10	583585.766	9	H	0	0	0	0	271860.125	313581.625	0	0	0	0	S	0	246563.766	0	0	0	0	0	0	337022
883.2027	0.9605353	-	-89.17771111	29278.1234	29367.30111	292781.234	10	264305.71	9	H	0	0	76865.117	111443.289	104472.828	0	0	0	0	0	S	0	99055.148	0	119479.578	45770.984	0	0	0	0
1136.5458	0.9605353	-	-4371.920378	26628.6204	31000.54078	266286.204	10	279004.867	9	H	0	103512.844	0	0	68824.219	0	93949.141	0	0	0	S	0	0	0	0	103398.102	0	90433.406	0	85173.359
1406.7625	0.9605353	-	-3961.781444	43038.768	47000.54944	430387.68	10	423004.945	9	H	0	186262.844	0	0	93883.914	0	0	150240.922	0	0	S	179224.703	0	118309.312	0	0	0	125470.93	0	0
1491.7105	0.9605353	-	-5872.672744	51065.1867	56937.85944	510651.867	10	512440.735	9	H	0	0	0	40912.242	0	0	252787.922	0	216951.703	0	S	0	178120.266	0	0	0	95080.844	0	239239.625	0
1573.8388	0.9605353	-	-413.8862667	54829.2734	55243.15967	548292.734	10	497188.437	9	H	0	146591.531	0	0	0	0	0	188031.672	213669.531	0	S	164330.297	0	145902.312	0	186955.828	0	0	0	0
2142.1124	0.9623793	-	-96029.74003	158691.5343	254721.2743	1586915.343	10	2292491.469	9	H	410023.594	0	0	0	0	278017.375	452192.312	0	446682.062	0	S	0	0	0	0	0	0	433815.219	1105323.875	753352.375
2199.9731	0.9623793	-	-4987.836111	118938.775	123926.6111	1189387.75	10	1115339.5	9	H	0	0	0	121809.125	133803.375	0	0	305166.75	628608.5	0	S	619072.625	0	163875.469	332391.406	0	0	0	0	0
2245.1016	0.9623793	-	-33632.03917	61629.8445	95261.88367	616298.445	10	857356.953	9	H	0	0	0	66908.961	190121.328	191484.531	0	167783.625	0	0	S	0	0	174269.188	0	0	0	0	460636.812	222450.953
2332.2127	0.9623793	-	-14254.53142	101585.2828	115839.8142	1015852.828	10	1042558.328	9	H	0	299245.5	255395.25	0	0	0	253001.766	0	208210.312	0	S	0	0	0	0	0	140953.891	0	530831.875	370772.562
2664.2607	0.9623793	-	-7783.970911	93249.9492	101033.9201	932499.492	10	909305.281	9	H	0	260659.172	0	88099.93	0	392584.031	0	0	191156.359	0	S	227401.062	0	0	0	0	0	208295.031	473609.188	0
1194.6184	0.9637529	-	-1798.2358	39618.7312	41416.967	396187.312	10	372752.703	9	H	0	83079.359	106456.297	57650.422	149001.234	0	0	0	0	0	S	0	119326.016	73858.82	0	0	0	76521.539	103046.328	0
1216.6959	0.9637529	-	-3191.495333	46702.046	49893.54133	467020.46	10	449041.872	9	H	155715.953	0	60679.043	44306.605	0	0	0	0	206318.859	0	S	0	199852.938	88910.938	43201.121	117076.875	0	0	0	0
2307.1877	0.9637529	-	-22467.54813	84278.4492	106745.9973	842784.492	10	960713.976	9	H	0	0	0	81835.211	0	235115.891	0	239221.734	286611.656	0	S	0	235975.234	0	58989.625	0	0	128954.055	536795.062	0
1151.568	0.9647894	-	-1876.383389	51389.0085	53265.39189	513890.085	10	479388.527	9	H	134751.812	0	0	0	0	0	0	142076.672	155210.281	81851.32	S	0	90830.609	98851.227	0	0	0	55608.121	117790.453	116308.117
1660.902	0.9647894	-	-2405.3232	79295.1438	81700.467	792951.438	10	735304.203	9	H	286216.344	0	0	57233.328	0	211433.719	238068.047	0	0	0	S	184999.781	172938.219	154130.25	44105.312	0	0	179130.641	0	0
1253.6157	0.9655744	-	-19032.17106	75849.9035	94882.07456	758499.035	10	853938.671	9	H	0	178151.328	73994.828	61970.91	0	0	151600.906	0	144934.422	147846.641	S	369456.062	0	0	0	0	0	107142.375	194957.156	182383.078
1672.9889	0.9655744	-	-18286.94759	78306.7593	96593.70689	783067.593	10	869343.362	9	H	138236.984	155881.062	132978.797	0	0	0	183365.688	0	0	172605.062	S	0	142742.406	119279.023	37612.652	175505.656	0	0	394203.625	0
1601.8221	0.9661659	-	-12755.75398	166847.0298	179602.7838	1668470.298	10	1616425.054	9	H	0	213925.141	195399.438	0	0	164724.594	367546.344	274131	452743.781	0	S	324417.906	0	212274.75	49600.898	0	0	0	576598.562	453532.938
999.0492	1	-	-4667.335144	16565.6883	21233.02344	165656.883	10	191097.211	9	H	0	0	0	0	40224.871	60663.594	0	0	0	64768.418	S	0	112081.461	0	0	0	79015.75	0	0	0
1011.4798	1	-	-6426.016056	26079.7305	32505.74656	260797.305	10	292551.719	9	H	0	0	0	0	0	0	92432.477	76733.992	91630.836	0	S	0	0	0	0	0	0	0	156392.016	136159.703
1080.5926	1	-	-25698.90413	18449.4952	44148.39933	184494.952	10	397335.594	9	H	0	0	64103.812	0	52760.031	0	0	0	0	67631.109	S	0	258800.641	138534.953	0	0	0	0	0	0
1093.5277	1	-	-99.3439	16724.0641	16823.408	167240.641	10	151410.672	9	H	0	0	0	167240.641	0	0	0	0	0	0	S	0	151410.672	0	0	0	0	0	0	0
1117.5254	1	-	-93579.34839	177149.2875	270728.6359	1771492.875	10	2436557.723	9	H	0	575001.062	0	0	0	785537.375	0	410954.438	0	0	S	2273240.25	0	0	54499.059	0	0	0	108818.414	0
1256.7165	1	-	-2225.559922	65590.3723	67815.93222	655903.723	10	610343.39	9	H	151054.188	109065.148	107056.555	0	64896.043	0	121211.914	102619.875	0	0	S	183619.172	0	0	29555.336	0	49354.367	146804.234	201010.281	0
1336.6081	1	-	-18004.86739	28455.8305	46460.69789	284558.305	10	418146.281	9	H	0	104811.219	0	0	0	86963.742	0	0	0	92783.344	S	0	0	0	0	0	0	0	247590.812	170555.469
1351.6256	1	-	-77.49274444	56260.3337	56337.82644	562603.337	10	507040.438	9	H	0	109017.188	92544.625	0	0	120922.391	119501.344	0	0	120617.789	S	0	121203.516	0	0	112988.305	0	81565.336	191283.281	0
1420.7226	1	-	-627.4822778	12859.7625	13487.24478	128597.625	10	121385.203	9	H	0	0	0	0	0	0	0	0	128597.625	0	S	0	121385.203	0	0	0	0	0	0	0
1433.1729	1	-	-1078.439233	66239.2391	67317.67833	662392.391	10	605859.105	9	H	0	91322.469	65875.555	233569.656	117321.836	0	0	0	154302.875	0	S	0	0	63403.926	53801.336	171596.109	238215.25	78842.484	0	0
1451.8234	1	-	-6018.1821	35559.3969	41577.579	355593.969	10	374198.211	9	H	0	145061.328	91577.797	0	0	118954.844	0	0	0	0	S	0	88842.742	0	0	85445.922	0	0	199909.547	0
1463.8244	1	-	-5211.850767	53914.6249	59126.47567	539146.249	10	532138.281	9	H	163466.859	0	0	0	0	113433.156	0	0	144526.484	117719.75	S	128392.977	0	89973.156	0	0	68770.57	0	0	245001.578
1620.837	1	-	-518032.0225	875593.2205	1393625.243	8755932.205	10	1.25E+07	9	H	646182.25	1033735.75	1006518.438	189306.891	648644.938	760658.75	1162506.125	1158551.75	1235333.875	914493.438	S	1089818.75	451085.094	942053.125	105625.281	524479.562	431200.25	1669028.875	3826510.25	3502826
1707.7722	1	-	-62209.91731	358217.0688	420426.9861	3582170.688	10	3783842.875	9	H	0	0	1743162	922193	916815.688	0	0	0	0	0	S	0	0	671875.875	0	2561148.25	0	0	550818.75	0
1754.8722	1	-	-23456.17784	102062.2406	125518.4184	1020622.406	10	1129665.766	9	H	0	0	252094.828	0	0	0	318415	194137.219	255975.359	0	S	243442.266	0	0	0	0	0	0	558034.562	328188.938
1890.9722	1	-	-7381.864067	63848.2106	71230.07467	638482.106	10	641070.672	9	H	0	0	0	56037.934	168544.453	0	0	177946.219	235953.5	0	S	238183.938	0	177100.234	0	0	0	0	0	225786.5
1915.9201	1	-	-3282.140556	105648.014	108930.1546	1056480.14	10	980371.391	9	H	0	237162.703	194242.062	0	154560	0	0	0	262070.672	208444.703	S	0	0	0	0	0	76469.406	225666.703	396769.938	281465.344
1932.9349	1	-	-149539.934	101936.2891	251476.2231	1019362.891	10	2263286.008	9	H	237522.609	187988.391	171474.547	0	0	0	221956.328	0	0	200421.016	S	0	1092230.25	771135.188	141038.594	0	113427.07	145454.906	0	0
2010.9442	1	-	-15637.10508	319931.1327	335568.2378	3199311.327	10	3020114.14	9	H	476987.75	403951.469	349672.406	91861.359	227867.094	0	595363.812	276293.406	410028.719	367285.312	S	581089.875	0	290660.562	87600.828	0	142569.094	495780.531	894761.125	527652.125
2153.0371	1	-	-28201.75531	58896.7968	87098.55211	588967.968	10	783886.969	9	H	0	0	182377.656	0	187976.578	0	0	0	218613.734	0	S	0	0	0	0	0	0	0	504043.969	279843
2170.9587	1	-	-2190.293967	58712.2547	60902.54867	587122.547	10	548122.938	9	H	0	0	246962.578	85078.016	0	0	0	255081.953	0	0	S	200110.938	180778.734	167233.266	0	0	0	0	0	0
2228.063	1	-	-73789.36704	153922.4594	227711.8264	1539224.594	10	2049406.438	9	H	0	783471.875	430347.219	0	0	0	0	0	325405.5	0	S	311142.594	0	0	0	0	315116.219	1423147.625	0	0
2402.2846	1	-	-2181.123133	21541.8422	23722.96533	215418.422	10	213506.688	9	H	0	0	0	0	0	0	0	215418.422	0	0	S	0	0	213506.688	0	0	0	0	0	0
3267.5185	1	-	-4943.472156	41956.1164	46899.58856	419561.164	10	422096.297	9	H	115541.359	0	0	130258.258	0	0	0	173761.547	0	0	S	221850.391	0	200245.906	0	0	0	0	0	0
1459.7048	10	!	0	0	0	0	10	0	9	H	0	0	0	0	0	0	0	0	0	0	S	0	0	0	0	0	0	0	0	0
1501.7265	10	!	0	0	0	0	10	0	9	H	0	0	0	0	0	0	0	0	0	0	S	0	0	0	0	0	0	0	0	0
1531.7422	10	!	0	0	0	0	10	0	9	H	0	0	0	0	0	0	0	0	0	0	S	0	0	0	0	0	0	0	0	0
2061	10	!	0	0	0	0	10	0	9	H	0	0	0	0	0	0	0	0	0	0	S	0	0	0	0	0	0	0	0	0
2170.0776	10	!	0	0	0	0	10	0	9	H	0	0	0	0	0	0	0	0	0	0	S	0	0	0	0	0	0	0	0	0
2890.5151	10	!	0	0	0	0	10	0	9	H	0	0	0	0	0	0	0	0	0	0	S	0	0	0	0	0	0	0	0	0
1415.6285	1.22E-04	+	146818.1653	146818.1653	0	1468181.653	10	0	9	H	196408.172	188054.125	168592.297	54837.723	101900.703	122405.758	174981.344	163936.875	192918.5	104146.156	S	0	0	0	0	0	0	0	0	0
1836.7979	2.70E-04	+	541059.7335	569114.7791	28055.04556	5691147.791	10	252495.41	9	H	804358.188	451792.594	407629.938	82985.102	507573.156	390636.25	1051467.375	579900.312	983726.688	431078.188	S	0	0	0	64281.551	0	0	188213.859	0	0
1639.9401	3.09E-04	+	1188462.915	1282488.953	94026.03822	1.28E+07	10	846234.344	9	H	1623842.375	601944.5	1688310.625	367858.219	1140589.5	2105919.5	1977057.875	579380.938	1506186.375	1233799.625	S	261619.016	390468.531	0	0	0	0	0	194146.797	0
1226.6038	3.12E-04	+	191920.763	202714.8281	10794.06511	2027148.281	10	97146.586	9	H	250149.734	217407.844	258220.484	68469.766	118402.516	355686.906	284125.781	94505.078	159678.953	220501.219	S	0	0	0	0	0	0	97146.586	0	0
1260.5978	3.12E-04	+	124628.0311	137214.2499	12586.21878	1372142.499	10	113275.969	9	H	168790.484	197799.734	152154.016	41272.078	129355.703	121165.203	149548.5	122639.57	180475.078	108942.133	S	0	0	0	0	0	0	113275.969	0	0
1467.845	3.80E-04	+	1024167.026	1152529.756	128362.7306	1.15E+07	10	1155264.575	9	H	1688312.25	1344888.375	991217.812	243038.219	694246.75	1750714.625	1223990.75	286642.156	968386.875	2333859.75	S	283551.344	0	166195.766	44741.27	0	99035.711	146654.828	206144.812	208940.844
1570.8963	3.83E-04	+	1837069.159	2232614.738	395545.5783	2.23E+07	10	3559910.205	9	H	2636984.5	2754854.75	1638755.125	681792.438	2393122.5	1018111.438	4500461.5	1236110.875	2379111.5	3086842.75	S	714688.688	471833.344	362524.875	79114.922	232100.438	355026.281	600207	331378.469	413036.188
2126.0673	3.83E-04	+	768802.1961	1036315.713	267513.5164	1.04E+07	10	2407621.648	9	H	1381164.875	685132.562	837124.75	367331.438	1482835.5	595447.562	2208126.25	596820.188	952980.125	1256193.875	S	310375.844	394511.219	310284.312	81552.492	0	301274.344	313971.25	350396.562	345255.625
2021.1161	4.13E-04	+	199730.7951	199730.7951	0	1997307.951	10	0	9	H	185873.609	180184	277840.5	97574.609	163531.234	396381.312	242064.984	148247.328	0	305610.375	S	0	0	0	0	0	0	0	0	0
1428.7121	4.91E-04	+	670833.192	751756.85	80923.658	7517568.5	10	728312.922	9	H	1130190.375	363528.438	483423.344	172326.312	643977	186411.969	1265721.625	989123.062	1792781	490085.375	S	270167.594	118900.289	122225.781	0	0	83635.992	133383.266	0	0
1295.6656	5.09E-04	+	715798.271	835704.9593	119906.6883	8357049.593	10	1079160.195	9	H	1216743.25	544732.312	718441.875	191633	724468.312	253200.219	2047667.75	641775.625	997810.062	1020577.188	S	453403.25	92554.625	98489.953	0	0	127108.586	132666.547	174937.234	0
1511.844	5.11E-04	+	729232.5686	769479.7734	40247.20478	7694797.734	10	362224.843	9	H	1939721.125	734756.125	429263.75	130751.219	288296	496910.031	776883.062	199139.422	955626.875	1743450.125	S	229563.484	0	0	0	0	0	0	0	132661.359
1538.8087	5.11E-04	+	158060.7862	182127.4476	24066.66144	1821274.476	10	216599.953	9	H	134848.25	242305.438	166573.531	96339.062	121581.297	123280.57	311148.844	224888.578	185939.359	214369.547	S	132127.25	0	0	0	84472.703	0	0	0	0
1533.8547	6.65E-04	+	419833.4655	513566.7781	93733.31256	5135667.781	10	843599.813	9	H	716929.188	572333.688	420919.75	146384.281	534109.312	282238.906	997130.125	344070.406	525526.75	596025.375	S	240472.625	161804.969	0	0	0	95290.641	200663.781	0	145367.797
1807.9063	8.90E-04	+	341718.6504	352281.0141	10562.36367	3522810.141	10	95061.273	9	H	283092.844	601692.938	656837.375	64889.484	518776.219	531036	433844.906	214089.484	0	218550.891	S	0	0	0	0	0	95061.273	0	0	0
2070.0334	9.38E-04	+	183460.8543	220124.3595	36663.50522	2201243.595	10	329971.547	9	H	255113.969	330581.656	278594.688	0	223849.141	207699.703	298564.969	191683.797	200262.672	214893	S	0	174716.453	155255.094	0	0	0	0	0	0
1934.0163	0.001138603	+	253613.6067	329218.9843	75605.37756	3292189.843	10	680448.398	9	H	290163.344	404754.469	358003.5	84170.906	224929.562	526435.625	305156.344	296930.375	370385.156	431260.562	S	233224.984	0	0	0	0	97948.852	152798.234	0	196476.328
1254.5655	0.001234293	+	442525.1375	526243.7038	83718.56633	5262437.038	10	753467.097	9	H	716808.25	242290.625	512104.375	92444.914	508647.5	203638.531	1597358	504760.812	409284.469	475099.562	S	273400.312	0	88036.727	56343.152	0	66740.609	135140.188	0	133806.109
1355.6954	0.001252831	+	165972.8547	165972.8547	0	1659728.547	10	0	9	H	209380.766	219776.438	227032.859	0	245290.906	169403.359	216599.781	209303.25	162941.188	0	S	0	0	0	0	0	0	0	0	0
1743.7213	0.001252831	+	301154.7203	301154.7203	0	3011547.203	10	0	9	H	1047032.375	263607.406	242655.625	0	0	302840.656	410986.938	195202.969	233020.078	316201.156	S	0	0	0	0	0	0	0	0	0
1403.7909	0.001265334	+	168447.6779	183809.0689	15361.391	1838090.689	10	138252.519	9	H	359826.469	101999.5	125414.789	60479.43	0	335347.344	272554.938	100476.297	106101.484	375890.438	S	0	87479.812	50772.707	0	0	0	0	0	0
1913.7533	0.001265516	+	218744.0822	245884.2719	27140.18967	2458842.719	10	244261.707	9	H	363496.281	317959.531	184968.359	0	163068.438	214030.719	221087.391	175289.438	301283.312	517659.25	S	0	0	0	31560.91	85621.172	0	127079.625	0	0
1340.6101	0.001689738	+	185114.8182	231651.2079	46536.38967	2316512.079	10	418827.507	9	H	252563.453	250623.906	157408.344	0	181012.75	263098.625	322417.25	279984.188	356441.594	252961.969	S	168721.797	0	99691.648	0	0	0	0	150414.062	0
1869.9677	0.001695872	+	223301.7683	262532.1312	39230.36289	2625321.312	10	353073.266	9	H	243181.188	582055.25	292976.156	0	218444.406	153705.094	331392.312	181441.969	352189.375	269935.562	S	206374.469	0	0	0	0	0	146698.797	0	0
1311.6606	0.001871031	+	205852.9436	252924.611	47071.66744	2529246.11	10	423645.007	9	H	478824.719	212934.016	148975.047	78274.656	209831.469	108668.688	389450.531	256382.578	439202.156	206702.25	S	164930.906	174332.062	84382.039	0	0	0	0	0	0
1104.5826	0.0021513	+	114998.7371	152211.7288	37212.99167	1522117.288	10	334916.925	9	H	159567.25	227401.875	195985.328	0	131868.734	115094.211	212203.344	109930.234	167548.734	202517.578	S	108578.367	0	0	47524.375	0	64628.91	0	0	114185.273
1286.6745	0.002160395	+	149483.7979	209837.0097	60353.21178	2098370.097	10	543178.906	9	H	374107.594	242374.469	185504.516	52754.074	106381.492	233705.312	220340.375	136922.984	270185.125	276094.156	S	94763.742	110424.961	106217.195	40267.141	0	59699.836	0	0	131806.031
1411.7923	0.002181605	+	221505.6718	248981.4444	27475.77256	2489814.444	10	247281.953	9	H	352546.688	219723.938	298915.938	63830.395	178141.844	204090.953	511297.719	332661.344	328605.625	0	S	247281.953	0	0	0	0	0	0	0	0
1734.8149	0.002241446	+	445130.5243	487860.8642	42730.33989	4878608.642	10	384573.059	9	H	216613.906	0	686470	67186.891	740091.5	364226.969	1636649.875	577197.938	423937.719	166233.844	S	162342.891	0	0	59245.184	0	0	162984.984	0	0
1776.862	0.002241446	+	245214.8826	299046.7437	53831.86111	2990467.437	10	484486.75	9	H	403109.75	230894.109	279089.469	0	156399.469	569439.062	583324.375	250191.453	281168.156	236851.594	S	0	0	0	77214.484	0	0	182721.875	0	224550.391
1566.7801	0.00231942	+	146879.6976	162989.7063	16110.00867	1629897.063	10	144990.078	9	H	0	217318.156	161910.266	0	152844.047	207438.266	210767.016	178939.125	293104.281	207575.906	S	144990.078	0	0	0	0	0	0	0	0
1625.8539	0.00231942	+	153441.0101	166335.8095	12894.79944	1663358.095	10	116053.195	9	H	192556.672	234659.688	165966.719	0	216281.547	228243.141	178634.359	156077.031	290938.938	0	S	0	116053.195	0	0	0	0	0	0	0
1697.798	0.00231942	+	562459.3413	570625.6312	8166.289889	5706256.312	10	73496.609	9	H	452848.469	0	305350.531	0	328517.75	304372.125	1725340.625	954710.5	1162631.5	472484.812	S	0	0	0	73496.609	0	0	0	0	0
2020.1134	0.00231942	+	196521.0292	210798.0595	14277.03033	2107980.595	10	128493.273	9	H	187778.875	284581.438	296795	0	219875.453	334885.438	258685.188	191960.328	0	333418.875	S	128493.273	0	0	0	0	0	0	0	0
1328.6477	0.002640969	+	188992.3982	235192.0995	46199.70133	2351920.995	10	415797.312	9	H	861564.938	158368.922	133920.656	33833.902	76281.984	254640.703	275436.531	179341.297	204157.906	174374.156	S	0	0	0	68993.125	0	83991.836	0	146525.453	116286.898
1913.0013	0.002830446	+	344276.3524	428890.2812	84613.92878	4288902.812	10	761525.359	9	H	364489.562	629191.25	686650.625	0	615216	624424	505967.656	362565.219	248747.188	251651.312	S	207907.078	149047.453	124623.484	0	0	0	0	279947.344	0
1779.9915	0.002868209	+	357883.1458	555935.1671	198052.0213	5559351.671	10	1782468.192	9	H	494897.75	989662.625	625004.75	93888.422	487274.781	545727.688	756397.812	391353.062	406238.469	768906.312	S	386007.562	0	229862.547	62136.957	0	149596.641	246726.547	408016.25	300121.688
2215.0689	0.002880485	+	1421828.845	2148321.266	726492.421	2.15E+07	10	6538431.789	9	H	1561190.875	2687936	2749303.5	250254.031	2180530.25	1480047	3357156.25	2282356.25	2354814.25	2579624.25	S	1432322.5	302581.969	412933.031	96390.383	308640.656	400465.562	1043576.688	1464325.625	1077195.375
1404.7273	0.002953941	+	176272.9391	212736.3749	36463.43578	2127363.749	10	328170.922	9	H	278554.375	153457.734	228044.453	0	179961.656	130351.922	305688.312	307617.594	320626.031	223061.672	S	195073.281	0	0	0	74680.5	58417.141	0	0	0
2082.0018	0.002953941	+	265300.643	326024.8	60724.157	3260248	10	546517.413	9	H	307191.094	434402.031	486128.281	0	406529.75	320469.969	398603.156	255244.875	302204.594	349474.25	S	150555.109	0	0	78796.023	0	0	0	0	317166.281
1155.6643	0.003099767	+	75065.08141	82453.4703	7388.388889	824534.703	10	66495.5	9	H	135538.359	118215.953	126272.859	39239.852	0	0	119642.055	89135.281	122733.828	73756.516	S	0	66495.5	0	0	0	0	0	0	0
1347.7384	0.003099767	+	102934.5763	114215.2821	11280.70578	1142152.821	10	101526.352	9	H	175995.891	162835.547	102041.742	0	121677.141	0	116228.609	147137.656	232394.844	83841.391	S	0	0	0	0	101526.352	0	0	0	0
1855.9815	0.003099767	+	149257.0744	165133.1074	15876.033	1651331.074	10	142884.297	9	H	277093.125	220944.672	205512.828	58014.621	211659.812	196909.438	204763.266	0	0	276433.312	S	142884.297	0	0	0	0	0	0	0	0
2144.1386	0.003099767	+	157335.257	176405.639	19070.382	1764056.39	10	171633.438	9	H	174037.828	231227.031	234828.422	0	142327.266	0	281195.656	185029.406	231987.75	283423.031	S	171633.438	0	0	0	0	0	0	0	0
1349.6848	0.003451002	+	207053.2079	207053.2079	0	2070532.079	10	0	9	H	261715.5	291366.344	417720.844	82146.516	412479.75	354823.375	250279.75	0	0	0	S	0	0	0	0	0	0	0	0	0
1707.949	0.003451002	+	248026.6805	248026.6805	0	2480266.805	10	0	9	H	464174.938	296671.188	241713.25	66993.398	0	465665.031	403723.625	0	0	541325.375	S	0	0	0	0	0	0	0	0	0
1711.9166	0.003451002	+	142085.7828	142085.7828	0	1420857.828	10	0	9	H	175245.297	284476.062	231707.953	56462.141	0	158803.984	270069.469	0	0	244092.922	S	0	0	0	0	0	0	0	0	0
1965.9251	0.003451002	+	608468.379	608468.379	0	6084683.79	10	0	9	H	1157106.25	1239602	861850.062	81101.477	747812.375	0	1037123.688	0	960087.938	0	S	0	0	0	0	0	0	0	0	0
2055.0994	0.003451002	+	268618.0415	268618.0415	0	2686180.415	10	0	9	H	0	359288.219	365334.656	114983.57	248859.969	599357.875	306279.188	0	0	692076.938	S	0	0	0	0	0	0	0	0	0
2799.4866	0.003451002	+	201368.2953	201368.2953	0	2013682.953	10	0	9	H	142232.391	332964.75	342315.062	0	352810.469	422356.062	183572.578	0	0	237431.641	S	0	0	0	0	0	0	0	0	0
1169.7134	0.003452004	+	211130.1232	263694.3898	52564.26656	2636943.898	10	473078.399	9	H	450502.25	308919.156	198484.75	0	248877.969	130978.992	546709.125	183570.516	227175.828	341725.312	S	186853.766	0	65563.484	0	0	60955.875	69781.016	0	89924.258
1323.6172	0.003748772	+	997028.2303	1280943.208	283914.9776	1.28E+07	10	2555234.798	9	H	2064683.375	1672510.125	694624.938	154550.391	920384.875	571635.812	2007648.375	721110.688	1887297	2114986.5	S	728796.188	374639	144403.125	71115.156	0	185685.141	486496.906	287400.938	276698.344
1629.9343	0.003748772	+	1953877.016	2519115.947	565238.9306	2.52E+07	10	5087150.375	9	H	1691347.375	1416374.125	861034.812	45358.656	1622735.25	1475467.25	6607516.5	2647058.75	5818045.5	3006221.25	S	744672.625	529191.562	498614.938	1087965.75	606378.312	0	609558.375	563837.375	446931.438
2088.0856	0.003831776	+	601705.6176	640383.5092	38677.89156	6403835.092	10	348101.024	9	H	1275061.875	643643.062	523267.781	0	340887.312	1261438	1092682.875	0	560716.125	706138.062	S	0	0	0	0	0	129094.055	0	0	219006.969
1093.5246	0.004100111	+	630908.7402	748097.5735	117188.8333	7480975.735	10	1054699.5	9	H	1275804.125	340215.094	542737.938	0	660139.625	186337.328	1945068.625	757249.875	1129283.5	644139.625	S	433776.406	0	88036.305	0	0	96734.492	121166.641	166531.875	148453.781
907.3426	0.004112792	+	64329.36388	72381.1391	8051.775222	723811.391	10	72465.977	9	H	0	80431.047	102405.5	0	71541.117	154391.094	76144.609	91625.281	81291.555	65981.188	S	72465.977	0	0	0	0	0	0	0	0
1229.6644	0.004112792	+	88066.23964	98514.6702	10448.43056	985146.702	10	94035.875	9	H	147296.406	137380.25	84184.516	0	99002.906	83522.578	137787.578	128294.734	167677.734	0	S	0	0	0	0	0	0	94035.875	0	0
1913.8706	0.004112792	+	264668.7439	282701.737	18032.99311	2827017.37	10	162296.938	9	H	724653.062	368367.906	352911.562	44908.934	0	497278	409819.062	138448.656	0	290630.188	S	0	0	0	0	0	0	162296.938	0	0
1976.0505	0.004664266	+	308019.2728	429314.4274	121295.1546	4293144.274	10	1091656.391	9	H	408469.125	392218.25	386823.469	101697.305	416348.594	138662.656	372879.125	555588.625	1218586.625	301870.5	S	217580.422	159859.922	217182.281	0	0	274315.344	222718.422	0	0
1186.6438	0.005025893	+	71336.40179	86865.6679	15529.26611	868656.679	10	139763.395	9	H	123083.82	0	117297.883	0	97068.133	73727.547	114819.656	96131.961	156239.312	90288.367	S	0	0	82018.477	0	57744.918	0	0	0	0
1553.7758	0.005025893	+	155715.6606	178088.3703	22372.70967	1780883.703	10	201354.387	9	H	391031.531	218310.75	173644.562	0	66734.891	205120.156	245479.625	0	232297.891	248264.297	S	144392.469	0	0	56961.918	0	0	0	0	0
2025.9388	0.005025893	+	168445.5414	198011.0735	29565.53211	1980110.735	10	266089.789	9	H	283907.438	224522.281	226161.453	0	253405.625	0	276538.344	241889.922	292269.406	181416.266	S	202680.766	0	0	63409.023	0	0	0	0	0
2067.0813	0.005025893	+	147322.4979	174209.4797	26886.98178	1742094.797	10	241982.836	9	H	301082.406	0	143015.469	0	173114.812	229504.547	187133.891	167026.609	360589.125	180627.938	S	0	0	148218.016	0	0	93764.82	0	0	0
1926.0516	0.005031245	+	449208.0686	520309.9766	71101.908	5203099.766	10	639917.172	9	H	407556.094	979730.375	875416.562	133238.031	848963.875	946644.938	550509.375	198252.766	0	262787.75	S	222800.797	0	0	59925.875	0	0	0	357190.5	0
2560.0619	0.005417672	+	177751.768	189618.2211	11866.45311	1896182.211	10	106798.078	9	H	0	297999.688	165765.516	52324.562	94289.664	0	136068.578	106691.203	309339.562	733703.438	S	0	106798.078	0	0	0	0	0	0	0
1639.7814	0.005787616	+	470819.6382	586038.3374	115218.6992	5860383.374	10	1036968.293	9	H	862601.25	780451.625	404650.531	162243.656	474914.594	1194602.875	585969.375	0	444699.906	950249.562	S	0	199976.25	235948.594	56406.027	0	0	0	286030.969	258606.453
2168.9525	0.005831008	+	228545.7459	271923.6218	43377.87589	2719236.218	10	390400.883	9	H	447499.156	273122.844	269968.125	0	248089.234	336534.969	597690.875	0	244140.859	302190.156	S	0	0	0	51444.867	0	164849.141	174106.875	0	0
1655.7982	0.006204412	+	504497.3965	609089.8835	104592.487	6090898.835	10	941332.383	9	H	2169530.25	387176.625	422458.5	0	129066.898	662047.375	884744.438	389365.125	626170.312	420339.312	S	395013.625	0	0	74861.82	0	212458.266	258998.672	0	0
1006.4802	0.006546962	+	73382.57736	84389.4918	11006.91444	843894.918	10	99062.23	9	H	161669.562	63928.688	60081.742	0	0	59775.043	160198.203	98898.422	145866.031	93477.227	S	61032.57	0	0	38029.66	0	0	0	0	0
1261.6162	0.006546962	+	176609.3048	204566.2328	27956.928	2045662.328	10	251612.352	9	H	503774.344	188450.953	233033.734	0	192122.688	0	247586.719	177765.406	420614.812	82313.672	S	168167.25	0	0	0	0	0	83445.102	0	0
1809.017	0.006546962	+	134777.8858	169523.1844	34745.29856	1695231.844	10	312707.687	9	H	206870	206577.125	243035.641	0	168556.5	329235.031	184832.297	142059.328	0	214065.922	S	151477.031	0	161230.656	0	0	0	0	0	0
1230.6472	0.007335096	+	99316.8785	107294.1945	7977.316	1072941.945	10	71795.844	9	H	334739.812	106022.422	125087.906	0	0	120026.891	160022.406	0	124011.883	103030.625	S	0	71795.844	0	0	0	0	0	0	0
1704.9024	0.007335096	+	304039.2635	319161.6437	15122.38022	3191616.437	10	136101.422	9	H	438377.875	490523.625	0	0	385503.906	481343.469	0	397168.156	500407.406	498292	S	0	0	0	0	0	136101.422	0	0	0
2356.1621	0.007335096	+	148942.8473	156571.8126	7628.965333	1565718.126	10	68660.688	9	H	214942.125	0	293749.125	87345.797	225265.219	236599.516	0	0	256339.188	251477.156	S	0	0	0	68660.688	0	0	0	0	0
2546.1053	0.007335096	+	188387.089	194290.0039	5902.914889	1942900.039	10	53126.234	9	H	248326.844	313756.562	338995.594	102119.727	250197.594	379109.312	310394.406	0	0	0	S	0	0	0	53126.234	0	0	0	0	0
1409.7429	0.00793605	+	318622.4717	457333.8875	138711.4158	4573338.875	10	1248402.742	9	H	457706.969	269574.281	180927.641	75785.703	395766.562	309347.688	1248669.75	603036.625	580457.25	452066.406	S	184157.922	185665.406	151743.031	290209	0	93637.086	144243.328	0	198746.969
1300.5283	0.007958026	+	198679.0489	244507.9769	45828.928	2445079.769	10	412460.352	9	H	251145.047	0	305620.156	108466.844	160826.562	179738.156	338257.25	753211.625	290543.375	57270.754	S	207689.531	0	0	0	63406.371	52337.473	0	89026.977	0
1575.786	0.00847013	+	171687.3882	231648.1591	59960.77089	2316481.591	10	539646.938	9	H	313741.188	289101.688	146388.859	45958.465	167079.547	325029.312	311665.969	0	282595.625	434920.938	S	0	0	0	0	0	0	0	539646.938	0
878.469	0.00872775	+	57881.8034	57881.8034	0	578818.034	10	0	9	H	0	73576.914	0	0	0	56344.105	112752.562	114959.742	134883.547	86301.164	S	0	0	0	0	0	0	0	0	0
911.4077	0.00872775	+	50783.817	50783.817	0	507838.17	10	0	9	H	83810.828	80425.156	0	0	63519.562	95027.867	0	88020.734	97034.023	0	S	0	0	0	0	0	0	0	0	0
1355.7482	0.00872775	+	64599.0657	64599.0657	0	645990.657	10	0	9	H	100701.633	0	0	0	88622.867	114356.211	116944.938	144382.891	0	80982.117	S	0	0	0	0	0	0	0	0	0
1629.8728	0.00872775	+	248831.3639	248831.3639	0	2488313.639	10	0	9	H	303202.562	464367.375	610864.562	77656.766	567836.312	464386.062	0	0	0	0	S	0	0	0	0	0	0	0	0	0
1668.8462	0.00872775	+	273406.8	273406.8	0	2734068	10	0	9	H	522475.469	0	204084.688	0	259909.969	0	554899.312	426935.5	765763.062	0	S	0	0	0	0	0	0	0	0	0
1762.8413	0.00872775	+	186113.703	186113.703	0	1861137.03	10	0	9	H	392310.312	367104.312	304060.5	0	212434.438	0	282021.062	0	303206.406	0	S	0	0	0	0	0	0	0	0	0
1943.9675	0.00872775	+	192474.1094	192474.1094	0	1924741.094	10	0	9	H	243536.25	315780.25	264491.281	0	0	353119.75	465986.344	0	0	281827.219	S	0	0	0	0	0	0	0	0	0
2470.2068	0.00872775	+	162778.7361	162778.7361	0	1627787.361	10	0	9	H	202867.953	0	0	0	182711.188	0	336167.438	178650.016	251589.141	475801.625	S	0	0	0	0	0	0	0	0	0
1138.5646	0.009587957	+	130418.1564	138464.0236	8045.867222	1384640.236	10	72412.805	9	H	586835.188	0	86192.352	0	60873.594	187631.281	185357.125	114352.68	163398.016	0	S	0	0	72412.805	0	0	0	0	0	0
1175.6051	0.009587957	+	61058.79251	69282.9644	8224.171889	692829.644	10	74017.547	9	H	110159.414	0	103465.648	53123.574	83124.133	115268.688	114206.039	0	113482.148	0	S	0	0	0	0	0	0	74017.547	0	0
1493.7347	0.009587957	+	591876.1299	623778.9563	31902.82644	6237789.563	10	287125.438	9	H	0	0	606415.375	281863.75	741751.188	1216178.25	735269.5	1561983.875	1094327.625	0	S	0	0	0	0	0	0	0	0	287125.438
1550.8205	0.009587957	+	99271.36627	107838.0816	8566.715333	1078380.816	10	77100.438	9	H	0	189272.391	0	53775.301	101279.086	124993.367	252067.078	138055.031	218938.562	0	S	0	0	0	0	0	77100.438	0	0	0
2087.9619	0.009587957	+	159240.5077	181527.1726	22286.66489	1815271.726	10	200579.984	9	H	0	284506.844	254684.656	100972.336	0	258377.672	357816.906	293203.562	0	265709.75	S	0	0	0	0	0	0	200579.984	0	0
1713.7928	0.00966847	+	302241.9223	349635.8812	47393.95889	3496358.812	10	426545.63	9	H	356016.344	188576.25	0	0	208307.359	238289.484	747728.875	481372.406	961248.188	314819.906	S	0	0	0	57751.098	0	0	134613.391	234181.141	0
1816.8646	0.00966847	+	730416.4819	823791.975	93375.49311	8237919.75	10	840379.438	9	H	2232434	806963.875	722846	0	0	1331922.375	1174199	296228.562	432617.688	1240708.25	S	0	0	0	164026.406	0	335566.844	340786.188	0	0
1964.9222	0.00966847	+	596855.4447	765009.2781	168153.8334	7650092.781	10	1513384.501	9	H	1298679.625	1280397.25	1021249.75	0	898013.562	0	1181177.625	446355.094	993338.25	530881.625	S	0	791969.188	433077.375	0	0	288337.938	0	0	0
1585.7724	0.009785465	+	415332.7927	517902.4117	102569.619	5179024.117	10	923126.571	9	H	1680887.375	533590.375	374369.812	51506.719	89143.039	666645.062	530700.5	147119.828	315540.469	789520.938	S	318979.344	130710.727	0	97417.359	112104.047	0	263915.094	0	0
1960.9109	0.01007941	+	898581.5801	1410027.538	511445.9574	1.41E+07	10	4603013.617	9	H	892006.375	1990699.625	2394339.25	260414	1686723.125	1518681.875	2143143	1049066.875	803609.375	1361591.875	S	1081556.75	0	398036.781	86457.539	0	249167.297	848702.125	886915.625	1052177.5
1954.0661	0.01011233	+	1668108.846	2993653.869	1325545.023	2.99E+07	10	1.19E+07	9	H	2290963.75	4067755.25	3949383	661619.688	3485720.5	2188867.25	4499435	2543928.75	2985964	3262901.5	S	2245404.5	894385.562	931866.25	149724.578	0	495478.188	1633824.625	3173405.25	2405816.25
1121.5823	0.01065452	+	130557.4691	167157.4695	36600.00044	1671574.695	10	329400.004	9	H	326844.375	99949.336	110569.273	91000.594	113864.867	94106.781	290226.5	240032.188	304980.781	0	S	167557.766	0	102719.492	0	0	59122.746	0	0	0
1675.7747	0.01088366	+	99690.09524	125310.6968	25620.60156	1253106.968	10	230585.414	9	H	155287.469	201252.25	124275.359	62627.617	129389.242	0	0	161502.578	228793.625	189978.828	S	142056.891	0	0	0	0	88528.523	0	0	0
1171.5698	0.01092625	+	116608.7556	144760.7738	28152.01822	1447607.738	10	253368.164	9	H	249223.109	77957.75	127533	46796.988	84209.516	0	251377.328	286499.281	234852.375	89158.391	S	160830.156	0	0	0	0	0	92538.008	0	0
1751.0035	0.01232739	+	145612.5877	184397.9923	38785.40456	1843979.923	10	349068.641	9	H	175960.516	0	174015.328	45915.719	192013.141	169425.438	276911.75	403146.25	406591.781	0	S	162470.875	0	0	0	71252.852	0	115344.914	0	0
1898.9959	0.01232739	+	564672.9938	626870.0234	62197.02956	6268700.234	10	559773.266	9	H	767700.125	1182431.625	506576.75	122749.984	306029.031	1173892.75	485012.969	0	0	1724307	S	0	0	186833.359	0	0	0	174349.641	0	198590.266
2296.1718	0.01232739	+	196770.717	250463.865	53693.148	2504638.65	10	483238.332	9	H	0	370236.969	309791.375	103883.539	0	394968.969	419663.594	261673.547	305796.938	338623.719	S	263593.125	0	0	47889.441	0	171755.766	0	0	0
2470.32	0.01232739	+	261081.8695	320029.1958	58947.32633	3200291.958	10	530525.937	9	H	0	588929.938	604095.75	50228.254	608690.625	493726.344	374588.375	235806.453	0	244226.219	S	221800.828	166560.484	142164.625	0	0	0	0	0	0
1293.6805	0.0124384	+	92958.62882	108900.3406	15941.71178	1089003.406	10	143475.406	9	H	165551.594	0	0	0	163364.828	135542.672	174467.5	131672.906	160681.344	157722.562	S	0	0	0	0	0	0	0	0	143475.406
1495.7878	0.0124384	+	403810.2954	426980.2797	23169.98433	4269802.797	10	208529.859	9	H	780971.188	0	201148	70305.109	286397.25	0	690790.5	756357.5	1483833.25	0	S	208529.859	0	0	0	0	0	0	0	0
1850.8591	0.0124384	+	317053.3482	351095.8969	34042.54867	3510958.969	10	306382.938	9	H	1449621.375	578197.5	337784.656	73770.094	0	0	0	173024.719	381720.719	516839.906	S	306382.938	0	0	0	0	0	0	0	0
2515.3919	0.0124384	+	132303.444	148729.7687	16426.32467	1487297.687	10	147836.922	9	H	212132.734	0	343908.188	70607.273	271378.25	200767.609	0	117402.695	0	271100.938	S	147836.922	0	0	0	0	0	0	0	0
2530.2536	0.0124384	+	243883.656	271646.557	27762.901	2716465.57	10	249866.109	9	H	413538.812	793071.875	506222.844	66242.898	353503.469	0	396293.781	187591.891	0	0	S	0	0	0	0	0	0	249866.109	0	0
1949.9955	0.01284709	+	169431.5339	264014.7179	94583.184	2640147.179	10	851248.656	9	H	261294.75	488419.531	404150.188	72335.961	235030.953	0	320539.031	244965.078	327873.281	285538.406	S	200419.922	0	167767.953	0	0	0	165902.469	317158.312	0
1270.5608	0.01350761	+	211911.9745	253469.8953	41557.92078	2534698.953	10	374021.287	9	H	566318.5	203358.375	130419.984	0	162239.219	0	293871.938	220376.5	589145.062	368969.375	S	177624.203	0	0	32223.553	82589.57	0	0	81583.961	0
1939.0853	0.01350761	+	184182.2283	262739.0703	78556.842	2627390.703	10	707011.578	9	H	0	205274.328	447934.688	71299.062	373763.344	280127.5	490898.344	287371.562	313705.656	157016.219	S	0	0	182507.812	0	0	0	237235.391	287268.375	0
1039.5507	0.01389009	+	216412.3479	243670.7081	27258.36022	2436707.081	10	245325.242	9	H	248669.062	0	0	36977.285	91693.047	87182.734	354770.031	436330.969	1086792.125	94291.828	S	201197.078	0	0	44128.164	0	0	0	0	0
2045.0977	0.01442453	+	1072301.298	1222783.894	150482.5954	1.22E+07	10	1354343.359	9	H	0	1896107.375	1473971	335809.562	906581.062	2742813.25	1234170	0	673790.438	2964596.25	S	260872.688	136500.703	272550.875	0	0	0	291532.812	392886.281	0
1357.6494	0.01561482	+	215468.4366	269618.73	54150.29344	2696187.3	10	487352.641	9	H	312288.031	692754.562	441516.094	58121.832	286845.656	0	465333.688	179914.781	259412.656	0	S	225988.094	148562.672	112801.875	0	0	0	0	0	0
1966.928	0.01561482	+	276094.3805	391421.5593	115327.1788	3914215.593	10	1037944.609	9	H	640489.562	677129.938	478400.406	0	441579.156	249054.25	582425.875	0	544219	300917.406	S	355565.656	441385.5	240993.453	0	0	0	0	0	0
2138.9578	0.01561482	+	227783.7579	289742.8256	61959.06767	2897428.256	10	557631.609	9	H	484338.375	531763	220587.359	66104.992	278296.312	0	449187.062	193128.281	674022.875	0	S	0	0	192628.469	0	0	161260.828	203742.312	0	0
2603.3458	0.01561482	+	145905.5116	195743.6938	49838.18222	1957436.938	10	448543.64	9	H	235019.047	402399.531	265517.594	85969.125	201288.453	306674.5	133333.844	0	0	327234.844	S	131720.781	119892.109	0	0	0	0	196930.75	0	0
1434.7712	0.01582608	+	502514.5995	680354.4781	177839.8786	6803544.781	10	1600558.907	9	H	404764.312	202003.75	566838.375	331743.469	765615.062	1267664.875	702437.438	1342364.625	1220112.875	0	S	486032.594	0	151718.516	71443.859	0	72067.078	217833.172	164658.75	436804.938
2075.1538	0.01582608	+	318523.8115	550302.2438	231778.4323	5503022.438	10	2086005.891	9	H	394974.75	296999.188	322454.219	0	581219.812	447944.906	1132025.125	648905.188	1005823.75	672675.5	S	366402.969	186076.906	255238.641	0	0	256563.188	356465.656	418992.5	246266.031
1198.7047	0.01601099	+	1098851.302	1872505.506	773654.204	1.87E+07	10	6962887.836	9	H	2181909.5	1829875.625	1779652	371527.688	1650909.75	611996.625	3154773.5	2435350.25	2968914.25	1740145.875	S	1852039.875	414961.938	586777	68752.93	296935.656	542987.312	1087737.875	1167415.5	945279.75
988.5014	0.01601528	+	248101.4169	261340.4195	13239.00256	2613404.195	10	119151.023	9	H	291323.469	91913.656	0	0	103331.883	106744.781	469393.781	489345	1061351.625	0	S	0	0	0	0	0	0	0	0	119151.023
1475.7875	0.01617036	+	420540.083	611747.2062	191207.1232	6117472.062	10	1720864.109	9	H	891087.188	354247.625	582271.562	367012.75	562773.25	905919.625	648098.812	856878.438	949182.812	0	S	891679.5	508232.531	0	99235.703	0	0	221716.375	0	0
1092.566	0.01713531	+	70157.45202	86153.1898	15995.73778	861531.898	10	143961.64	9	H	177075.734	148925.484	100571.961	0	60541.695	0	121324.633	0	141152.297	111940.094	S	85014.867	0	58946.773	0	0	0	0	0	0
2157.1071	0.01713531	+	343230.6799	399130.6765	55899.99656	3991306.765	10	503099.969	9	H	712236.812	388709.469	341463.875	0	0	735121.75	596814.812	0	203188.297	1013771.75	S	0	0	0	0	0	194047.688	309052.281	0	0
1594.903	0.01739294	+	138469.15	224708.1827	86239.03267	2247081.827	10	776151.294	9	H	216270.109	143182.078	152456.734	0	183886.625	179697.109	284943.281	457687.344	452556.281	176402.266	S	260335.75	0	0	39243.77	96188.18	0	97618.68	162938.156	119826.758
3183.6145	0.01739294	+	209128.047	378776.7734	169648.7264	3787767.734	10	1526838.538	9	H	188469.891	692050.125	409637.062	0	368160.312	486863.438	374846.594	305586.531	313355.406	648798.375	S	315838.406	0	182893.609	0	0	119025.32	260981.797	364425.5	283673.906
1311.7436	0.01809926	+	159860.0164	220184.2438	60324.22744	2201842.438	10	542918.047	9	H	536958.062	365639.75	150922.953	0	132940.891	0	168403.438	109233.266	199265.266	538478.812	S	127325.078	0	105017.555	0	73967.055	0	0	131299.328	105309.031
1132.5251	0.01942416	+	277237.904	443408.1062	166170.2022	4434081.062	10	1495531.82	9	H	865137.75	454768.312	319133.25	70608.562	263787.438	262116.312	448146.5	613760.688	705255.375	431366.875	S	599010.625	135327.047	0	0	0	0	114871.586	378513.281	267809.281
1046.5272	0.01965018	+	141516.7076	175852.5383	34335.83067	1758525.383	10	309022.476	9	H	418522.25	163048.766	136843.047	0	128970.445	63910.5	398206.531	208981.453	0	240042.391	S	139031.312	0	0	0	70005.539	0	99985.625	0	0
1302.6424	0.02022675	+	214663.6801	274211.3024	59547.62233	2742113.024	10	535928.601	9	H	1205672.5	228198.656	184796.094	59881.727	67407.062	222480.375	343674.719	185611.766	244390.125	0	S	200204.828	0	0	105408.555	0	134564.156	95751.062	0	0
1318.639	0.02022675	+	107492.3304	150711.4098	43219.07944	1507114.098	10	388971.715	9	H	505539.688	110084.961	115333.148	57966.105	0	122726.461	173782.438	108772.25	171873.594	141035.453	S	144209.766	0	0	48724.988	0	81192.711	114844.25	0	0
2510.1286	0.02022675	+	344756.6285	550794.3437	206037.7152	5507943.437	10	1854339.437	9	H	456839.844	359711.75	555852.5	470961.344	635383.062	672071.562	695663.188	705741.562	955718.625	0	S	565690.125	516845.406	481405.375	0	0	0	0	0	290398.531
905.4289	0.02046684	+	150336.3485	173266.5273	22930.17878	1732665.273	10	206371.609	9	H	0	55657.266	0	56715.484	0	60251.039	224597.781	343114.156	873115.938	119213.609	S	206371.609	0	0	0	0	0	0	0	0
925.426	0.02048683	+	36945.9324	36945.9324	0	369459.324	10	0	9	H	0	0	74673.195	0	90592.117	111122.477	47150.379	45921.156	0	0	S	0	0	0	0	0	0	0	0	0
1033.5961	0.02048683	+	75425.7544	75425.7544	0	754257.544	10	0	9	H	146732.469	0	0	66075.102	52839.504	0	102115.844	386494.625	0	0	S	0	0	0	0	0	0	0	0	0
1165.6589	0.02048683	+	65540.7884	65540.7884	0	655407.884	10	0	9	H	175778.016	0	88730.367	0	92749.188	0	0	0	231334.516	66815.797	S	0	0	0	0	0	0	0	0	0
1245.6192	0.02048683	+	68625.2597	68625.2597	0	686252.597	10	0	9	H	190402.234	0	127188.703	50281.59	117264.414	0	201115.656	0	0	0	S	0	0	0	0	0	0	0	0	0
1316.754	0.02048683	+	67640.5707	67640.5707	0	676405.707	10	0	9	H	161969.703	100708.914	0	53034.684	0	0	183402.094	0	177290.312	0	S	0	0	0	0	0	0	0	0	0
1466.8081	0.02048683	+	103677.786	103677.786	0	1036777.86	10	0	9	H	318283.594	132732.922	180984.109	0	0	182438.969	0	0	0	222338.266	S	0	0	0	0	0	0	0	0	0
1592.81	0.02048683	+	101945.4875	101945.4875	0	1019454.875	10	0	9	H	0	0	242942.266	0	0	196434.969	0	188492.734	209751.609	181833.297	S	0	0	0	0	0	0	0	0	0
1649.795	0.02048683	+	136037.3039	136037.3039	0	1360373.039	10	0	9	H	0	0	126510.633	0	0	0	343110.406	244824.203	447781.281	198146.516	S	0	0	0	0	0	0	0	0	0
1688.8278	0.02048683	+	292348.1578	292348.1578	0	2923481.578	10	0	9	H	0	0	464491.5	125600.359	548860.188	0	1293158.75	491370.781	0	0	S	0	0	0	0	0	0	0	0	0
1818.9739	0.02048683	+	232344.2626	232344.2626	0	2323442.626	10	0	9	H	0	459520.094	492123.5	0	556408.875	517999.719	297390.438	0	0	0	S	0	0	0	0	0	0	0	0	0
1851.9306	0.02048683	+	164925.9953	164925.9953	0	1649259.953	10	0	9	H	0	0	0	0	0	302288.062	479961.469	379143.719	322421.969	165444.734	S	0	0	0	0	0	0	0	0	0
2524.3649	0.02048683	+	250172.8532	250172.8532	0	2501728.532	10	0	9	H	0	576879.375	500077.719	0	504398.312	650653.438	269719.688	0	0	0	S	0	0	0	0	0	0	0	0	0
857.9781	0.02081993	+	60571.37067	65156.73	4585.359333	651567.3	10	41268.234	9	H	0	150973.812	0	0	0	65139.746	139469.219	84681.469	113170.234	98132.82	S	0	41268.234	0	0	0	0	0	0	0
865.4746	0.02081993	+	79091.71112	84864.0219	5772.310778	848640.219	10	51950.797	9	H	0	75982.602	0	0	84801.109	72123.305	234337.25	174804.562	206591.391	0	S	0	0	0	0	0	0	51950.797	0	0
954.5365	0.02081993	+	59946.21076	67630.1812	7683.970444	676301.812	10	69155.734	9	H	111308.523	114828.328	0	0	78891.508	118045.055	0	0	116390.398	136838	S	0	0	0	0	0	0	0	0	69155.734
960.5588	0.02081993	+	246662.1701	255108.7343	8446.564222	2551087.343	10	76019.078	9	H	0	350728.906	0	0	324157.125	467901.062	604933.375	239568.875	563798	0	S	0	0	76019.078	0	0	0	0	0	0
1043.6077	0.02081993	+	49456.78978	57886.025	8429.235222	578860.25	10	75863.117	9	H	100641.266	80685.797	83541.195	0	0	0	0	97648.328	126383.258	89960.406	S	75863.117	0	0	0	0	0	0	0	0
1062.522	0.02081993	+	100890.4643	106711.9087	5821.444444	1067119.087	10	52393	9	H	336817.688	90621.141	0	0	55122.359	0	135428.703	0	326271.594	122857.602	S	0	0	0	0	0	52393	0	0	0
1206.5617	0.02081993	+	88737.22246	95685.4759	6948.253444	956854.759	10	62534.281	9	H	194963.609	106901.227	0	0	0	0	160754.219	88963.938	250720.547	154551.219	S	0	0	0	0	0	62534.281	0	0	0
1386.7533	0.02081993	+	79991.19899	85149.1821	5157.983111	851491.821	10	46421.848	9	H	134614.891	0	149680.281	0	114444.695	103228.391	0	0	186992.516	162531.047	S	0	0	0	46421.848	0	0	0	0	0
1427.7285	0.02081993	+	72163.31374	82585.3493	10422.03556	825853.493	10	93798.32	9	H	158903.641	141872.578	0	0	123553.125	0	153741.75	118478.977	0	129303.422	S	0	0	0	0	0	0	93798.32	0	0
1589.8913	0.02081993	+	90469.13733	100790.85	10321.71267	1007908.5	10	92895.414	9	H	155977.516	155653.031	139605.125	0	146234.984	184175.141	0	226262.703	0	0	S	0	0	0	0	0	0	92895.414	0	0
1679.7892	0.02081993	+	123813.899	130065.2171	6251.318111	1300652.171	10	56261.863	9	H	0	221155.234	0	0	0	256853.594	259309.906	141616.953	192101.531	229614.953	S	0	0	0	56261.863	0	0	0	0	0
1701.831	0.02081993	+	115064.9782	124053.1986	8988.220444	1240531.986	10	80893.984	9	H	181838.188	255010.172	257877.938	0	133190.297	0	0	219839.016	0	192776.375	S	0	0	0	80893.984	0	0	0	0	0
1780.8343	0.02081993	+	139384.1153	144767.6782	5383.562889	1447676.782	10	48452.066	9	H	288822.531	283707.094	192795.516	0	179657.906	248016.797	0	0	0	254676.938	S	0	0	0	48452.066	0	0	0	0	0
1841.9755	0.02081993	+	527032.8355	558371.1688	31338.33333	5583711.688	10	282045	9	H	0	0	335880.625	0	663943.125	594554.125	2012336.875	1136498	840498.938	0	S	0	0	0	0	0	0	282045	0	0
2169.0551	0.02081993	+	420060.5306	454591.85	34531.31944	4545918.5	10	310781.875	9	H	1467492.75	687333.625	0	0	517086.688	708948.625	591872.312	0	0	573184.5	S	310781.875	0	0	0	0	0	0	0	0
1390.6806	0.02165965	+	257197.9361	396504.1452	139306.2091	3965041.452	10	1253755.882	9	H	488542.031	180964.516	351359.906	134402.062	382118.031	613786.25	286726.344	750595.562	776546.75	0	S	365684.562	127842.602	100007.57	0	201314.031	0	130264.992	0	328642.125
2104.9991	0.02165965	+	856863.1769	1124147.658	267284.481	1.12E+07	10	2405560.329	9	H	3511729	1247347.75	844127.188	84067.047	0	1765174.25	1439893.375	320111.594	632503.625	1396522.75	S	522915.875	213520.438	0	261245.422	0	581437.25	606447.688	0	219993.656
1401.6649	0.02170432	+	160339.9542	190922.6339	30582.67967	1909226.339	10	275244.117	9	H	255271.062	437258.312	347156.031	48373.652	266594.375	391747.469	0	162825.438	0	0	S	0	0	0	0	0	0	0	160299.094	114945.023
2194.0174	0.02170432	+	283388.9106	317157.6936	33768.783	3171576.936	10	303919.047	9	H	722638.75	393804.781	334547.281	62520.594	0	740565.812	616993.312	0	300506.406	0	S	0	0	155399.609	0	0	0	0	0	148519.438
1623.7893	0.02216927	+	1064683.229	1145424.678	80741.44967	1.15E+07	10	726673.047	9	H	1644239.125	1949106.375	0	390518.656	0	2368881.5	932853.438	0	635532.188	3533115.5	S	305015.406	0	0	0	0	169475.5	0	252182.141	0
1662.7943	0.02216927	+	133652.3394	165042.5298	31390.19044	1650425.298	10	282511.714	9	H	360647.938	275105.719	177689.234	0	0	188454.469	0	151043.453	182331.891	315152.594	S	0	0	0	38703.074	0	93084.328	0	0	150724.312
2185.0506	0.02256926	+	214483.3534	328177.0922	113693.7388	3281770.922	10	1023243.649	9	H	930729.5	341260.531	303081	0	0	536521.75	401036.219	193279.453	307396.25	268466.219	S	0	212578.797	256461.422	129522.93	0	0	255671.906	0	169008.594
1370.6964	0.02349276	+	70376.49588	131937.7141	61561.21822	1319377.141	10	554050.964	9	H	159612.859	165982.172	132964.875	0	125801.102	115172.289	165151.203	127812.141	189358.938	137521.562	S	158768.75	0	85074.57	0	61145.918	0	102798.023	0	146263.703
1201.5823	0.02411582	+	207408.4215	287678.2922	80269.87067	2876782.922	10	722428.836	9	H	769491.812	271425.312	136760.922	67042.844	73101.438	614737.938	296474.125	187645.812	305556.938	154545.781	S	195077.594	0	0	75662.836	0	142297.766	204731.531	104659.109	0
1042.6024	0.02456814	+	81002.70221	118746.0711	37743.36889	1187460.711	10	339690.32	9	H	141927.594	133328.656	100454.398	0	97554.328	0	198896.906	140613.094	207789.516	166896.219	S	131370.031	0	0	0	0	0	102309.391	106010.898	0
1787.9302	0.02456814	+	151296.0041	234546.6794	83250.67533	2345466.794	10	749256.078	9	H	349061.969	324392.938	0	55322.105	310811.25	218725.688	0	343271.5	459232.5	284648.844	S	229893.141	0	0	0	0	0	273278.375	0	246084.562
1515.7499	0.02474467	+	1647276.647	3186570.463	1539293.816	3.19E+07	10	1.39E+07	9	H	2412653.75	5899103	3320356.5	520957.125	3026845.5	2839915.75	4195970	2404845.25	3070616.75	4174441	S	2711416.75	806481.125	1004404.312	201399.844	0	664038.562	2404080	3459597	2602226.75
1050.5182	0.02514407	+	520423.3874	629001.9734	108578.586	6290019.734	10	977207.274	9	H	624716.125	136840.531	122916.289	0	183354.719	86384.289	1381433.625	1133248.125	2303367.25	317758.781	S	547098.688	0	130421.828	0	0	0	116638.32	0	183048.438
1674.7237	0.02514407	+	119654.5748	197759.7555	78105.18067	1977597.555	10	702946.626	9	H	219011.906	169827.641	115412.992	149512.656	143733.094	304654.25	218423.203	291805.594	365216.219	0	S	199921.469	141130.844	0	0	260669.266	101225.047	0	0	0
874.495	0.02596141	+	72720.20651	90746.2464	18026.03989	907462.464	10	162234.359	9	H	0	77399.727	96903.156	0	104101.445	0	99599.664	263654.031	222270.109	43534.332	S	162234.359	0	0	0	0	0	0	0	0
901.5213	0.02663006	+	42143.46302	50517.6618	8374.198778	505176.618	10	75367.789	9	H	0	77097.219	0	0	85971.688	65774.219	83908.461	99344.82	0	93080.211	S	75367.789	0	0	0	0	0	0	0	0
932.4633	0.02663006	+	103266.1019	108503.6001	5237.498222	1085036.001	10	47137.484	9	H	338116.281	0	72276.922	0	40085.016	0	146179.922	145650.422	342727.438	0	S	0	0	0	0	0	47137.484	0	0	0
1341.6739	0.02663006	+	118572.2446	131339.814	12767.56944	1313398.14	10	114908.125	9	H	0	0	131762.828	65831.945	126583.867	128874.031	249847.719	0	610497.75	0	S	0	0	0	0	114908.125	0	0	0	0
1659.8011	0.02663006	+	160521.5662	190725.4968	30203.93056	1907254.968	10	271835.375	9	H	0	356129.562	421507.75	74604.625	315720.438	0	391318.781	0	0	347973.812	S	271835.375	0	0	0	0	0	0	0	0
1712.897	0.02663006	+	102324.9295	117635.9903	15311.06078	1176359.903	10	137799.547	9	H	0	242374.031	190992.469	62252.293	0	0	229281.547	170815.719	280643.844	0	S	0	0	0	0	137799.547	0	0	0	0
1750.8107	0.02663006	+	185860.6936	207457.9679	21597.27433	2074579.679	10	194375.469	9	H	0	0	0	91746.289	355484.312	260107.797	609418.312	279927.469	477895.5	0	S	0	0	0	0	0	0	0	194375.469	0
1988.0186	0.02663006	+	239203.9181	267991.7202	28787.80211	2679917.202	10	259090.219	9	H	416103.062	409458.781	0	0	253677.641	663706.312	410132.031	0	0	526839.375	S	0	0	259090.219	0	0	0	0	0	0
2133.9797	0.02663006	+	415878.5382	461607.8438	45729.30556	4616078.438	10	411563.75	9	H	1539258.75	821936.938	384467.5	0	0	612746.938	549032	0	0	708636.312	S	0	0	0	0	0	0	411563.75	0	0
1302.7159	0.02680994	+	226912.4057	349420.1078	122507.7021	3494201.078	10	1102569.319	9	H	581332.75	0	209016.312	252802.344	202035.391	267077.844	401809.562	756675.75	724466.875	98984.25	S	444096.156	135520.922	109453.461	0	0	73915.062	0	157137.609	182446.109
1475.7496	0.02680994	+	804775.7517	1333784.063	529008.3108	1.33E+07	10	4761074.797	9	H	1797826	745232.375	1264892.375	871365.5	1165890.25	2017633.5	1336631.625	1743378.5	2394990.5	0	S	0	1027820.5	944534.562	150612.391	0	0	370821.344	938126.125	1329159.875
1561.7989	0.02680994	+	367782.281	514797.2844	147015.0034	5147972.844	10	1323135.031	9	H	1961055.875	426770.25	319641.938	0	112563.672	550561.438	526105.875	192845.922	354183.562	704244.312	S	338988.5	144381.875	135271.828	89276.812	0	425026	190190.016	0	0
2136.1246	0.02680994	+	428536.3729	678183.8702	249647.4973	6781838.702	10	2246827.476	9	H	460636.562	0	885175.625	334537.562	749606	1066514.25	689291.125	1173115.75	1242781	180180.828	S	614958.5	0	356308.625	116289.008	0	0	253746.562	295580.906	609943.875
1108.4742	0.02729909	+	110591.5286	126177.0538	15585.52522	1261770.538	10	140269.727	9	H	130637.703	79030.547	0	0	77636.609	0	304050.562	364286.406	227264.047	78864.664	S	88084.289	0	0	0	0	52185.438	0	0	0
1321.6491	0.02729909	+	175613.7251	198256.2524	22642.52733	1982562.524	10	203782.746	9	H	762796.438	119635.562	100127.461	0	0	338193.094	265982.531	0	261315.141	134512.297	S	143514.406	0	0	0	0	60268.34	0	0	0
2197.9592	0.02729909	+	316956.1537	375612.5704	58656.41667	3756125.704	10	527907.75	9	H	998388.688	523517.969	269057.469	0	0	1004964.5	426845.031	0	205482.703	327869.344	S	254639.125	0	0	0	0	0	273268.625	0	0
1267.676	0.02772639	+	173127.9885	212295.8531	39167.86456	2122958.531	10	352510.781	9	H	887833.75	0	111356.094	60116.156	0	164716.906	217674.906	188210.391	368405.406	124644.922	S	194275.359	0	0	0	0	158235.422	0	0	0
1645.8254	0.02772639	+	56557.21106	182539.8985	125982.6874	1825398.985	10	1133844.187	9	H	244122.734	278705.688	151610.547	0	148450.078	210282.391	0	419429.438	197005.359	175792.75	S	991184.125	0	142660.062	0	0	0	0	0	0
1690.7776	0.02772639	+	326609.0178	367828.872	41219.85422	3678288.72	10	370978.688	9	H	1474520.625	329479.438	158836.875	0	0	448943.438	381864.125	0	269863.969	614780.25	S	0	134389.688	0	69595.688	0	0	166993.312	0	0
1718.8648	0.02772639	+	102397.0372	135959.3232	33562.286	1359593.232	10	302060.574	9	H	0	174168.656	144225.312	0	147759.609	0	222588.203	232114.656	323199.812	115536.984	S	142066.109	0	0	51901.684	0	108092.781	0	0	0
2164.0079	0.02772639	+	776521.1787	869817.222	93296.04333	8698172.22	10	839664.39	9	H	1851863.5	1096542	579328.438	0	0	2622211.75	1355478.375	0	411790.969	780957.188	S	0	0	0	90812.953	0	332228.531	416622.906	0	0
1116.5416	0.02796936	+	194288.1714	278769.5343	84481.36289	2787695.343	10	760332.266	9	H	635588.625	452030.188	376568.281	0	276818.781	0	364232.875	148853.953	397146.812	136455.828	S	250623.328	119736.805	73511.414	0	0	0	215504.297	0	100956.422
1731.8966	0.02903954	+	274992.4579	366932.3312	91939.87333	3669323.312	10	827458.86	9	H	700714.938	315810.344	201068.703	0	0	687417.562	495669.406	155824.031	243590.266	869228.062	S	183158.578	165177.688	0	59446.758	113752.992	141524.938	164397.906	0	0
2003.9778	0.03019508	+	599982.7297	901934.1828	301951.4531	9019341.828	10	2717563.078	9	H	1135293.875	705132.875	1132204.625	165974.078	212315.281	2310417.25	2027157.5	383933.906	498010.594	448901.844	S	456401.719	253526.281	204567.734	424875.688	0	350569.156	1027622.5	0	0
1277.7093	0.03048616	+	1463018.915	3012497.575	1549478.66	3.01E+07	10	1.39E+07	9	H	3059426.75	1140145.875	1751724.25	1501963.625	2177235.5	2455948	5456567.5	4569731.5	6288407	1723825.75	S	3153619.25	937113.312	1623516.625	758102.5	2398269.75	1174681.25	1069951.625	1325847.375	1504206.25
1790.8927	0.03048616	+	2578234.346	5033500.369	2455266.023	5.03E+07	10	2.21E+07	9	H	4442087	6701280.5	5143153.5	683955.938	5056214.5	3026638.25	8319156.5	4390075	6739769.5	5832673	S	3663039.5	1539293.375	1242776.75	212984.953	0	1034500.875	5849054.5	4810211.5	3745532.75
953.5989	0.03051878	+	65493.33371	96507.4226	31014.08889	965074.226	10	279126.8	9	H	178027.031	76363.211	72686.281	64698.609	104095.016	0	149217.656	185973.25	134013.172	0	S	156418.234	0	67404.703	0	0	0	0	0	55303.863
2030.9895	0.03051878	+	139486.2	211466.4343	71980.23433	2114664.343	10	647822.109	9	H	0	251539.672	251193.703	0	259979.828	219614.609	386100.281	238559.406	241805.156	265871.688	S	153848.375	0	0	0	0	0	0	314377.656	179596.078
2145.1427	0.03051878	+	105610.7399	168370.1843	62759.44444	1683701.843	10	564835	9	H	168921.781	208867.734	216697.875	0	205897.703	190188.062	0	200510.516	210259.984	282358.188	S	168610.75	0	0	0	0	0	162314.953	0	233909.297
1325.7539	0.03106419	+	276616.1535	349549.5945	72933.441	3495495.945	10	656400.969	9	H	303639.125	84465.352	176973.391	0	204982.875	80639.484	303566.875	1174185.875	1019649.812	147393.156	S	321475.625	0	0	0	0	0	96800.602	158493.5	79631.242
1262.598	0.03274718	+	220586.0559	303707.0577	83121.00178	3037070.577	10	748089.016	9	H	547886	0	0	107726.484	166649.609	243934.219	365111.219	511562.281	907886.062	186314.703	S	428431.219	134658.938	95800.492	0	0	0	89198.367	0	0
1329.7274	0.03274718	+	118556.9369	176318.8267	57761.88978	1763188.267	10	519857.008	9	H	222605.188	100465.219	114542.43	97133.117	179462.875	139609.312	182677.969	362677.969	364014.188	0	S	206263.047	99334.727	0	0	0	0	0	0	214259.234
2323.0433	0.03274718	+	145341.9084	214957.8884	69615.98	2149578.884	10	626543.82	9	H	0	474719.438	398917.469	64373.602	284645.5	0	318843.656	147630.016	248315.875	212133.328	S	133582.25	128187.195	139125.359	0	0	0	225649.016	0	0
1179.5996	0.03298517	+	576925.1693	833037.1939	256112.0246	8330371.939	10	2305008.221	9	H	1202071.875	145756.781	436880.688	400564.438	410399.438	423006.281	820535.188	2094623.5	2396533.75	0	S	1027680.688	178643.641	158370.594	0	363790.188	0	0	246179.172	330343.938
1410.6265	0.03298517	+	66667.44123	152673.9469	86006.50567	1526739.469	10	774058.551	9	H	190379.5	207017.5	129533.516	0	139989.625	152763.156	204269.781	145043.281	195405.641	162337.469	S	152597.672	116889.953	0	63391.645	0	0	134158.781	198221.922	108798.578
1102.6014	0.03379057	+	42090.19218	51697.0594	9606.867222	516970.594	10	86461.805	9	H	0	0	86703.594	40457.914	79347.484	115105.75	87420.914	107934.938	0	0	S	86461.805	0	0	0	0	0	0	0	0
1450.6364	0.03379057	+	74505.86684	88748.6594	14242.79256	887486.594	10	128185.133	9	H	172908.281	0	0	76986.328	75045.469	253414.547	0	153916.531	155215.438	0	S	0	0	0	0	128185.133	0	0	0	0
1759.7157	0.03379057	+	181032.6813	206269.8202	25237.13889	2062698.202	10	227134.25	9	H	963022.062	264940.062	0	52919.969	0	204458.672	0	0	283664.125	293693.312	S	227134.25	0	0	0	0	0	0	0	0
2015.0464	0.03379057	+	119866.7158	140645.964	20779.24822	1406459.64	10	187013.234	9	H	0	0	222438.297	0	180440.719	0	292968.531	280875.469	286654.062	143082.562	S	187013.234	0	0	0	0	0	0	0	0
1625.6631	0.03393242	+	102028.9088	143796.246	41767.33722	1437962.46	10	375906.035	9	H	151632.984	183463.344	0	0	0	188386.781	169148.328	126585.367	324444.062	294301.594	S	0	115200.414	0	63765.27	74177.445	0	122762.906	0	0
2027.1325	0.03393242	+	153533.057	212930.0406	59396.98356	2129300.406	10	534572.852	9	H	388597.562	343722.844	254630.281	0	0	281425.688	320135.062	0	221283.719	319505.25	S	0	0	0	64520.07	105869.094	162583.188	201600.5	0	0
993.4962	0.03409675	+	172341.1803	210700.9077	38359.72744	2107009.077	10	345237.547	9	H	544533.562	0	96849.922	0	0	165317.734	207974.828	367459.812	528956.875	195916.344	S	266998.438	0	78239.109	0	0	0	0	0	0
1316.5225	0.03409675	+	121656.8941	149801.0234	28144.12933	1498010.234	10	253297.164	9	H	230830.156	89128.289	0	0	114475.062	143502.641	130806.742	441654.5	347612.844	0	S	171701.281	0	81595.883	0	0	0	0	0	0
1413.7277	0.03409675	+	57654.45091	80508.5308	22854.07989	805085.308	10	205686.719	9	H	125062.539	154527.75	0	44942.824	112413.195	0	0	106247.047	170253.812	91638.141	S	0	100952.086	0	0	0	104734.633	0	0	0
1220.6886	0.03444555	+	70228.15804	96400.2796	26172.12156	964002.796	10	235549.094	9	H	146199.25	99233.891	0	0	89961.859	0	146832.594	140278.062	257273.078	84224.062	S	96724.594	0	0	0	0	67291.859	71532.641	0	0
1619.7763	0.03444555	+	177981.9899	215188.407	37206.41711	2151884.07	10	334857.754	9	H	902370.312	211105.953	0	0	87525.852	220993.844	223878.391	0	170638.656	335371.062	S	0	0	0	44550.848	0	138422.203	151884.703	0	0
1820.8687	0.03444555	+	411010.1173	453419.9164	42409.79911	4534199.164	10	381688.192	9	H	1798914.25	0	391825.781	65741.914	0	557973.438	715328.688	0	447356.281	557058.812	S	0	0	154629.688	57264.863	0	169793.641	0	0	0
1149.614	0.03444844	+	165103.2652	218611.8008	53508.53556	2186118.008	10	481576.82	9	H	459605.906	0	236600.25	59536.383	150856.328	434786.781	272822.188	0	171384.203	400525.969	S	112609.453	139110.656	0	0	0	77263.352	69768.484	0	82824.875
1799.8969	0.03444844	+	128621.8243	218383.7766	89761.95233	2183837.766	10	807857.571	9	H	0	303510.625	265206.75	0	267637.406	242861.094	298550.719	236895.234	303332	265843.938	S	0	163515.938	144093.828	39376.211	0	0	0	282951.375	177920.219
1580.7662	0.03700321	+	473143.7886	668168.5882	195024.7996	6681685.882	10	1755223.196	9	H	2571037	448549.156	410506.875	66779.789	0	793115.125	817886.188	273237.625	593789.562	706784.562	S	520385.969	179390.953	145884.891	95765.727	0	348314.219	255189.062	210292.375	0
1465.6915	0.03725304	+	985612.9749	1353319.461	367706.486	1.35E+07	10	3309358.374	9	H	4749460.5	1102097	871765.812	80393.398	112994.648	1954827.5	1903497	448665.938	889862.938	1419629.875	S	904862.938	238227.734	186241.562	360578.312	0	652634.438	728410.562	0	238402.828
961.1005	0.03766734	+	218102.9493	310028.6421	91925.69278	3100286.421	10	827331.235	9	H	365563.031	311004.062	220548.156	0	491984.094	0	313307.281	186213.797	677745.5	533920.5	S	284926.969	0	317923.469	0	0	0	0	0	224480.797
1769.9144	0.03766734	+	92941.39414	145658.3437	52716.94956	1456583.437	10	474452.546	9	H	0	213417.078	0	44304.484	140966.984	169966.172	225321.375	275322.656	224138.719	163145.969	S	164091.062	0	0	0	0	0	128199.453	0	182162.031
1231.6064	0.04022438	+	108376.1911	158386.7952	50010.60411	1583867.952	10	450095.437	9	H	380487.031	158718.234	207931.453	0	97931.602	96353.555	203413.406	118721.109	320311.562	0	S	167349.031	0	83599.594	0	0	0	102349.367	0	96797.445
2315.1138	0.04022438	+	112726.2119	197418.6859	84692.474	1974186.859	10	762232.266	9	H	0	209642.016	217077.062	100351.062	216715.812	277144.5	291131.094	253905.844	243040.297	165179.172	S	215136.844	0	183189.641	0	0	0	0	363905.781	0
1065.5178	0.04033969	+	100083.958	171338.1499	71254.19189	1713381.499	10	641287.727	9	H	265353.906	66418.953	121094.75	82623.406	139812.406	138895.031	175704.516	410477.406	313001.125	0	S	227233.406	0	92458.867	0	0	61250.629	46893.848	117457.836	95993.141
2104.0797	0.04033969	+	1092396.251	1385354.222	292957.9703	1.39E+07	10	2636621.733	9	H	3063129.75	1687575.125	742190.875	121481.656	0	4507028	1806850.75	316326.625	599749.875	1009209.562	S	465604.25	193601.5	284988.125	179371.734	0	683257.062	829799.062	0	0
873.0158	0.04085389	+	74881.23068	97947.4789	23066.24822	979474.789	10	207596.234	9	H	0	192492.922	119936.883	0	169049.672	0	137747.547	137436.484	222811.281	0	S	103489.953	0	0	0	0	0	104106.281	0	0
927.4882	0.04085389	+	142426.1102	158863.4765	16437.36633	1588634.765	10	147936.297	9	H	562379.25	375003.062	0	0	107627.375	173421.922	0	107262.812	262940.344	0	S	92193.688	0	0	0	0	0	55742.609	0	0
999.5077	0.04085389	+	68078.60393	77870.7116	9792.107667	778707.116	10	88128.969	9	H	236355.812	0	75706.164	0	0	84587.273	92660.953	0	183358.969	106037.945	S	0	0	0	36625.883	0	51503.086	0	0	0
1118.5072	0.04085389	+	98274.82671	291371.5906	193096.7639	2913715.906	10	1737870.875	9	H	438002.906	440724.938	184504.734	0	0	679290.062	104246.422	716576	350370.844	0	S	1737870.875	0	0	0	0	0	0	0	0
1207.5677	0.04085389	+	94259.15351	108094.4704	13835.31689	1080944.704	10	124517.852	9	H	416365.594	147353.844	126603.555	0	0	135521.328	0	130524.102	0	124576.281	S	0	0	0	36206.469	0	0	0	88311.383	0
1344.6423	0.04085389	+	144875.6416	170705.7344	25830.09278	1707057.344	10	232470.835	9	H	596529.938	177277.75	0	0	0	327504.469	290343.812	138339.516	177061.859	0	S	0	0	0	0	99787.273	0	0	132683.562	0
1629.827	0.04085389	+	26066.67607	438534.5094	412467.8333	4385345.094	10	3712210.5	9	H	573272.438	743970.375	366505.469	0	0	960480.375	0	1162532.625	336482.906	242100.906	S	3712210.5	0	0	0	0	0	0	0	0
1990.0744	0.04085389	+	143857.519	177259.447	33401.928	1772594.47	10	300617.352	9	H	250087.094	341137.75	251086.938	0	257491.531	306785.438	0	0	0	366005.719	S	0	0	196600.5	0	0	104016.852	0	0	0
2493.174	0.04085389	+	166793.9717	211328.147	44534.17533	2113281.47	10	400807.578	9	H	0	442740.188	410945.406	0	292777.938	0	344213.594	0	313917.25	308687.094	S	0	0	121422.734	0	0	0	0	279384.844	0
1234.6788	0.04113791	+	365348.0692	560192.4499	194844.3807	5601924.499	10	1753599.426	9	H	452701.781	113972.766	415176.656	199637.047	576083.812	887477.75	572000.312	1301540.75	1083333.625	0	S	468617.25	0	100671.016	59101.988	346901.875	61203.703	149403.719	132462.625	435237.25
1109.0503	0.0421688	+	52880.27482	93309.9046	40429.62978	933099.046	10	363866.668	9	H	123156.461	156748.109	85707.367	166658.312	122316.805	103277.648	54145.422	0	121088.922	0	S	69092.398	0	72974.93	0	0	107946.414	52298.266	61554.66	0
976.4436	0.04229182	+	337509.8479	427987.2126	90477.36467	4279872.126	10	814296.282	9	H	730297.562	455092.375	435107.625	0	477462.469	187397.469	0	966413.938	1028100.688	0	S	535099.438	0	0	0	0	0	0	0	279196.844
1039.5131	0.04229182	+	74047.13621	92025.4231	17978.28689	920254.231	10	161804.582	9	H	187132.094	76443.25	0	0	52162.137	63404.516	101113.031	184497.484	255501.719	0	S	105009.977	0	0	0	56794.605	0	0	0	0
1563.7979	0.04229182	+	324109.4203	407260.3976	83150.97733	4072603.976	10	748358.796	9	H	0	521931.312	484361.469	0	92615.039	826883.062	1015984.25	295723.094	0	835105.75	S	608927.562	0	0	0	139431.234	0	0	0	0
1256.6601	0.04250945	+	76662.76701	111658.8069	34996.03989	1116588.069	10	314964.359	9	H	211186.984	94419.32	0	46814.328	64302.25	96411.531	133212.344	178333.031	291908.281	0	S	192038.797	0	0	0	0	0	122925.562	0	0
1600.8407	0.04250945	+	93179.70761	136509.0235	43329.31589	1365090.235	10	389963.843	9	H	0	174167.453	208276.391	91878.859	167669.297	191832.922	201407.875	329857.438	0	0	S	0	0	97127.656	0	158125.359	0	0	0	134710.828
1705.9076	0.04250945	+	185734.35	235403.5843	49669.23433	2354035.843	10	447023.109	9	H	0	372732.969	277014.125	72521.031	0	411281.406	476733.656	346927.031	396825.625	0	S	175026.625	0	148959.984	0	0	123036.5	0	0	0
1770.8331	0.04250945	+	113090.1785	157981.9597	44891.78122	1579819.597	10	404026.031	9	H	0	278365.344	212721.734	62889.738	185996.5	212437.562	292641.75	0	334766.969	0	S	0	152503.469	143964.734	0	0	107557.828	0	0	0
1865.8787	0.04250945	+	157381.1928	226931.5548	69550.362	2269315.548	10	625953.258	9	H	361233.312	362857.938	406957.594	0	260572.469	0	369156.594	207037.766	301499.875	0	S	0	0	0	0	0	117067.102	203247.594	305638.562	0
2655.1258	0.04250945	+	113060.8212	179657.8281	66597.00689	1796578.281	10	599373.062	9	H	0	397651.906	285566.594	0	251108.766	173183.984	233206.531	0	235817.656	220042.844	S	157433.281	0	0	0	0	0	226049	215890.781	0
950.4652	0.0425372	+	132713.3538	146786.3434	14072.98956	1467863.434	10	126656.906	9	H	836188.062	84183.305	54954.754	0	0	0	158324.719	105445.156	228767.438	0	S	126656.906	0	0	0	0	0	0	0	0
1054.6118	0.0425372	+	64976.45187	79005.9562	14029.50433	790059.562	10	126265.539	9	H	0	82916.227	152375.609	0	65526.578	0	0	258273.281	154932.562	76035.305	S	126265.539	0	0	0	0	0	0	0	0
1067.6201	0.0425372	+	80925.96672	95197.7645	14271.79778	951977.645	10	128446.18	9	H	133536.641	0	45722.047	0	52971.551	0	103674.562	293096.688	322976.156	0	S	128446.18	0	0	0	0	0	0	0	0
1342.6337	0.0425372	+	61517.35704	75396.7946	13879.43756	753967.946	10	124914.938	9	H	179745.781	124188.555	95983.43	0	0	93086.539	130001.508	0	0	130962.133	S	0	124914.938	0	0	0	0	0	0	0
1354.6229	0.0425372	+	70702.05358	87671.0258	16968.97222	876710.258	10	152720.75	9	H	89465.406	0	75324.758	0	0	95813.438	158843.109	253445.281	203818.266	0	S	0	0	0	0	0	0	0	152720.75	0
1357.7559	0.0435706	+	367750.9665	468153.7328	100402.7663	4681537.328	10	903624.897	9	H	329461.781	147650.266	0	0	175384.734	195665.547	775563.25	860036.375	1866493.5	331281.875	S	357222.812	0	104760.742	75318.844	0	81664.484	143506.156	141151.859	0
917.04	0.04515259	+	39498.5722	39498.5722	0	394985.722	10	0	9	H	121824.562	0	0	0	99187.328	0	0	54247.605	0	119726.227	S	0	0	0	0	0	0	0	0	0
923.0556	0.04515259	+	45792.525	45792.525	0	457925.25	10	0	9	H	207810.875	65917.32	0	0	129460.586	0	0	54736.469	0	0	S	0	0	0	0	0	0	0	0	0
1025.6084	0.04515259	+	62232.5168	62232.5168	0	622325.168	10	0	9	H	161034.219	0	50678.355	0	0	0	0	213647.656	196964.938	0	S	0	0	0	0	0	0	0	0	0
1122.5889	0.04515259	+	40055.5391	40055.5391	0	400555.391	10	0	9	H	0	0	84634.914	56381.656	0	0	147152.969	0	0	112385.852	S	0	0	0	0	0	0	0	0	0
1322.5849	0.04515259	+	60189.8836	60189.8836	0	601898.836	10	0	9	H	0	108218.961	94253.953	0	173186.125	0	0	226239.797	0	0	S	0	0	0	0	0	0	0	0	0
1372.6692	0.04515259	+	71356.9405	71356.9405	0	713569.405	10	0	9	H	172986.812	0	0	0	0	0	196637.156	187368.734	156576.703	0	S	0	0	0	0	0	0	0	0	0
1586.7656	0.04515259	+	247350.4359	247350.4359	0	2473504.359	10	0	9	H	0	0	0	170311.047	251244.75	0	0	654469.312	1397479.25	0	S	0	0	0	0	0	0	0	0	0
1665.7891	0.04515259	+	105292.5766	105292.5766	0	1052925.766	10	0	9	H	311725.094	0	0	0	0	0	221778.688	179254.703	340167.281	0	S	0	0	0	0	0	0	0	0	0
1773.953	0.04515259	+	88157.3187	88157.3187	0	881573.187	10	0	9	H	172097.203	0	0	0	0	0	299146.344	232978.109	177351.531	0	S	0	0	0	0	0	0	0	0	0
1842.9769	0.04515259	+	304813.3375	304813.3375	0	3048133.375	10	0	9	H	0	0	0	0	639899.625	535825.438	0	1056289.5	816118.812	0	S	0	0	0	0	0	0	0	0	0
1875.0209	0.04515259	+	114415.3126	114415.3126	0	1144153.126	10	0	9	H	257521.469	346320.5	0	0	141335.188	0	0	0	0	398975.969	S	0	0	0	0	0	0	0	0	0
1931.1688	0.04515259	+	248717.6624	248717.6624	0	2487176.624	10	0	9	H	536911.875	0	541196.562	0	658687.312	0	0	0	0	750380.875	S	0	0	0	0	0	0	0	0	0
2203.1097	0.04515259	+	87646.3719	87646.3719	0	876463.719	10	0	9	H	0	0	0	79549.016	207636.875	0	353190.281	236087.547	0	0	S	0	0	0	0	0	0	0	0	0
2274.1388	0.04515259	+	136678.4624	136678.4624	0	1366784.624	10	0	9	H	0	300868.031	326162.75	0	0	0	0	310983.062	428770.781	0	S	0	0	0	0	0	0	0	0	0
2313.0346	0.04515259	+	99105.6547	99105.6547	0	991056.547	10	0	9	H	0	289276.875	178317.109	0	0	288203.438	0	235259.125	0	0	S	0	0	0	0	0	0	0	0	0
2343.167	0.04515259	+	152476.95	152476.95	0	1524769.5	10	0	9	H	0	0	463244.125	0	416551.781	372850.094	0	0	0	272123.5	S	0	0	0	0	0	0	0	0	0
2385.9555	0.04515259	+	330779.7719	330779.7719	0	3307797.719	10	0	9	H	0	0	537152	258011.844	0	1051686	0	1460947.875	0	0	S	0	0	0	0	0	0	0	0	0
2519.1773	0.04515259	+	80337.5297	80337.5297	0	803375.297	10	0	9	H	0	211057.766	0	0	0	173608.422	0	0	211223.156	207485.953	S	0	0	0	0	0	0	0	0	0
2626.3863	0.04515259	+	89014.9828	89014.9828	0	890149.828	10	0	9	H	324810.906	273216.438	0	0	0	0	144198.125	0	0	147924.359	S	0	0	0	0	0	0	0	0	0
2718.0673	0.04515259	+	136033.575	136033.575	0	1360335.75	10	0	9	H	428202.125	0	0	0	415320.531	0	377887.219	0	0	138925.875	S	0	0	0	0	0	0	0	0	0
3103.3945	0.04515259	+	183317.4125	183317.4125	0	1833174.125	10	0	9	H	512863.844	0	0	0	302614.062	0	651795	365901.219	0	0	S	0	0	0	0	0	0	0	0	0
3186.6121	0.04515259	+	162005.3625	162005.3625	0	1620053.625	10	0	9	H	0	0	0	0	389861.156	541992.688	399575.281	0	288624.5	0	S	0	0	0	0	0	0	0	0	0
1194.6477	0.04619344	+	85858.537	132319.649	46461.112	1323196.49	10	418150.008	9	H	211688.422	108713.773	110126.289	0	115914.148	0	175776.953	271465.062	223330.484	106181.359	S	155447.719	0	0	0	0	0	80230.211	182472.078	0
1441.1829	0.04654864	+	87963.69744	145967.184	58003.48656	1459671.84	10	522031.379	9	H	252081.766	150645.109	96612.75	191675.156	171912.828	0	144932.75	113755.086	278586.469	59469.926	S	166256.203	0	0	49825.09	0	201521.531	104428.555	0	0
1599.8353	0.04904003	+	126126.3033	221120.0602	94993.75689	2211200.602	10	854943.812	9	H	258572.938	132989.156	186693.453	122256.977	176937.078	202951.469	308804.75	383043.625	438951.156	0	S	205462.094	130721.281	0	0	206024.016	75432.703	99201.109	0	138102.609
1352.6266	0.04910198	+	92796.06476	135534.3902	42738.32544	1355343.902	10	384644.929	9	H	0	153473.703	133451.188	61934.949	82201.406	103866.375	190938.281	124860.031	504617.969	0	S	0	0	102063.562	48652.789	0	0	130941.68	0	102986.898
2332.9568	0.04910198	+	466324.9576	623818.1312	157493.1736	6238181.312	10	1417438.562	9	H	0	0	650058.625	0	690320	570624	2328172.5	934112.562	562320.875	502572.75	S	265377.062	0	218631.562	399033.469	181226.75	353169.719	0	0	0
1307.6777	0.049943	+	201370.3415	428704.2392	227333.8977	4287042.392	10	2046005.079	9	H	291597.219	215862.672	344966.344	373813.219	405764.25	611870.5	615415.75	736444.688	691307.75	0	S	426891.781	176925.875	226638.766	0	577355.938	157460.953	128188.289	223010.266	129533.211
1499.7868	0.049943	+	402469.3035	721748.4718	319279.1683	7217484.718	10	2873512.515	9	H	637408	379294	281160.156	0	402196.812	434903.625	1449798.875	932212.875	1853738.375	846772	S	575359.625	191540.031	234104.828	369625.812	0	282549.25	624875.188	312393.469	283064.312
1248.6786	0.05068697	+	65305.7776	79639.4586	14333.681	796394.586	10	129003.129	9	H	131127.812	113113.539	0	0	0	85765.758	0	168967.516	205351	92068.961	S	0	0	0	43123.332	0	0	85879.797	0	0
1544.7714	0.05068697	+	104943.6349	117131.9439	12188.309	1171319.439	10	109694.781	9	H	392181.469	203486.219	0	39603	0	164162.266	215650.438	0	0	156236.047	S	0	0	0	26689.969	83004.812	0	0	0	0
1565.8011	0.05068697	+	99229.04056	127428.682	28199.64144	1274286.82	10	253796.773	9	H	482137.156	160309.406	125529.992	0	0	174527.75	0	156697.297	175085.219	0	S	0	112930.242	140866.531	0	0	0	0	0	0
2284.1467	0.05068697	+	446291.9282	512959.2719	66667.34367	5129592.719	10	600006.093	9	H	0	836243.75	627550.375	0	0	1631625.125	866566	0	310468.031	857139.438	S	0	0	0	229739.031	0	0	370267.062	0	0
2801.3455	0.05068697	+	221926.8974	270505.1204	48578.223	2705051.204	10	437204.007	9	H	568738	0	490118.344	143143.828	413901.188	725746.938	0	363402.906	0	0	S	0	336051.562	0	101152.445	0	0	0	0	0
1377.629	0.05130524	+	74022.15996	133246.5344	59224.37444	1332465.344	10	533019.37	9	H	189417.562	154099.219	98583.922	0	139813	0	176620.219	239915.266	207348.859	126667.297	S	116111.375	88375.031	0	36322.855	0	0	177179.312	0	115030.797
850.522	0.05209492	+	72638.48471	109761.9656	37123.48089	1097619.656	10	334111.328	9	H	0	75202.797	87001.258	42751.695	0	59471.93	104404.32	367009.906	361777.75	0	S	276339.5	0	0	0	0	0	57771.828	0	0
1345.0848	0.05209492	+	46583.14109	66165.6672	19582.52611	661656.672	10	176242.735	9	H	93236.547	95982.195	0	159512.828	87876.703	53456.965	0	0	122006.016	49585.418	S	0	0	0	0	0	94007.883	0	82234.852	0
1471.7803	0.05209492	+	85365.18658	121984.9418	36619.75522	1219849.418	10	329577.797	9	H	269639.812	153885.969	0	43460.457	0	98081.93	281826.625	194600.391	0	178354.234	S	0	0	0	75902.75	0	0	0	253675.047	0
1185.5721	0.05211545	+	100585.4853	131857.1489	31271.66356	1318571.489	10	281444.972	9	H	246985.531	101652.891	0	0	65027.754	102936.672	161629.141	275060.594	365278.906	0	S	201809.062	0	0	31998.078	0	47637.832	0	0	0
2252.9761	0.05211545	+	117559.1073	169063.7297	51504.62244	1690637.297	10	463541.602	9	H	261883.266	0	146173.125	0	134194.672	323837.5	252116.281	201684.109	370748.344	0	S	189132.266	0	127009.336	0	0	147400	0	0	0
1107.5406	0.05288938	+	175294.2244	255994.8727	80700.64833	2559948.727	10	726305.835	9	H	269281.625	0	119820.641	104631.336	225166.438	210683.641	220252.906	657058.562	679843.875	73209.703	S	233271.859	127614.891	69365.648	0	0	0	82176.625	0	213876.812
1165.5834	0.05288938	+	365530.2501	564051.0171	198520.767	5640510.171	10	1786686.903	9	H	883215.938	254592.109	343304	0	421464.5	636989.562	557400.688	1015228.562	1404512	123802.812	S	698498.938	0	0	62017.621	310875.062	0	152225.594	0	563069.688
940.7962	0.05312668	+	61010.19517	74067.9035	13057.70833	740679.035	10	117519.375	9	H	183175.484	85790.977	0	0	54660.512	0	223584.484	0	110287.484	83180.094	S	0	0	0	0	0	0	0	0	117519.375
1330.7311	0.05312668	+	72199.71966	89185.5391	16985.81944	891855.391	10	152872.375	9	H	0	0	67800.766	70933.242	0	93259.93	134835.547	246461.156	278564.75	0	S	152872.375	0	0	0	0	0	0	0	0
980.4577	0.05363259	+	85933.0268	93125.9548	7192.928	931259.548	10	64736.352	9	H	278726.188	0	0	0	118553.875	0	197693.328	0	256541.188	79744.969	S	0	0	0	0	0	0	0	0	64736.352
1094.5932	0.05363259	+	140512.6025	148708.1702	8195.567667	1487081.702	10	73760.109	9	H	788276.312	102834.648	84890.445	0	0	287876.375	0	0	223203.922	0	S	0	0	0	0	0	0	0	0	73760.109
1427.7878	0.05363259	+	53336.44567	60045.2	6708.754333	600452	10	60378.789	9	H	121150.719	0	69820.992	0	97432.586	0	0	135144.391	176903.312	0	S	0	0	0	0	0	60378.789	0	0	0
1470.9406	0.05363259	+	65139.12793	73408.2946	8269.166667	734082.946	10	74422.5	9	H	0	0	0	0	0	78562.109	214867.938	98716.008	188955.344	152981.547	S	0	0	0	0	0	0	0	74422.5	0
1508.7103	0.05363259	+	254061.9393	268525.639	14463.69967	2685256.39	10	130173.297	9	H	1498100	0	0	0	0	211414.828	355506.031	174272.812	445962.719	0	S	0	0	130173.297	0	0	0	0	0	0
1785.9129	0.05363259	+	109037.8628	123939.4062	14901.54344	1239394.062	10	134113.891	9	H	0	0	0	0	189488.469	201334.062	290983.812	267934.25	0	289653.469	S	0	0	134113.891	0	0	0	0	0	0
1884.9072	0.05363259	+	110988.8876	128923.0126	17934.125	1289230.126	10	161407.125	9	H	0	264345.844	0	0	172657.688	225383.516	383890.625	0	0	242952.453	S	161407.125	0	0	0	0	0	0	0	0
1964.987	0.05363259	+	136399.6716	152353.6108	15953.93922	1523536.108	10	143585.453	9	H	0	0	284514.406	0	0	0	439178.906	282000.312	313943.312	203899.172	S	0	0	0	0	0	143585.453	0	0	0
2007.0631	0.05363259	+	315361.5393	323166.8891	7805.349778	3231668.891	10	70248.148	9	H	0	0	205424.172	0	482820.281	0	1411133.125	670267.438	462023.875	0	S	0	0	0	70248.148	0	0	0	0	0
2089.0058	0.05363259	+	490927.4795	496938.7751	6011.295556	4969387.751	10	54101.66	9	H	1960313	702734.688	0	0	0	604845.5	618704.938	0	0	1082789.625	S	0	0	0	54101.66	0	0	0	0	0
2153.1236	0.05363259	+	183442.1413	189717.864	6275.722667	1897178.64	10	56481.504	9	H	0	0	0	161875.234	282163.812	412723.969	0	415999.625	624416	0	S	0	0	0	56481.504	0	0	0	0	0
2226.1218	0.05363259	+	342386.8656	366184.9594	23798.09378	3661849.594	10	214182.844	9	H	706789.688	816729.875	0	267319.062	0	1370147	0	500863.969	0	0	S	0	0	0	214182.844	0	0	0	0	0
2275.134	0.05363259	+	138373.754	151404.6984	13030.94444	1514046.984	10	117278.5	9	H	0	0	260976.453	0	270639.656	0	417241.844	0	316748.312	248440.719	S	0	0	0	0	0	117278.5	0	0	0
2281.1941	0.05363259	+	126494.5802	152566.2469	26071.66667	1525662.469	10	234645	9	H	297038.156	354065.719	290449.719	0	0	0	0	0	307373.875	276735	S	0	0	0	0	0	0	234645	0	0
2472.1699	0.05363259	+	143207.9583	154258.8125	11050.85422	1542588.125	10	99457.688	9	H	0	485827.781	313379.656	0	220962.344	0	0	0	259227.656	263190.688	S	0	0	0	0	0	99457.688	0	0	0
2509.1441	0.05363259	+	110005.4909	119421.7548	9416.263889	1194217.548	10	84746.375	9	H	0	230419.438	0	0	290397.219	0	0	267904.469	264631.5	140864.922	S	0	0	0	0	84746.375	0	0	0	0
2808.3069	0.05363259	+	177147.4514	186058.4922	8911.040778	1860584.922	10	80199.367	9	H	372793.469	0	0	0	538747.5	0	516292.625	147903.984	284847.344	0	S	0	0	0	80199.367	0	0	0	0	0
1832.8587	0.05458788	+	691717.4504	1113294.525	421577.0747	1.11E+07	10	3794193.672	9	H	2820993	1106325.375	942890.625	108990.938	131656.469	2072162.875	1563698	436266.219	681486.25	1268475.5	S	732610.438	234150.609	0	443685.75	0	971299.125	860536.875	551910.875	0
1706.773	0.05501383	+	1015688.678	1500434.854	484746.1754	1.50E+07	10	4362715.579	9	H	5241386	1382427	959524.062	114546.93	182631.547	2145569.75	1874548.125	371515.812	1023421.812	1708777.5	S	1058625	342170.812	270863.656	362113.438	111101.938	931357.125	763177.188	301438.531	221867.891
983.0818	0.05628964	+	94821.45409	153623.3352	58801.88111	1536233.352	10	529216.93	9	H	256191.922	142968.344	0	0	244238.703	108094.469	195500.438	120176.867	225483	243579.609	S	234241.578	0	173380.891	0	0	0	0	0	121594.461
2281.0421	0.05628964	+	179366.3657	271459.225	92092.85933	2714592.25	10	828835.734	9	H	546574.312	364097.5	0	78429.625	151640.797	551889.812	408057.875	398180.938	215721.391	0	S	404606.031	156033.391	0	0	0	0	0	268196.312	0
1909.9191	0.05646215	+	115122.6801	215999.8293	100877.1492	2159998.293	10	907894.343	9	H	241521.641	367261.594	245324.312	57088.277	158820.016	0	339101.625	164258.547	308743.219	277879.062	S	232321.484	0	0	0	0	141222.109	343480.531	0	190870.219
2248.1068	0.05956863	+	102185.4445	186370.1703	84184.72578	1863701.703	10	757662.532	9	H	240970.812	188510.438	152996.938	0	186857.938	169461.312	260066.859	205967.406	264182.875	194687.125	S	183185.125	0	200060.719	0	0	0	0	374416.688	0
2873.3883	0.06198975	+	288224.0569	392828.8719	104604.815	3928288.719	10	941443.335	9	H	297064.875	0	718698.562	335836.5	585031.188	992343.875	0	635345	363968.719	0	S	0	85505.32	196628.609	0	0	0	221283.375	0	438026.031
1888.9176	0.06204345	+	677218.5519	924030.8383	246812.2864	9240308.383	10	2221310.578	9	H	2402012.75	1090241	760185.25	80943.258	0	1687321.5	1217531.125	0	375569.625	1626503.875	S	0	238328.469	223200.656	169482.578	0	650896.5	939402.375	0	0
1060.5613	0.06242975	+	175352.2443	199461.3259	24109.08156	1994613.259	10	216981.734	9	H	276246.438	70590.938	0	0	101449.164	0	221072.281	519530.688	805723.75	0	S	170748.672	0	0	0	0	46233.062	0	0	0
1110.5413	0.06242975	+	62948.01551	77864.8754	14916.85989	778648.754	10	134251.739	9	H	259192.047	83030.078	0	60047.691	0	0	147855.438	129906.898	0	98616.602	S	0	0	0	0	64776.801	0	69474.938	0	0
1182.0313	0.06242975	+	44795.09648	60483.0687	15687.97222	604830.687	10	141191.75	9	H	93602.969	105037.609	112970.625	0	105052.953	0	0	90680.625	0	97485.906	S	0	44392.43	0	0	0	0	96799.32	0	0
1193.6145	0.06242975	+	152742.2278	184380.1954	31637.96756	1843801.954	10	284741.708	9	H	384700.781	0	0	0	240409.891	137848.141	257239.938	0	718848.5	104754.703	S	0	0	0	0	0	0	63384.02	0	221357.688
1337.728	0.06242975	+	90850.2714	121947.3234	31097.052	1219473.234	10	279873.468	9	H	0	247609.125	0	0	133526.078	275610.812	198844.984	167084.891	196797.344	0	S	136675.859	0	0	0	0	0	143197.609	0	0
1593.8126	0.06242975	+	209003.6505	242247.4422	33243.79167	2422474.422	10	299194.125	9	H	0	604815.312	694777.875	93672.516	0	0	480225.531	268515.438	280467.75	0	S	160413	0	138781.125	0	0	0	0	0	0
1676.8537	0.06242975	+	90762.39502	114041.2848	23278.88978	1140412.848	10	209510.008	9	H	213540.734	191168.266	196628.344	61806.348	0	0	0	0	244536.344	232732.812	S	0	0	0	0	0	65199.758	144310.25	0	0
1115.5675	0.06347354	+	220100.2233	268817.3726	48717.14933	2688173.726	10	438454.344	9	H	879095.125	248586.109	81987.078	39966.977	0	0	403295.531	0	626303.062	408939.844	S	305360.219	0	0	0	74664.516	58429.609	0	0	0
1161.5714	0.06347354	+	110094.9613	149138.1027	39043.14144	1491381.027	10	351388.273	9	H	511572.531	222046.391	114842.555	0	61019.91	212314.094	217190.734	0	0	152394.812	S	0	0	0	74574.031	0	94269.789	182544.453	0	0
1651.9212	0.06347354	+	135375.8069	174250.8789	38875.072	1742508.789	10	349875.648	9	H	222305.781	0	0	35752.055	120355.969	0	306294.062	255480.141	649213	153107.781	S	0	153028.578	0	74297.258	122549.812	0	0	0	0
1292.674	0.06373058	+	61919.03608	93324.4563	31405.42022	933244.563	10	282648.782	9	H	145351.125	132946.422	0	0	135448.828	165501.375	116507.539	146584.891	0	90904.383	S	0	0	0	0	65777.344	0	0	216871.438	0
1602.7657	0.06373058	+	117023.3706	170247.2508	53223.88022	1702472.508	10	479014.922	9	H	0	368009.688	0	54257.383	135042.172	0	361891.031	231749.828	299088.656	252433.75	S	167694.047	0	0	0	0	0	311320.875	0	0
2176.1247	0.06373058	+	101389.8112	148079.1723	46689.36111	1480791.723	10	420204.25	9	H	268173.812	0	225365.641	59812.863	192894.016	0	295551.5	0	263004.844	175989.047	S	139623.906	0	0	0	0	0	0	280580.344	0
2221.0707	0.06373058	+	110803.702	159822.6343	49018.93233	1598226.343	10	441170.391	9	H	185085.375	0	199894.859	0	214961.75	253316.578	319144.375	192630.281	0	233193.125	S	0	0	0	0	242054.953	0	199115.438	0	0
1359.6693	0.06381824	+	183029.9671	314733.218	131703.2509	3147332.18	10	1185329.258	9	H	461361.5	681653	423329.219	77038.82	297274.031	0	453057.188	245792.844	371416.344	136409.234	S	205802.344	0	122324.43	0	0	150872.781	515186.219	191143.484	0
2120.9931	0.06381824	+	355320.4285	577997.9977	222677.5692	5779979.977	10	2004098.123	9	H	1407423.75	683664.25	486655.156	92209.539	0	1020996.188	854640.5	239932.969	492310.594	502147.031	S	586539.062	271358.531	198921.656	268057.812	0	679221.062	0	0	0
2214.9632	0.06381824	+	469108.1299	741497.5812	272389.4513	7414975.812	10	2451505.062	9	H	2091306	1127740.25	469155.906	0	0	1094465	757162.062	327568.25	491744.594	1055833.75	S	443868.062	0	0	193584.5	0	328970.062	795118.688	377096.438	312867.312
1303.6007	0.06500434	+	360366.0636	455648.4359	95282.37233	4556484.359	10	857541.351	9	H	1625875.625	260862.016	230390.781	0	90685.25	1216263.25	553877.25	0	318493.656	260036.531	S	196371.812	103541.156	96046.242	76365.742	97359.047	130862.555	156994.797	0	0
1542.8509	0.06500434	+	103662.3334	230677.6547	127015.3213	2306776.547	10	1143137.892	9	H	206745.078	438000.969	253962.578	0	170083.453	221855.031	398529.25	0	316138.75	301461.438	S	248540.266	150472.641	108646.57	0	135101.844	80649.633	215245.469	204481.469	0
1156.6854	0.06571704	+	39564.05681	110178.4617	70614.40489	1101784.617	10	635529.644	9	H	134744.75	139371.344	0	0	94900.445	81231.688	176553.969	133346.203	195673.984	145962.234	S	129128.031	72408.836	58002.668	45251.793	64579	63007.91	84299.789	118851.617	0
875.07	0.06583379	+	64317.52251	93909.6614	29592.13889	939096.614	10	266329.25	9	H	0	201033.891	145922.438	0	0	0	139657.609	112851.547	277142.594	62488.535	S	266329.25	0	0	0	0	0	0	0	0
1503.742	0.06583379	+	87608.37896	135282.9414	47674.56244	1352829.414	10	429071.062	9	H	188320.047	554455.875	173419.359	44108.508	0	0	0	0	235178.172	157347.453	S	429071.062	0	0	0	0	0	0	0	0
1909.8091	0.06583379	+	98463.98839	128501.6655	30037.67711	1285016.655	10	270339.094	9	H	185847.203	175426.859	183261.828	0	195740.312	0	203886.484	0	340853.969	0	S	270339.094	0	0	0	0	0	0	0	0
2902.404	0.06583379	+	143765.1864	178044.9781	34279.79167	1780449.781	10	308518.125	9	H	0	0	267813.094	298668.344	280610.562	362724.5	293780.312	0	276852.969	0	S	0	0	308518.125	0	0	0	0	0	0
1529.7341	0.06619258	+	1696708.079	3346083.428	1649375.349	3.35E+07	10	1.48E+07	9	H	5395614	2045039.125	4059142.75	373273.906	738504	1165188.25	5462141.5	3648711.5	7903422.5	2669796.75	S	5615773.5	247972.016	636352.938	253824.438	0	306608	1922516.25	3857423.5	2003907.5
1924.9935	0.06619258	+	525798.3416	927769.2102	401970.8686	9277692.102	10	3617737.817	9	H	1221784.75	2377667.5	1225373.875	128881.102	1003967.25	390076	1152366.75	350377.625	1000738.125	426459.125	S	534559.188	358047.25	277395.031	60595.254	0	425832.938	969623.312	557348.875	434335.969
922.5108	0.06712615	+	41356.85821	50915.3391	9558.480889	509153.391	10	86026.328	9	H	0	97025.758	84756.609	0	90939.875	0	121999.961	114431.188	0	0	S	0	0	0	0	0	0	86026.328	0	0
959.4753	0.06712615	+	159910.5625	175458.3663	15547.80378	1754583.663	10	139930.234	9	H	271967.906	0	0	0	0	73786.57	303295.344	293348.281	812185.562	0	S	139930.234	0	0	0	0	0	0	0	0
1141.516	0.06712615	+	58992.37811	66691.629	7699.250889	666916.29	10	69293.258	9	H	189377.938	69063.383	70031.844	0	0	0	111387.125	227056	0	0	S	0	0	0	0	0	0	69293.258	0	0
1413.813	0.06712615	+	43593.3448	52136.2398	8542.895	521362.398	10	76886.055	9	H	139415.234	114648.453	0	0	73693.688	81845.781	0	0	0	111759.242	S	0	0	0	0	0	0	76886.055	0	0
2285.9599	0.06712615	+	99890.48672	121762.5405	21872.05378	1217625.405	10	196848.484	9	H	0	0	213265.609	81937.984	233934.656	375441.906	0	313045.25	0	0	S	0	0	196848.484	0	0	0	0	0	0
2872.4039	0.06712615	+	183940.5454	206114.5142	22173.96878	2061145.142	10	199565.719	9	H	254602.141	0	595773.688	0	0	0	595507.375	426589	0	188672.938	S	0	0	0	0	0	199565.719	0	0	0
1544.694	0.0681594	+	26497.91897	277768.2093	251270.2903	2777682.093	10	2261432.613	9	H	271473.75	562268.688	257280.75	41800.562	114238.406	923330	0	465311.812	0	141978.125	S	2091606.125	0	0	41802.652	128023.836	0	0	0	0
2175.1199	0.0681594	+	103981.2982	170474.748	66493.44978	1704747.48	10	598441.048	9	H	246914.828	0	226991.484	61333.855	169749.547	0	322001.594	176508.594	230451.984	270795.594	S	0	0	0	0	0	99811.641	0	274334.969	224294.438
1588.8861	0.07030886	+	93616.15248	124928.8047	31312.65222	1249288.047	10	281813.87	9	H	0	159403.453	171002.328	0	183603.531	0	255120.969	244474.719	235683.047	0	S	146377.234	0	0	0	73099.984	62336.652	0	0	0
1687.7989	0.07030886	+	158213.4279	189677.7986	31464.37067	1896777.986	10	283179.336	9	H	0	292147.562	189500.938	0	0	537730.188	395194.344	271981.938	0	210223.016	S	0	106441.516	110144.672	66593.148	0	0	0	0	0
1812.8872	0.07030886	+	247439.0322	304419.5938	56980.56156	3044195.938	10	512825.054	9	H	944524.125	339005.5	306742.719	0	0	683273.188	451979.125	0	0	318671.281	S	221677.75	0	0	71417.445	0	0	219729.859	0	0
1867.8767	0.07030886	+	189427.6059	236043.8845	46616.27856	2360438.845	10	419546.507	9	H	707847.438	311030.125	311580.594	0	0	0	369070.938	0	369519.062	291390.688	S	0	0	0	35264.539	0	183476.484	200805.484	0	0
2297.1157	0.07030886	+	155858.7417	213715.5516	57856.80989	2137155.516	10	520711.289	9	H	0	373790.188	282766.188	0	0	607634.812	322714.25	0	246118.984	304131.094	S	226641.109	0	0	85119.336	0	208950.844	0	0	0
2058.125	0.07182261	+	497419.759	691785.6376	194365.8786	6917856.376	10	1749292.907	9	H	501214.719	404628.438	0	0	423488.344	0	1984385.5	975624	1687115.375	941400	S	0	197401.688	362016.125	395176.25	0	330658.438	464040.406	0	0
1837.9685	0.07232279	+	285537.6079	660545.7156	375008.1077	6605457.156	10	3375072.969	9	H	665946.75	442865.719	531890.75	677600.312	663723.062	795755.625	715810.875	847098.188	1264765.875	0	S	714448.375	524317.312	481757.531	85668.344	0	161486.281	234444.719	816943.188	356007.219
2058.9455	0.07457777	+	1789937.511	2517145.116	727207.6042	2.52E+07	10	6544868.438	9	H	3848215.25	2970485.75	6583707	495908.469	876779.188	0	5379645.5	0	2299780	2716930	S	0	390560.938	1485141	789272.312	0	1008279.688	0	2871614.5	0
1522.8086	0.07482524	+	69445.06588	131261.9461	61816.88022	1312619.461	10	556351.922	9	H	201969.078	266708.531	167285.578	0	173033.016	126707.539	218119.688	0	0	158796.031	S	0	0	0	0	0	116630.516	141280.906	159897.828	138542.672
1614.7711	0.07633783	+	86583.36316	126623.3406	40039.97744	1266233.406	10	360359.797	9	H	223953.109	278375.031	175953.516	0	136647.047	0	0	0	232992.625	218312.078	S	0	0	0	0	0	0	162647.672	197712.125	0
1772.8823	0.07633783	+	105946.6996	136286.7283	30340.02867	1362867.283	10	273060.258	9	H	299998.938	0	149617.844	0	160752.094	147623.938	297514.875	0	307359.594	0	S	229340.453	0	0	43719.805	0	0	0	0	0
1866.8752	0.07633783	+	174290.9857	228667.3016	54376.31589	2286673.016	10	489386.843	9	H	664989.188	394134.531	0	0	226761.375	412914.562	395976.188	191897.172	0	0	S	0	0	0	0	0	0	212334.031	277052.812	0
2343.1606	0.07633783	+	145513.2479	206892.4406	61379.19267	2068924.406	10	552412.734	9	H	275376.281	392224.656	0	81529.094	0	0	534824	372914.344	412056.031	0	S	0	0	0	0	0	0	202310.078	350102.656	0
1071.5518	0.07654871	+	231192.8239	443391.5251	212198.7012	4433915.251	10	1909788.311	9	H	780499.312	379796.281	808671.188	104184.438	142907.5	279650.719	848323.875	385451	408272.219	296158.719	S	818413.562	0	158788.281	0	0	0	551379.562	0	381206.906
1657.7924	0.07680367	+	223762.4497	313637.3125	89874.86278	3136373.125	10	808873.765	9	H	0	242233.562	262031.141	131431.609	296615.188	1315491.875	441108.938	447460.812	0	0	S	0	249231.062	0	0	439952.281	119690.422	0	0	0
2540.1268	0.07680367	+	266590.639	325164.3266	58573.68756	3251643.266	10	527163.188	9	H	0	216115.938	295779.875	100561.922	0	1646127.625	584254.75	160839.875	247963.281	0	S	0	0	127340.219	0	0	164896.75	234926.219	0	0
880.4367	0.0774342	+	41421.0053	68538.5613	27117.556	685385.613	10	244058.004	9	H	0	118675.672	65893.891	0	35293.902	0	122180.469	113496.906	137490.453	92354.32	S	181235.516	0	0	0	0	0	62822.488	0	0
1400.6476	0.0774342	+	79823.05789	116013.807	36190.74911	1160138.07	10	325716.742	9	H	0	205580.125	142332.578	0	82686.336	0	227019.703	143832.344	208693.906	149993.078	S	0	0	0	0	0	92086.367	233630.375	0	0
1446.6872	0.0774342	+	85992.41939	125372.0235	39379.60411	1253720.235	10	354416.437	9	H	184106.328	0	179183.781	0	127832.641	137331.719	211477.656	290802.969	0	122985.141	S	134436.984	0	0	0	0	0	0	219979.453	0
1263.6322	0.07917935	+	487058.1251	822414.4532	335356.3281	8224144.532	10	3018206.953	9	H	821853.188	345576.625	263666.406	0	351731	357524.5	1448129	1148930.625	2598835.5	887897.688	S	768776.25	160446.953	168872.734	280869.406	85534.297	312004.344	570956.875	314354.844	356391.25
1365.6388	0.07917935	+	360989.7014	760091.5407	399101.8393	7600915.407	10	3591916.554	9	H	1192970.625	365323.719	465979.312	221076.125	547641	929721.5	683666.188	1194975.875	1833423.875	166137.188	S	1122390.125	335990.312	237970.703	95333.258	0	187177.156	262060.734	256136.391	1094857.875
1459.6924	0.07917935	+	1258199.43	1793308.77	535109.3401	1.79E+07	10	4815984.061	9	H	5599036.5	1750660.625	1121413.75	182366.828	123915.719	3597249.25	2330120.25	423962.469	873363.062	1930999.25	S	1019317.312	353085.5	305432.812	583253.562	0	951581.875	1107783.625	291123.406	204405.969
1028.5008	0.080947	+	6173.035844	85811.9594	79638.92356	858119.594	10	716750.312	9	H	159929.219	145236.828	0	0	0	174735.312	0	181617.391	124750.836	71850.008	S	716750.312	0	0	0	0	0	0	0	0
867.0971	0.08329764	+	45204.13536	53812.6328	8608.497444	538126.328	10	77476.477	9	H	165245.906	70777.055	0	0	83071.898	0	62485.25	0	156546.219	0	S	0	0	0	0	0	0	0	0	77476.477
1034.5153	0.08329764	+	129047.2886	139695.4093	10648.12067	1396954.093	10	95833.086	9	H	355283.562	74313.359	0	0	75751.758	104584.352	0	0	787021.062	0	S	0	0	0	0	0	0	0	0	95833.086
1492.7493	0.08329764	+	75603.18517	93984.8015	18381.61633	939848.015	10	165434.547	9	H	0	0	0	59355.875	100468.156	375259.562	186989.406	0	217775.016	0	S	0	0	0	0	0	0	0	165434.547	0
2063.9825	0.08329764	+	125053.0049	153750.3157	28697.31078	1537503.157	10	258275.797	9	H	0	0	367300.688	0	206848.531	0	346736.844	207129.688	409487.406	0	S	0	0	0	0	0	0	258275.797	0	0
2235.0652	0.08329764	+	110588.909	138150.2406	27561.33156	1381502.406	10	248051.984	9	H	0	339840.531	222154.906	0	246394.625	299757	0	0	0	273355.344	S	248051.984	0	0	0	0	0	0	0	0
2905.3775	0.08329764	+	151312.0386	187412.9344	36100.89578	1874129.344	10	324908.062	9	H	268912.219	280454.375	0	0	413865.906	545311.188	0	365585.656	0	0	S	0	0	0	0	0	0	0	0	324908.062
1363.7348	0.08513708	+	94780.40841	145975.2453	51194.83689	1459752.453	10	460753.532	9	H	319187.812	285345.594	208387.922	0	153049.078	0	236043.078	0	257738.969	0	S	145060.594	0	0	0	0	0	168310.922	147382.016	0
1513.7536	0.08513708	+	250790.3084	284774.364	33984.05556	2847743.64	10	305856.5	9	H	631107	0	252391.469	0	140497.359	578145.75	543758.312	0	0	701843.75	S	0	0	0	37476.719	104577.219	0	163802.562	0	0
2044.9909	0.08513708	+	109364.6847	157255.8391	47891.15444	1572558.391	10	431020.39	9	H	199485.547	0	0	0	150900.375	304805.281	233059.438	0	383596.562	300711.188	S	173332.75	0	146914.828	0	0	110772.812	0	0	0
1634.7683	0.08606897	+	437027.4892	567185.7843	130158.2951	5671857.843	10	1171424.656	9	H	278023.906	0	337982.312	0	388760.219	333625.156	1844118.625	1408017.375	1081330.25	0	S	292866.875	141085.812	159487.609	243761.641	0	0	334222.719	0	0
1208.5896	0.08627277	+	466092.3677	652997.8313	186905.4636	6529978.313	10	1682149.172	9	H	589199.375	189441.578	187514.344	0	227699.141	145432.969	1151510.875	1206519	2420920.75	411740.281	S	532209	108571.188	144928.344	165430.281	100170.172	188276.781	245990.875	196572.531	0
1180.6965	0.0891084	+	50972.35928	100011.5945	49039.23522	1000115.945	10	441353.117	9	H	142976.906	144434.156	87160.477	46296.695	101764.945	0	150567.641	165742.016	0	161173.109	S	108109.148	0	0	0	57141.914	68387.562	111721.516	95992.977	0
1686.7941	0.08975356	+	141931.3968	208399.2571	66467.86033	2083992.571	10	598210.743	9	H	0	291338.438	198019.656	41382.602	0	610162.125	436754.719	0	289586.469	216748.562	S	201197.531	0	128750.602	0	118651.641	0	149610.969	0	0
2312.0293	0.08975356	+	117286.4763	180676.3922	63389.91589	1806763.922	10	570509.243	9	H	0	0	208798.016	70233.672	0	300605.969	465639.906	224449.375	243616.734	293420.25	S	0	0	0	50017.898	0	0	127384.891	237777.016	155329.438
1855.8732	0.09127757	+	275434.5162	455661.2124	180226.6962	4556612.124	10	1622040.266	9	H	489570.656	280713.656	506588.531	151751.172	173923	237397.922	410133.75	468196.375	1551086	287251.062	S	486437.906	0	0	0	0	252450.547	320576.188	562575.625	0
2150.977	0.09127757	+	318777.0151	536816.489	218039.4739	5368164.89	10	1962355.265	9	H	1411069.5	913965.062	343302.531	109509.125	0	837216.875	485424.688	177023.047	336980.312	753673.75	S	0	238883.828	0	0	0	477005.031	602912	387299.25	256255.156
1788.9326	0.09233218	+	115121.7804	179886.4141	64764.63367	1798864.141	10	582881.703	9	H	0	0	250456.125	52893.469	255433	201907.344	387502.969	0	410113.375	240557.859	S	0	0	0	0	122119.547	94825.875	0	365936.281	0
2133.0261	0.09233218	+	220051.1168	329298.8234	109247.7066	3292988.234	10	983229.359	9	H	456895.938	793163	510299.812	0	418417.125	0	495741.25	219266.484	399204.625	0	S	0	251553.625	201851.984	0	0	0	529823.75	0	0
1029.5923	0.09267505	+	56499.66084	73160.7954	16661.13456	731607.954	10	149950.211	9	H	91499.93	55584.887	0	0	0	62623.762	104097.992	129829.227	287972.156	0	S	87294.289	0	0	0	0	0	62655.922	0	0
1983.8928	0.09267505	+	92932.69971	137158.8126	44226.11289	1371588.126	10	398035.016	9	H	284875.344	224840.594	0	73436.516	0	279650.5	293484.969	0	0	215300.203	S	230227.75	0	0	0	0	167807.266	0	0	0
2280.1901	0.09267505	+	111304.9726	160964.568	49659.59544	1609645.68	10	446936.359	9	H	248384.672	395023.438	333870.5	82789.633	0	0	0	239244.625	310332.812	0	S	283100.25	0	0	0	0	163836.109	0	0	0
1184.5883	0.0934481	+	97556.13296	131806.0574	34249.92444	1318060.574	10	308249.32	9	H	0	0	103035.281	39412.488	95176.625	146049.641	0	294031.031	531142	109213.508	S	0	0	0	0	0	0	0	128107.914	180141.406
2024.0447	0.0934481	+	88416.02623	154097.8439	65681.81767	1540978.439	10	591136.359	9	H	183139.969	234804.938	0	0	224353.797	255096.516	173416.859	0	229691.219	240475.141	S	0	0	0	0	0	0	208861.859	382274.5	0
2056.982	0.09358898	+	361996.0646	622074.2468	260078.1822	6220742.468	10	2340703.64	9	H	0	490613.25	854837.688	0	225065.812	1943118.625	1303582.75	371869.219	463942.562	567712.562	S	323598.188	223432.734	218958.75	203751.734	0	232499.359	379486.281	417921.969	341054.625
831.4866	0.09472564	+	85923.7797	85923.7797	0	859237.797	10	0	9	H	258697.156	88474.766	0	0	0	0	0	0	512065.875	0	S	0	0	0	0	0	0	0	0	0
911.4554	0.09472564	+	45122.1086	45122.1086	0	451221.086	10	0	9	H	0	0	0	0	0	0	178560.766	181318.312	0	91342.008	S	0	0	0	0	0	0	0	0	0
1036.5266	0.09472564	+	26244.591	26244.591	0	262445.91	10	0	9	H	0	112810.102	96210.031	0	53425.777	0	0	0	0	0	S	0	0	0	0	0	0	0	0	0
1066.4918	0.09472564	+	29251.307	29251.307	0	292513.07	10	0	9	H	0	109681.07	0	0	0	100339.633	0	0	0	82492.367	S	0	0	0	0	0	0	0	0	0
1150.616	0.09472564	+	37349.139	37349.139	0	373491.39	10	0	9	H	0	0	168253.984	0	88598.898	0	0	0	116638.508	0	S	0	0	0	0	0	0	0	0	0
1227.6325	0.09472564	+	72036.3	72036.3	0	720363	10	0	9	H	0	0	0	0	0	0	236440.781	208574.688	275347.531	0	S	0	0	0	0	0	0	0	0	0
1233.6117	0.09472564	+	47319.2281	47319.2281	0	473192.281	10	0	9	H	0	181472.125	158766.703	0	0	132953.453	0	0	0	0	S	0	0	0	0	0	0	0	0	0
1289.6163	0.09472564	+	36355.6899	36355.6899	0	363556.899	10	0	9	H	0	0	122496.68	103405.25	0	137654.969	0	0	0	0	S	0	0	0	0	0	0	0	0	0
1297.7117	0.09472564	+	46317.9187	46317.9187	0	463179.187	10	0	9	H	0	0	213890.297	0	106257.859	0	0	0	0	143031.031	S	0	0	0	0	0	0	0	0	0
1411.6711	0.09472564	+	48732	48732	0	487320	10	0	9	H	0	0	0	0	0	0	131739.172	200233.953	155346.875	0	S	0	0	0	0	0	0	0	0	0
1497.731	0.09472564	+	56448.725	56448.725	0	564487.25	10	0	9	H	0	0	0	0	0	113577.5	0	167457.656	283452.094	0	S	0	0	0	0	0	0	0	0	0
1514.793	0.09472564	+	65421.996	65421.996	0	654219.96	10	0	9	H	0	190886.062	0	0	129127.336	0	0	0	334206.562	0	S	0	0	0	0	0	0	0	0	0
1516.7009	0.09472564	+	144289.8843	144289.8843	0	1442898.843	10	0	9	H	424717.969	0	0	0	0	0	0	462874.312	555306.562	0	S	0	0	0	0	0	0	0	0	0
1587.7997	0.09472564	+	240301.1625	240301.1625	0	2403011.625	10	0	9	H	0	0	0	0	619704.375	0	1185812.625	597494.625	0	0	S	0	0	0	0	0	0	0	0	0
1614.8864	0.09472564	+	134458.6906	134458.6906	0	1344586.906	10	0	9	H	0	0	0	0	282449	430035.594	632102.312	0	0	0	S	0	0	0	0	0	0	0	0	0
1629.723	0.09472564	+	79572.0687	79572.0687	0	795720.687	10	0	9	H	0	0	0	0	0	0	313613.156	0	267461.781	214645.75	S	0	0	0	0	0	0	0	0	0
1643.7901	0.09472564	+	62209.5562	62209.5562	0	622095.562	10	0	9	H	0	0	0	0	151688.609	172303.609	0	0	298103.344	0	S	0	0	0	0	0	0	0	0	0
1669.8467	0.09472564	+	95913.7181	95913.7181	0	959137.181	10	0	9	H	0	0	0	68835.805	0	0	536722.188	353579.188	0	0	S	0	0	0	0	0	0	0	0	0
1752.8604	0.09472564	+	68206.7953	68206.7953	0	682067.953	10	0	9	H	0	0	224365.594	0	181469.359	0	0	0	276233	0	S	0	0	0	0	0	0	0	0	0
1947.0342	0.09472564	+	126312.2219	126312.2219	0	1263122.219	10	0	9	H	0	0	440787.125	0	0	0	447329.75	0	0	375005.344	S	0	0	0	0	0	0	0	0	0
2149.0525	0.09472564	+	72435.9914	72435.9914	0	724359.914	10	0	9	H	341011.625	0	0	96737.633	0	0	0	286610.656	0	0	S	0	0	0	0	0	0	0	0	0
2172.0621	0.09472564	+	86860.2905	86860.2905	0	868602.905	10	0	9	H	0	272148.812	0	0	0	299889.062	0	0	296565.031	0	S	0	0	0	0	0	0	0	0	0
2273.1327	0.09472564	+	90105.4	90105.4	0	901054	10	0	9	H	0	334894.406	281127.719	0	0	0	0	0	0	285031.875	S	0	0	0	0	0	0	0	0	0
2298.2001	0.09472564	+	84897.8968	84897.8968	0	848978.968	10	0	9	H	306837.594	0	0	0	0	0	0	0	261676.312	280465.062	S	0	0	0	0	0	0	0	0	0
2707.3559	0.09472564	+	64147.9375	64147.9375	0	641479.375	10	0	9	H	0	0	0	0	179887.75	0	0	211033.766	250557.859	0	S	0	0	0	0	0	0	0	0	0
2732.3264	0.09472564	+	92016.1469	92016.1469	0	920161.469	10	0	9	H	232027.5	0	0	0	218828.969	469305	0	0	0	0	S	0	0	0	0	0	0	0	0	0
2799.3449	0.09472564	+	193802.7031	193802.7031	0	1938027.031	10	0	9	H	0	0	0	131184.906	713019.625	0	0	0	0	1093822.5	S	0	0	0	0	0	0	0	0	0
2810.3129	0.09472564	+	101920.1484	101920.1484	0	1019201.484	10	0	9	H	0	0	0	0	407726.594	367759.812	0	0	243715.078	0	S	0	0	0	0	0	0	0	0	0
2891.3845	0.09472564	+	55255.4899	55255.4899	0	552554.899	10	0	9	H	0	0	0	117893.727	0	0	273101.5	0	0	161559.672	S	0	0	0	0	0	0	0	0	0
2902.5166	0.09472564	+	35828.8907	35828.8907	0	358288.907	10	0	9	H	121384	0	0	0	0	0	0	0	127396.68	109508.227	S	0	0	0	0	0	0	0	0	0
2924.359	0.09472564	+	50061.0688	50061.0688	0	500610.688	10	0	9	H	0	0	132632.875	0	163055.094	0	204922.719	0	0	0	S	0	0	0	0	0	0	0	0	0
3105.3973	0.09472564	+	66308.6562	66308.6562	0	663086.562	10	0	9	H	199303.531	0	0	0	150194.75	0	313588.281	0	0	0	S	0	0	0	0	0	0	0	0	0
3184.6249	0.09472564	+	215274.9219	215274.9219	0	2152749.219	10	0	9	H	0	0	644044.625	0	0	0	0	0	419756.469	1088948.125	S	0	0	0	0	0	0	0	0	0
3349.7211	0.09472564	+	75802.9891	75802.9891	0	758029.891	10	0	9	H	0	289235.875	221048.094	0	0	0	0	0	0	247745.922	S	0	0	0	0	0	0	0	0	0
1215.6323	0.100963	+	453027.8269	597257.8876	144230.0607	5972578.876	10	1298070.546	9	H	667947.25	165954.516	149537.438	0	135727.797	146345.312	749601.438	966504	2589393.75	401567.375	S	536681.312	0	0	100901.375	0	195332.969	169455.203	143052.031	152647.656
1549.6688	0.100963	+	147981.942	270675.2701	122693.3281	2706752.701	10	1104239.953	9	H	742236.5	265846.188	163814.344	54571.309	0	518967.875	317363.969	130988.938	218899.578	294064	S	269750.75	155796.406	0	131205.406	109775.906	185318.797	252392.688	0	0
1098.6248	0.1023198	+	624470.3413	946705.6954	322235.3541	9467056.954	10	2900118.187	9	H	884790.438	318600.375	228543.766	0	378352.781	303304.469	2118626.25	1492732.25	2793111.75	948994.875	S	867842.5	153568.031	205567.109	337309.844	0	456408.438	419187.781	166731.078	293503.406
891.4997	0.1023978	+	49171.94206	69319.9055	20147.96344	693199.055	10	181331.671	9	H	102774.758	83523.289	0	0	69599.625	0	133830.719	190302.047	113168.617	0	S	0	44034.074	0	0	0	0	45015.941	0	92281.656
1238.6522	0.1023978	+	92872.77903	117518.6397	24645.86067	1175186.397	10	221812.746	9	H	295309.312	94532.648	80473.391	0	0	203892.781	226532.484	0	0	274445.781	S	0	119705.484	0	32818.004	0	0	69289.258	0	0
1309.6052	0.1023978	+	287006.2258	339315.2624	52309.03656	3393152.624	10	470781.329	9	H	691729.625	527108.562	0	157316.844	0	0	1025801	0	361283.031	629913.562	S	0	164508.641	106984.719	0	0	0	199287.969	0	0
1609.6667	0.1023978	+	121754.1234	158821.232	37067.10856	1588212.32	10	333603.977	9	H	0	170630.625	150749.047	0	119051.555	0	414137.406	231774.125	0	501869.562	S	0	0	0	61733.883	0	133611.141	0	0	138258.953
1739.7339	0.1023978	+	101049.0624	134059.4812	33010.41878	1340594.812	10	297093.769	9	H	0	240413.812	136017.047	0	116887.625	0	365159.875	0	245837.047	236279.406	S	137561.281	0	0	45083.457	0	0	114449.031	0	0
2086.9911	0.1023978	+	97856.90749	135780.8086	37923.90111	1357808.086	10	341315.11	9	H	342569.188	0	190728.031	72506.758	0	209406.984	218045.906	0	324551.219	0	S	175447.453	0	0	44417.93	0	121449.727	0	0	0
2108.1029	0.1023978	+	156035.2004	225446.486	69411.28556	2254464.86	10	624701.57	9	H	0	384765.125	0	0	235742.391	572849	465293.719	0	285633.031	310181.594	S	0	0	216724.906	0	0	121707.664	286269	0	0
1254.6059	0.1024898	+	79810.28903	95016.6797	15206.39067	950166.797	10	136857.516	9	H	235718.188	0	78777.117	69088.867	0	125015.844	0	0	441566.781	0	S	0	0	0	0	0	0	0	0	136857.516
1275.6078	0.1024898	+	63854.23842	82588.3652	18734.12678	825883.652	10	168607.141	9	H	0	0	295739.438	50662.918	95298.609	157481.406	0	0	0	226701.281	S	0	0	0	0	168607.141	0	0	0	0
1696.7583	0.1024898	+	80035.71274	99089.2023	19053.48956	990892.023	10	171481.406	9	H	316024.375	0	131846.078	0	0	157838.531	0	113635.414	0	271547.625	S	0	0	0	0	0	0	171481.406	0	0
1182.6104	0.102516	+	256748.3991	347201.5337	90453.13456	3472015.337	10	814078.211	9	H	1502976.625	260541.594	263332.719	74423.992	0	342242.219	517538.688	238242.344	0	272717.156	S	337202.844	96043.625	0	90362.773	0	290468.969	0	0	0
1298.7686	0.102516	+	55348.77859	110724.4157	55375.63711	1107244.157	10	498380.734	9	H	121862.977	215316.828	112389.992	0	101099.391	0	193407.297	104317.555	160111.859	98738.258	S	0	0	0	43645.336	0	66296.945	270583.75	117854.703	0
1748.7811	0.102516	+	192651.3106	303212.9235	110561.6129	3032129.235	10	995054.516	9	H	1040828.938	381179.188	173566.219	0	0	298204.656	447227.281	0	260015.641	431107.312	S	258251.844	0	116022.203	0	0	165342.5	281073.719	0	174364.25
2169.9587	0.102516	+	172059.3776	285326.7812	113267.4036	2853267.812	10	1019406.632	9	H	0	485220.656	338042.312	0	304835.75	0	799596.25	261506.688	305407.844	358658.312	S	215015.562	187013.25	170331.969	96776.82	0	0	350269.031	0	0
1967.9288	0.1069915	+	118847.4504	201687.736	82840.28556	2016877.36	10	745562.57	9	H	346799.625	383511.094	0	0	223468.859	162831.406	313710.094	271600.344	314955.938	0	S	0	0	171381.25	82012.82	0	148772.562	343395.938	0	0
2202.96	0.1069915	+	479930.2925	656351.1969	176420.9044	6563511.969	10	1587788.14	9	H	0	1263851.5	379851.594	0	792491.562	514217.5	0	355650.188	1632117.25	1625332.375	S	446845.812	0	0	0	375470.812	241898.297	0	523573.219	0
1931.9879	0.1082034	+	108508.412	237609.8413	129101.4293	2376098.413	10	1161912.864	9	H	0	365810.062	303883.344	76733.398	187178.734	310712.656	385733.656	0	361031.594	385014.969	S	198941.844	175697.125	220316.141	53876.988	0	0	176649.047	336431.719	0
1307.5914	0.1087772	+	43277.62664	60897.2352	17619.60856	608972.352	10	158576.477	9	H	0	127363.094	104140.508	0	0	99698.461	0	0	152837.375	124932.914	S	82798.18	0	0	0	0	75778.297	0	0	0
1505.7661	0.1087772	+	54841.09264	81264.8452	26423.75256	812648.452	10	237813.773	9	H	182997.562	0	123406.492	0	124476.539	153604.375	228163.484	0	0	0	S	0	0	122362.289	0	0	115451.484	0	0	0
1800.8377	0.1087772	+	95256.59146	126432.4109	31175.81944	1264324.109	10	280582.375	9	H	0	0	0	0	216991.562	0	311629.125	191809.422	267529.219	276364.781	S	165791.797	114790.578	0	0	0	0	0	0	0
1924.8937	0.1087772	+	133436.6627	171851.0828	38414.42011	1718510.828	10	345729.781	9	H	0	308056.062	244072.391	0	0	622137.312	0	254941.188	289303.875	0	S	200393.109	0	145336.672	0	0	0	0	0	0
2145.9851	0.1087772	+	124796.9556	162921.5719	38124.61633	1629215.719	10	343121.547	9	H	554426	323898.969	248261.719	0	0	258784.578	0	0	0	243844.453	S	0	0	154128.031	0	0	0	188993.516	0	0
2357.1652	0.1087772	+	118171.2849	146132.7718	27961.48689	1461327.718	10	251653.382	9	H	0	369743.812	0	0	0	229043.625	0	244643.594	350533.281	267363.406	S	0	0	151115.609	0	0	100537.773	0	0	0
1738.0146	0.1102874	+	230808.2243	267357.6937	36549.46944	2673576.937	10	328945.225	9	H	557736.375	280543.156	167754.25	0	0	634164.625	326305.406	0	0	707073.125	S	96178.648	0	0	36704.023	0	102186.781	93875.773	0	0
1650.7632	0.1107192	+	329739.4797	496768.6766	167029.1969	4967686.766	10	1503262.772	9	H	403487.562	209315.75	152283.422	0	181036.5	193353.969	556140.188	482303.375	2425101.25	364664.75	S	329294.875	156565.156	0	85450.812	0	107654.07	290416.406	311092.094	222789.359
1769.0005	0.1107192	+	55766.4754	183343.6734	127577.198	1833436.734	10	1148194.782	9	H	181519.547	294366.906	224006.203	70494	169021.016	216863.797	195982.453	0	235870.953	245311.859	S	175810.969	0	126354.766	0	127620.992	69935.43	148432.125	306184.312	193856.188
1783.8009	0.1107192	+	88678.87338	212633.4536	123954.5802	2126334.536	10	1115591.222	9	H	525424.812	202481.844	172534.125	54955.613	129289.453	299366.938	244068.297	0	280713.688	217499.766	S	195508.641	0	116357.25	62866.363	118100.344	0	201509.109	253633.312	167616.203
906.4648	0.1117079	+	164324.9297	222660.3116	58335.38189	2226603.116	10	525018.437	9	H	0	0	161020.812	65079.242	0	0	608351.062	446499.531	671693.938	273958.531	S	360010.031	0	0	0	0	0	165008.406	0	0
1031.5969	0.1117079	+	57718.87673	76852.0434	19133.16667	768520.434	10	172198.5	9	H	168787.938	68191.719	0	0	0	68050.406	103778.484	311022.188	0	48689.699	S	107051.445	0	0	0	0	0	0	0	65147.055
1169.5218	0.1117079	+	62273.9342	89992.3352	27718.401	899923.352	10	249465.609	9	H	144671.594	0	136094.453	0	0	143571.391	219221.766	0	177687.562	78676.586	S	0	101721.25	0	0	0	0	0	147744.359	0
1235.6113	0.1117079	+	152351.9967	193362.5349	41010.53822	1933625.349	10	369094.844	9	H	1108453.75	0	115018.344	48963.957	0	166338.344	259865.766	0	234985.188	0	S	208894.906	0	0	0	0	160199.938	0	0	0
1371.7122	0.1117079	+	59101.91819	88529.5363	29427.61811	885295.363	10	264848.563	9	H	170062.609	0	0	52726.535	110489.422	141280.625	0	220692.938	190043.234	0	S	149584.547	0	0	0	0	0	0	0	115264.016
2996.4908	0.1117079	+	206615.0565	318555.9905	111940.934	3185559.905	10	1007468.406	9	H	0	674614.562	909551.625	0	0	266860.125	0	314258.562	373127.531	647147.5	S	891866.75	0	0	115601.656	0	0	0	0	0
1580.8459	0.1150902	+	201359.3413	278816.2541	77456.91278	2788162.541	10	697112.215	9	H	639571.688	258926.266	196308.438	0	0	551035.688	406538.438	113546.211	0	622235.812	S	156771.016	0	0	41455.066	106242.961	108470.953	148692.031	135480.188	0
1076.5006	0.121371	+	100483.0632	151738.8062	51255.743	1517388.062	10	461301.687	9	H	413832.5	89632.25	111187.141	0	88221.734	0	322560.062	178536.719	313417.656	0	S	149632.109	74089.219	74121.797	0	0	0	72987.648	90470.914	0
1562.7953	0.121371	+	704695.1913	873499.239	168804.0477	8734992.39	10	1519236.429	9	H	3675914.25	719979.312	640129.75	0	128135.578	1129840.125	1285382.625	0	0	1155610.75	S	683352.062	213289.641	0	0	122817.992	0	0	278301.406	221475.328
2044.9266	0.121371	+	105368.8713	211164.1594	105795.2881	2111641.594	10	952157.593	9	H	349235.469	241173.797	325876.562	75363.453	0	233948.141	307441.219	0	258679.141	319923.812	S	280544.062	0	0	0	0	131149.625	272672.75	0	267791.156
1312.6649	0.1223342	+	83764.83496	119344.2594	35579.42444	1193442.594	10	320214.82	9	H	0	155821.969	74421.422	0	168642.25	0	281131.875	200823.016	312602.062	0	S	104728.281	0	106351.969	0	0	0	0	0	109134.57
1805.7733	0.1223342	+	155483.855	224954.1936	69470.33856	2249541.936	10	625233.047	9	H	766331.062	322558.344	0	0	0	223459.609	377794.312	0	197127.828	362270.781	S	222170.422	0	0	0	0	159329.109	243733.516	0	0
1488.7337	0.1249671	+	175597.8233	327505.8476	151908.0243	3275058.476	10	1367172.219	9	H	983830.562	416998.156	217625.797	52115.617	0	478521.531	505862.875	0	327952.938	292151	S	313232.594	166009.578	0	190356.953	0	279296.469	418276.625	0	0
1782.8818	0.1249671	+	70737.75774	173925.5953	103187.8376	1739255.953	10	928690.538	9	H	191148.094	268608	244169.438	0	177036.109	0	177397.578	266254.312	234716.922	179925.5	S	0	0	114658.773	0	0	69148.828	160868.578	387135	196879.359
1996.9719	0.1249671	+	223527.9234	400418.1344	176890.211	4004181.344	10	1592011.899	9	H	727627.5	418713.344	492849.688	199239.812	525401.625	0	509286.375	0	895002	236061	S	0	0	250238.328	77548.586	0	225687.516	261682.281	0	776855.188
2080.9263	0.1249671	+	177673.18	342006.0906	164332.9106	3420060.906	10	1478996.195	9	H	635634.25	298593.312	454825.375	0	0	174330.438	371284.344	341974.094	895766.562	247652.531	S	526112.25	0	242568.484	97607.055	0	327623.656	285084.75	0	0
841.392	0.1250451	+	24409.652	33138.02	8728.368	331380.2	10	78555.312	9	H	0	55472.09	0	0	69677.406	85961.719	0	53818.094	66450.891	0	S	0	0	78555.312	0	0	0	0	0	0
883.065	0.1250451	+	24896.39153	32842.7882	7946.396667	328427.882	10	71517.57	9	H	65317.234	0	60832.719	36623.086	67289.031	0	0	0	98365.812	0	S	0	0	0	0	0	0	0	0	71517.57
998.54	0.1250451	+	29879.96563	41629.5203	11749.55467	416295.203	10	105745.992	9	H	0	113165.039	50071.25	0	0	74650.453	84358.609	0	0	94049.852	S	0	105745.992	0	0	0	0	0	0	0
2448.3256	0.1250451	+	64304.73807	92383.0054	28078.26733	923830.054	10	252704.406	9	H	148805.078	260733.031	0	70008.023	0	0	0	0	229216.797	215067.125	S	0	0	0	0	0	0	0	0	252704.406
2717.0819	0.1250451	+	101974.4683	137504.3329	35529.86456	1375043.329	10	319768.781	9	H	0	264177.125	189387.688	137979.438	227482.953	0	0	556016.125	0	0	S	0	0	0	0	0	0	0	319768.781	0
895.3727	0.1266819	+	40137.98269	44140.8898	4002.907111	441408.898	10	36026.164	9	H	140529.984	0	0	0	0	0	102704.617	68702.719	129471.578	0	S	0	0	0	36026.164	0	0	0	0	0
967.0394	0.1266819	+	40758.76638	45003.5836	4244.817222	450035.836	10	38203.355	9	H	161218.781	0	0	0	94422.844	0	0	0	127470.953	66923.258	S	0	0	0	38203.355	0	0	0	0	0
1032.5919	0.1266819	+	118543.2273	124587.3719	6044.144556	1245873.719	10	54397.301	9	H	273265.875	0	0	0	122880.984	0	151630.422	698096.438	0	0	S	0	0	54397.301	0	0	0	0	0	0
1591.8091	0.1266819	+	91729.86136	105935.6218	14205.76044	1059356.218	10	127851.844	9	H	0	232632.312	268841.75	0	287789.062	0	0	270093.094	0	0	S	0	0	0	0	127851.844	0	0	0	0
1659.8965	0.1266819	+	100404.9971	119072.2437	18667.24656	1190722.437	10	168005.219	9	H	0	0	301140.406	0	290864.281	0	295373.125	0	0	303344.625	S	0	168005.219	0	0	0	0	0	0	0
1706.919	0.1266819	+	85036.106	106425.797	21389.691	1064257.97	10	192507.219	9	H	272147.188	0	0	0	0	275893.438	304353.094	0	211864.25	0	S	192507.219	0	0	0	0	0	0	0	0
1729.7886	0.1266819	+	81620.75839	94867.2515	13246.49311	948672.515	10	119218.438	9	H	0	0	0	0	160393.859	0	344875.656	284290.094	0	159112.906	S	0	0	0	0	0	0	119218.438	0	0
2172.0287	0.1266819	+	96760.57467	112618.375	15857.80033	1126183.75	10	142720.203	9	H	0	0	348752.938	209347.109	221496.391	0	346587.312	0	0	0	S	0	0	0	0	0	142720.203	0	0	0
2261.0648	0.1266819	+	79720.01094	97192.9345	17472.92356	971929.345	10	157256.312	9	H	0	0	0	0	177695.391	0	229987.266	0	306356.844	257889.844	S	0	0	0	0	0	0	157256.312	0	0
2335.9591	0.1266819	+	96526.63829	116877.4734	20350.83511	1168774.734	10	183157.516	9	H	0	0	0	0	309824.906	237124.906	0	394068.844	0	227756.078	S	0	0	0	183157.516	0	0	0	0	0
2347.0131	0.1266819	+	108786.8781	131358.175	22571.29689	1313581.75	10	203141.672	9	H	0	0	0	0	278513.75	276525.438	0	274527.25	0	484015.312	S	0	0	0	0	0	203141.672	0	0	0
2383.952	0.1266819	+	449996.9479	519951.8437	69954.89578	5199518.437	10	629594.062	9	H	0	0	714062.312	0	1080840.875	1436781.5	0	1967833.75	0	0	S	0	0	0	0	0	0	0	629594.062	0
2469.206	0.1266819	+	125640.4018	143922.1188	18281.717	1439221.188	10	164535.453	9	H	0	0	0	0	0	424644.875	0	187527.844	304599	522449.469	S	0	0	164535.453	0	0	0	0	0	0
3052.6237	0.1266819	+	148505.9704	168015.2516	19509.28122	1680152.516	10	175583.531	9	H	0	0	0	177189.641	416919.969	687004.062	0	399038.844	0	0	S	0	0	175583.531	0	0	0	0	0	0
3054.6401	0.1266819	+	116093.0309	126863.8235	10770.79256	1268638.235	10	96937.133	9	H	0	0	0	313602.938	0	0	327356.594	0	470676.281	157002.422	S	0	0	0	96937.133	0	0	0	0	0
3056.6479	0.1266819	+	64693.09519	78530.4563	13837.36111	785304.563	10	124536.25	9	H	0	0	0	132982.5	168823.984	292472.688	0	191025.391	0	0	S	0	0	0	0	0	0	0	124536.25	0
2007.8899	0.1267538	+	220398.2173	436446.1501	216047.9328	4364461.501	10	1944431.395	9	H	526052.875	636000.75	788625.312	0	518849.438	0	738864.688	0	619409.25	536659.188	S	0	305296.75	330172.344	62118.301	0	0	0	0	1246844
2353.272	0.1267538	+	77366.74669	136206.7298	58839.98311	1362067.298	10	529559.848	9	H	141826.266	0	0	83780.172	182731.547	0	313062.094	214130.844	200488.781	226047.594	S	0	201469.734	0	44459.262	0	112930.086	170700.766	0	0
1675.8486	0.1275223	+	82778.61498	187849.8892	105071.2742	1878498.892	10	945641.468	9	H	223238.625	258009.109	218300.391	0	143214.891	164540.641	270913.594	150117.766	276463.25	173700.625	S	191508.812	0	0	0	0	64515.734	133401.188	315324.656	240891.078
2359.1554	0.130235	+	442043.0386	864902.7539	422859.7153	8649027.539	10	3805737.438	9	H	0	2056338.375	1403709.125	95413.258	1072065.375	371871.312	1379923.75	469046.594	1276875.75	523784	S	602474.688	323214.156	315334.688	0	0	304423.281	1118638	678463.5	463189.125
1337.6807	0.1308946	+	257862.8858	328945.0812	71082.19544	3289450.812	10	639739.759	9	H	1569083.75	356121.031	0	0	0	557360.812	348645.625	153034.938	0	305204.656	S	248223.938	100955.727	0	0	0	145136.828	145423.266	0	0
1535.7243	0.1308946	+	60182.12179	256702.8249	196520.7031	2567028.249	10	1768686.328	9	H	326944.312	487291.625	208607.406	0	112123.273	737094.75	0	573237	0	121729.883	S	1562398.25	0	0	0	78159.555	0	0	0	128128.523
1883.9039	0.1308946	+	80611.96712	170998.1859	90386.21878	1709981.859	10	813475.969	9	H	0	0	227893.531	0	150932.344	233319.594	341730.812	202181.344	318925.625	234998.609	S	0	0	154381.547	0	0	0	191142.641	467951.781	0
2236.2088	0.1308946	+	104998.9664	187764.0358	82765.06944	1877640.358	10	744885.625	9	H	257096.016	502625.281	260625.812	89100.062	0	0	203880.625	0	265992.312	298320.25	S	0	0	0	0	0	0	171655.141	319653.531	253576.953
2602.3417	0.1308946	+	79068.76074	141246.0993	62177.33856	1412460.993	10	559596.047	9	H	129274.125	395137.094	168362.422	68635.758	146670.531	311783.594	192597.469	0	0	0	S	165358.062	0	0	0	87767.547	0	0	306470.438	0
1014.6239	0.1312024	+	33217.42941	48617.2133	15399.78389	486172.133	10	138598.055	9	H	0	108921.18	0	0	95741.398	0	107018.844	103259.383	0	71231.328	S	0	0	67345.516	0	0	0	0	0	71252.539
1188.6461	0.1312024	+	53353.73593	71821.8336	18468.09767	718218.336	10	166212.879	9	H	181881.438	0	0	0	0	0	120916.367	157679.531	156359.422	101381.578	S	109799.188	0	0	0	0	56413.691	0	0	0
1235.5266	0.1312024	+	98568.52123	116726.0039	18157.48267	1167260.039	10	163417.344	9	H	211587	0	77826.898	0	0	0	111090.922	310287.5	456467.719	0	S	103200.039	0	0	60217.305	0	0	0	0	0
1283.5667	0.1312024	+	53106.23884	76649.3344	23543.09556	766493.344	10	211887.86	9	H	0	199597.125	131875.594	0	130307.766	0	0	136204.453	0	168508.406	S	0	0	0	0	0	0	80727.141	131160.719	0
1405.8066	0.1312024	+	90030.8295	108398.4415	18367.612	1083984.415	10	165308.508	9	H	0	0	0	0	99395.961	0	241652.875	180940.938	370157.094	191837.547	S	0	0	0	0	0	51588.43	0	0	113720.078
1485.6697	0.1312024	+	61249.95029	93940.8844	32690.93411	939408.844	10	294218.407	9	H	247749.188	0	0	0	0	154950.328	184529.906	0	207553.266	144626.156	S	151131.266	0	0	0	0	0	143087.141	0	0
1656.8022	0.1312024	+	146815.7225	186852.2281	40036.50556	1868522.281	10	360328.55	9	H	0	357340	340520.969	0	0	0	0	269932.281	507878.5	392850.531	S	299786.312	0	0	60542.238	0	0	0	0	0
1843.9804	0.1312024	+	156668.8461	186848.2047	30179.35856	1868482.047	10	271614.227	9	H	0	164805.109	0	0	337138.5	312237.844	0	579352	474948.594	0	S	0	0	0	78566.461	0	0	0	193047.766	0
2056.0973	0.1312024	+	259212.5538	317524.4375	58311.88367	3175244.375	10	524806.953	9	H	422969.031	0	642154.5	0	305060.531	1146260.625	658799.688	0	0	0	S	0	0	0	0	0	131537.297	0	393269.656	0
2115.1184	0.1312024	+	1229879.569	1398611.256	168731.6876	1.40E+07	10	1518585.188	9	H	4744997	3530542.75	1779818.75	0	0	0	3099331.25	0	831422.812	0	S	0	0	0	1149593	0	0	0	0	368992.188
2136.954	0.1312024	+	124472.9205	167606.4562	43133.53567	1676064.562	10	388201.821	9	H	489736.031	292366.094	0	0	0	318286.5	0	0	262431.562	313244.375	S	0	0	0	99235.633	0	0	0	288966.188	0
2277.0373	0.1312024	+	204364.6959	269505.1438	65140.44789	2695051.438	10	586264.031	9	H	0	444118.344	901896.625	0	395686.469	632849	0	0	0	320501	S	0	0	237491.469	0	0	0	348772.562	0	0
903.3091	0.1336989	+	34786.6574	53631.5554	18844.898	536315.554	10	169604.082	9	H	0	128186.797	0	0	0	75201.547	102634.234	82035.156	100940.086	47317.734	S	115473.117	0	54130.965	0	0	0	0	0	0
1074.5409	0.1336989	+	52006.03228	78968.4195	26962.38722	789684.195	10	242661.485	9	H	178264.562	0	0	0	69852.242	79862.352	113977.742	131192.328	216534.969	0	S	127130.633	0	0	0	0	0	0	0	115530.852
1291.5898	0.1336989	+	9774.710033	97119.6337	87344.92367	971196.337	10	786104.313	9	H	155913.688	177855.719	74293.734	0	0	199911.938	0	260501.438	0	102719.82	S	729579.625	0	0	0	56524.688	0	0	0	0
1895.9015	0.1336989	+	51075.81722	213459.911	162384.0938	2134599.11	10	1461456.844	9	H	231268.516	476192.125	247204.016	0	0	687883.062	0	325708.75	0	166342.641	S	1356782.25	0	104674.594	0	0	0	0	0	0
2071.0349	0.1336989	+	72041.33244	117662.414	45621.08156	1176624.14	10	410589.734	9	H	0	277909.562	249731.75	111172.875	172742.312	0	0	146790.594	218277.047	0	S	0	0	193411.422	0	0	0	217178.312	0	0
2149.9803	0.1336989	+	206577.0929	306142.4783	99565.38544	3061424.783	10	896088.469	9	H	0	841840.688	361457.875	126371.344	0	822659.438	0	0	308253.25	600842.188	S	0	0	0	0	0	433570.219	462518.25	0	0
2520.2668	0.1336989	+	96351.03201	192582.6899	96231.65789	1925826.899	10	866084.921	9	H	186200.984	326738.281	265775.688	0	118094.32	592813.938	0	436203.688	0	0	S	753658.562	0	0	0	0	112426.359	0	0	0
1087.5466	0.1376467	+	84933.25713	178047.4828	93114.22567	1780474.828	10	838028.031	9	H	424232.281	186718.672	228395.922	0	88663.078	168609.438	360125.531	204520.359	0	119209.547	S	415641.156	0	135823.906	0	0	0	0	0	286562.969
1786.8245	0.1376467	+	97595.50397	182975.3113	85379.80733	1829753.113	10	768418.266	9	H	0	259001.891	284096.312	54579.27	188246.609	0	312811.438	219661.031	333002.156	178354.406	S	0	0	236545.109	0	0	0	340573.938	0	191299.219
1082.4887	0.1428357	+	44427.90122	86002.291	41574.38978	860022.91	10	374169.508	9	H	173623.219	84182.461	58502.605	0	0	106164.172	87910.312	95814.836	173879.453	79945.852	S	107562.023	0	0	0	0	79237.844	66371.75	0	120997.891
1086.5873	0.1428357	+	79154.77584	151389.2264	72234.45056	1513892.264	10	650110.055	9	H	207290.203	333175.031	197395.312	0	199169.812	149440.656	0	203426.5	223994.75	0	S	154017.656	106245.836	99365.336	0	79266.289	0	0	0	211214.938
1015.4342	0.1451822	+	43118.91222	78867.5	35748.58778	788675	10	321737.29	9	H	0	149804.672	0	0	0	83383.117	172952.422	113732.961	158666.484	110135.344	S	0	0	0	0	0	0	100358.102	111712.227	109666.961
1105.5722	0.1451822	+	323664.7927	398099.625	74434.83233	3980996.25	10	669913.491	9	H	2334915	234754.594	244633.031	0	0	394589.875	0	299870.406	472233.344	0	S	463186.906	0	92281.773	0	0	0	114444.812	0	0
1449.7986	0.1451822	+	155984.1484	227572.4235	71588.27511	2275724.235	10	644294.476	9	H	554421.438	127078.422	159608.5	0	0	0	292776.281	331713.219	810126.375	0	S	484006.781	0	111743.539	0	0	48544.156	0	0	0
2451.1335	0.1451822	+	89376.95286	162442.7063	73065.75344	1624427.063	10	657591.781	9	H	0	351301.219	389777.5	0	268673.594	168059.375	276905.781	0	0	169709.594	S	0	237719.406	0	0	0	162330.719	257541.656	0	0
1140.5634	0.1492476	+	85123.10782	130734.7836	45611.67578	1307347.836	10	410505.082	9	H	245264.812	99495.422	86014.516	0	80766.391	87939.07	0	295261.125	412606.5	0	S	156605.844	0	0	0	63453.793	72784.984	0	117660.461	0
1481.6745	0.1492476	+	83455.54847	130734.0798	47278.53133	1307340.798	10	425506.782	9	H	458660.938	141169.875	132322.109	0	72626.641	170461.031	150138.016	0	181962.188	0	S	0	0	85965.219	47746.727	0	184248.109	107546.727	0	0
931.426	0.1512946	+	20276.44723	31871.3969	11594.94967	318713.969	10	104354.547	9	H	0	0	0	0	77809.297	81753.844	55210.078	49253.902	0	54686.848	S	0	0	104354.547	0	0	0	0	0	0
950.4912	0.1512946	+	34246.47639	45180.2195	10933.74311	451802.195	10	98403.688	9	H	0	91472.961	0	0	0	75851.031	93152.508	98358.414	92967.281	0	S	98403.688	0	0	0	0	0	0	0	0
998.4842	0.1512946	+	27256.47446	40253.5769	12997.10244	402535.769	10	116973.922	9	H	97525.812	45036.672	60361.332	0	0	0	101318.711	0	98293.242	0	S	116973.922	0	0	0	0	0	0	0	0
1111.1075	0.1512946	+	33941.55478	58359.277	24417.72222	583592.77	10	219759.5	9	H	151818.281	0	60580.059	163964.25	111130.43	96099.75	0	0	0	0	S	0	0	0	0	0	219759.5	0	0	0
1160.5852	0.1512946	+	27762.62957	42706.5289	14943.89933	427065.289	10	134495.094	9	H	0	74876.258	0	0	71214.672	0	91508.891	0	99258.523	90206.945	S	0	0	0	0	134495.094	0	0	0	0
1274.5411	0.1512946	+	40466.90381	64624.4837	24157.57989	646244.837	10	217418.219	9	H	0	157549.047	149571.328	0	71584.102	125647.172	0	0	0	141893.188	S	0	0	0	0	0	0	0	217418.219	0
1692.9253	0.1512946	+	61819.28254	89734.4891	27915.20656	897344.891	10	251236.859	9	H	186715.016	0	0	0	116085.812	0	220147.875	186715.141	0	187681.047	S	0	0	0	0	0	0	0	0	251236.859
1894.8944	0.1512946	+	40923.21944	185477.275	144554.0556	1854772.75	10	1300986.5	9	H	243957.734	462736.719	225765.547	0	0	658356.75	0	263956	0	0	S	1300986.5	0	0	0	0	0	0	0	0
3159.5951	0.1512946	+	14065.42344	74616.354	60550.93056	746163.54	10	544958.375	9	H	0	208321.047	122481.992	0	0	0	172610.188	0	96792.469	145957.844	S	0	0	0	0	0	0	0	544958.375	0
1615.8368	0.1530419	+	223998.9048	560986.5124	336987.6076	5609865.124	10	3032888.468	9	H	512745.062	381853	684970.5	93272.344	427370.125	365080.812	886197.25	1070699.125	752167.062	435509.844	S	490705.875	143694.453	210077.984	0	108904.125	95108.75	376169.406	760543	847684.875
1299.6935	0.1543699	+	99268.19309	147300.4882	48032.29511	1473004.882	10	432290.656	9	H	177552.453	109102.156	0	90900.867	0	132063.219	133125.578	250753.609	579507	0	S	0	104423.766	139195.531	0	188671.359	0	0	0	0
1327.7111	0.1543699	+	42299.28412	81059.1859	38759.90178	810591.859	10	348839.116	9	H	108483.945	0	106637.086	0	0	155174.203	106699.555	93855.844	118826.523	120914.703	S	0	0	86593.523	0	0	0	114626.859	0	147618.734
857.4364	0.1550304	+	62915.29647	73104.1298	10188.83333	731041.298	10	91699.5	9	H	0	0	0	0	0	0	177137.016	225590.25	254201.938	74112.094	S	91699.5	0	0	0	0	0	0	0	0
883.1991	0.1550304	+	68632.81536	81097.4898	12464.67444	810974.898	10	112182.07	9	H	345062.656	78192.82	0	0	0	144537.516	243181.906	0	0	0	S	0	0	0	0	0	0	112182.07	0	0
897.4065	0.1550304	+	53248.21224	61199.7348	7951.522556	611997.348	10	71563.703	9	H	182362.125	0	0	0	55095.691	83216.688	0	0	291322.844	0	S	0	0	71563.703	0	0	0	0	0	0
996.4514	0.1550304	+	28403.39806	34772.9805	6369.582444	347729.805	10	57326.242	9	H	136766.625	0	57926.84	0	47411.785	0	105624.555	0	0	0	S	0	0	57326.242	0	0	0	0	0	0
1447.7093	0.1550304	+	61808.32959	78225.7827	16417.45311	782257.827	10	147757.078	9	H	0	146469.281	160612.5	0	0	0	205969.234	269206.812	0	0	S	147757.078	0	0	0	0	0	0	0	0
1689.7857	0.1550304	+	56476.08336	72837.0938	16361.01044	728370.938	10	147249.094	9	H	0	0	173470.969	65147.922	0	0	267479.188	222272.859	0	0	S	0	0	147249.094	0	0	0	0	0	0
1760.8171	0.1550304	+	108179.1172	136579.1172	28400	1365791.172	10	255600	9	H	0	0	310909.719	116868.734	0	557017.375	0	380995.344	0	0	S	0	0	255600	0	0	0	0	0	0
2219.0668	0.1550304	+	158815.4544	187806.9492	28991.49478	1878069.492	10	260923.453	9	H	584042.688	0	0	74154.492	0	438099.75	781772.562	0	0	0	S	0	260923.453	0	0	0	0	0	0	0
2273.1435	0.1550304	+	103011.9513	116461.8046	13449.85333	1164618.046	10	121048.68	9	H	0	0	0	113694.953	267792.281	0	494508.5	288622.312	0	0	S	0	0	0	0	0	121048.68	0	0	0
2402.2777	0.1550304	+	111944.6947	140387.1391	28442.44444	1403871.391	10	255982	9	H	352147.344	474264.406	424601.594	152858.047	0	0	0	0	0	0	S	0	255982	0	0	0	0	0	0	0
2467.2946	0.1550304	+	81038.33633	97123.253	16084.91667	971232.53	10	144764.25	9	H	250693.484	399529.781	0	90134.312	0	0	0	230874.953	0	0	S	0	144764.25	0	0	0	0	0	0	0
2627.3704	0.1550304	+	53326.48864	70547.2352	17220.74656	705472.352	10	154986.719	9	H	233883.594	0	243829.969	55811.242	0	0	171947.547	0	0	0	S	0	0	0	0	0	0	0	0	154986.719
2809.3151	0.1550304	+	132626.7974	144623.5968	11996.79944	1446235.968	10	107971.195	9	H	0	0	597314.375	65321.781	549433.312	0	0	234166.5	0	0	S	0	0	0	0	107971.195	0	0	0	0
886.4346	0.1570564	+	41932.39271	61788.5836	19856.19089	617885.836	10	178705.718	9	H	0	74223.562	0	0	0	0	142337.344	105505.117	186501.688	109318.125	S	105809.445	0	0	0	0	0	0	72896.273	0
913.4261	0.1570564	+	31129.94912	47884.7859	16754.83678	478847.859	10	150793.531	9	H	0	89899.633	89300.953	0	96369.359	139510.594	63767.32	0	0	0	S	0	0	80073	0	0	0	70720.531	0	0
941.4667	0.1570564	+	32285.06589	46676.164	14391.09811	466761.64	10	129519.883	9	H	111264.906	72712.648	0	0	0	0	63017.75	0	106870.508	112895.828	S	79006.469	0	50513.414	0	0	0	0	0	0
1074.6041	0.1570564	+	86036.05609	108501.8382	22465.78211	1085018.382	10	202192.039	9	H	313222	0	75551.586	0	0	222148.984	221798.359	0	0	252297.453	S	114974.562	0	0	0	0	0	87217.477	0	0
1447.7572	0.1570564	+	69551.60698	90874.7672	21323.16022	908747.672	10	191908.442	9	H	251896.766	151030.531	140796.469	0	0	175054.672	189969.234	0	0	0	S	0	151494.516	0	40413.926	0	0	0	0	0
1660.8022	0.1570564	+	100968.9213	139281.7337	38312.81244	1392817.337	10	344815.312	9	H	0	351563.938	314525.25	104215.977	257164.453	0	0	0	0	365347.719	S	211841.109	0	0	0	0	0	132974.203	0	0
1684.7926	0.1570564	+	121058.4108	159660.3969	38601.98611	1596603.969	10	347417.875	9	H	653966.5	0	0	0	0	303294.5	248385.047	0	185454.75	205503.172	S	0	226889.25	120528.625	0	0	0	0	0	0
1692.873	0.1570564	+	57450.8515	79456.9375	22006.086	794569.375	10	198054.774	9	H	0	234656.172	190228.984	69985.039	127426.305	0	0	0	0	172272.875	S	0	0	0	39205.805	158848.969	0	0	0	0
1768.9093	0.1570564	+	63277.41991	96709.5188	33432.09889	967095.188	10	300888.89	9	H	0	0	212645.891	67700.328	186142.375	0	219000.156	281606.438	0	0	S	0	150310.906	150577.984	0	0	0	0	0	0
1952.0071	0.1570564	+	237873.8435	279814.4673	41940.62378	2798144.673	10	377465.614	9	H	0	757042.688	430534.438	0	255599.391	0	0	1072249.5	282718.656	0	S	0	0	0	48454.77	0	0	0	329010.844	0
1961.9823	0.1570564	+	492893.9065	536665.9273	43772.02078	5366659.273	10	393948.187	9	H	0	616393.188	856098.312	109762.148	0	2239641.75	1544763.875	0	0	0	S	0	0	0	206281.906	0	187666.281	0	0	0
2284.9458	0.1570564	+	99968.23802	138642.9828	38674.74478	1386429.828	10	348072.703	9	H	0	232038.531	0	0	123360.422	0	389397.594	0	358835.906	282797.375	S	0	0	0	0	0	159280.234	188792.469	0	0
2573.1941	0.1570564	+	84374.0406	116664.5046	32290.464	1166645.046	10	290614.176	9	H	0	274242.531	203013.656	0	115179.812	313297.031	260912.016	0	0	0	S	0	0	0	58400.395	0	0	232213.781	0	0
2316.0453	0.1585824	+	206105.8974	360599.2282	154493.3308	3605992.282	10	1390439.977	9	H	0	659562.875	413068.438	0	0	864760.938	593467.625	251864.969	280830.875	542436.562	S	294731.25	202980.938	185142.469	139112.234	0	119905.555	448567.531	0	0
818.4355	0.1588989	+	46911.61899	94240.7171	47329.09811	942407.171	10	425961.883	9	H	0	106936.953	0	0	52323.711	0	327572.75	157584.562	202947.656	95041.539	S	334556.844	0	0	0	0	0	91405.039	0	0
1637.7678	0.1588989	+	86935.44509	217286.0562	130350.6111	2172860.562	10	1173155.5	9	H	0	478520.281	184600.031	0	131087.766	235885.641	0	960539.812	0	182227.031	S	1030778.812	142376.688	0	0	0	0	0	0	0
1876.9004	0.1588989	+	78459.47852	130832.7563	52373.27778	1308327.563	10	471359.5	9	H	0	246638.5	0	0	150692.078	299806.188	0	180565.391	227796.75	202828.656	S	0	246460.078	224899.422	0	0	0	0	0	0
1306.7156	0.1632655	+	43554.6583	133508.5993	89953.941	1335085.993	10	809585.469	9	H	203242.109	132545.797	171282.719	0	62230.352	104616.656	274867.5	135738.891	128319.117	122242.852	S	315255.625	0	99078.328	69499.977	113049.578	63804.82	148897.141	0	0
2151.9752	0.1671006	+	208324.2055	369878.6499	161554.4444	3698786.499	10	1453990	9	H	981561.812	625021.75	243945.406	0	0	579592.188	378528.562	0	283152.031	606984.75	S	0	204521.062	142215.5	0	0	380043.188	461677.75	265532.5	0
2231.0652	0.1671006	+	376699.5932	771282.6939	394583.1007	7712826.939	10	3551247.906	9	H	0	1575250.125	695703.438	215979.188	1104931.125	638717.938	0	820899.25	1411640.125	1249705.75	S	748767.375	0	387473.156	0	0	0	0	1515394	899613.375
1339.7077	0.1708994	+	4375.160878	39330.6781	34955.51722	393306.781	10	314599.655	9	H	0	0	0	0	0	0	0	0	393306.781	0	S	0	0	101797.039	32304.623	0	0	86244.141	94253.852	0
876.4908	0.1711641	+	42333.34519	64996.2883	22662.94311	649962.883	10	203966.488	9	H	106989.648	59810.645	47419.801	0	0	0	85870.039	166148.094	183724.656	0	S	80844.273	65520.27	57601.945	0	0	0	0	0	0
1545.8047	0.1711641	+	89081.62843	134243.9531	45162.32467	1342439.531	10	406460.922	9	H	396629.656	0	143224.703	0	0	177661.172	227266.516	0	216790.562	180866.922	S	0	241316.969	128971.242	36172.711	0	0	0	0	0
1661.9517	0.1711641	+	102063.039	153182.1484	51119.10944	1531821.484	10	460071.985	9	H	0	0	185565.609	97607.906	322487.375	0	447179.5	202130.156	276850.938	0	S	132790.094	0	0	0	0	0	109781.969	217499.922	0
1695.817	0.1711903	+	88373.95818	210481.5164	122107.5582	2104815.164	10	1098968.024	9	H	392930.312	343417.469	170283.594	39424.367	215372.438	0	0	200244.609	406122.375	337020	S	0	0	153063.797	0	0	95755.414	261594.047	391776.219	196778.547
1856.9849	0.1740848	+	45928.66224	153971.8898	108043.2276	1539718.898	10	972389.048	9	H	274983.938	156693.922	174179.312	47857.711	180346.781	235370.781	193025.078	0	277261.375	0	S	165171.578	115574.922	161860.172	0	0	0	155212.641	236197.891	138371.844
2184.1247	0.1740848	+	106723.0588	266102.2047	159379.1459	2661022.047	10	1434412.313	9	H	163304.406	247811.75	268172.219	137103.531	441513.188	421780.5	252236.578	402263.469	326836.406	0	S	0	198408.422	174641.484	0	0	0	205954.938	523442.125	331965.344
989.5757	0.1746671	+	130508.27	250102.4614	119594.1914	2501024.614	10	1076347.723	9	H	0	466664.094	233234.828	53872.879	0	0	398059.844	608622.625	362083.156	378487.188	S	566694.188	0	162433.219	49475.066	0	0	297745.25	0	0
1716.8529	0.1746671	+	111361.8214	230593.3968	119231.5754	2305933.968	10	1073084.179	9	H	387692.75	275172.094	0	129943.312	275512.875	437699.094	349466.281	450447.562	0	0	S	244851.422	0	256546.812	69485.383	502200.562	0	0	0	0
2507.2372	0.1746671	+	57488.86158	127135.0508	69646.18922	1271350.508	10	626815.703	9	H	0	195141.375	0	0	176650.141	114752.539	215771.156	137062.078	229544.375	202428.844	S	134354.656	144884.016	148690.203	0	0	0	198886.828	0	0
1883.9513	0.1809142	+	99750.68337	194089.8657	94339.18233	1940898.657	10	849052.641	9	H	0	347339.312	340801.188	0	199900.969	0	325985.75	229703.859	240893.391	256274.188	S	169162.641	0	0	0	0	0	262839.594	417050.406	0
2870.4079	0.1809142	+	275315.8746	398791.1532	123475.2786	3987911.532	10	1111277.507	9	H	309256.125	451419.969	632944.125	0	0	1392683.75	914592.125	0	0	287015.438	S	169491.828	125538.414	0	0	0	251131.453	565115.812	0	0
2126.164	0.1853939	+	85768.72361	160202.9875	74434.26389	1602029.875	10	669908.375	9	H	0	259624.234	288271.844	0	235284.016	191834.75	0	159865.547	206126.062	261023.422	S	0	0	0	0	0	0	0	391539.875	278368.5
1066.4962	0.1865997	+	47445.17176	65190.5832	17745.41144	651905.832	10	159708.703	9	H	0	0	0	63811.191	80702.883	0	110615.93	206773.984	190001.844	0	S	0	0	0	0	0	77383.094	0	82325.609	0
1158.5722	0.1865997	+	35378.02981	52393.4977	17015.46789	523934.977	10	153139.211	9	H	87003.555	75794.844	0	0	0	0	0	155188.234	136987.828	68960.516	S	0	0	81739.477	0	0	71399.734	0	0	0
1496.6808	0.1865997	+	103705.4894	156683.7672	52978.27778	1566837.672	10	476804.5	9	H	0	232427.328	586663.438	0	319579.875	0	0	194342.703	0	233824.328	S	0	0	287641.906	0	0	0	0	0	189162.594
1727.8948	0.1865997	+	71081.0512	104869.7882	33788.737	1048697.882	10	304098.633	9	H	0	0	0	68044.742	200771.453	0	346046.406	184754.578	249080.703	0	S	0	111524.727	0	0	0	0	192573.906	0	0
1749.7892	0.1865997	+	86878.79959	120463.0227	33584.22311	1204630.227	10	302258.008	9	H	0	0	238727.375	71856.836	145193.859	0	462000.938	0	286851.219	0	S	0	109645.289	0	0	0	0	0	192612.719	0
2690.2565	0.1865997	+	205019.6607	297578.8344	92559.17367	2975788.344	10	833032.563	9	H	0	1100271.25	416206.5	0	0	0	894170.375	207971.594	357168.625	0	S	201720.125	0	0	0	0	0	631312.438	0	0
924.4914	0.1875387	+	56736.9149	80861.2539	24124.339	808612.539	10	217119.051	9	H	242260.703	238253.734	120604.414	0	85892.102	0	0	0	0	121601.586	S	0	75854.984	62806.77	0	0	0	0	0	78457.297
1124.4686	0.1875387	+	56473.91066	75426.7171	18952.80644	754267.171	10	170575.258	9	H	103428.656	0	0	0	0	0	102675.266	141665.406	317009.062	89488.781	S	0	59762.867	0	0	0	49447.391	61365	0	0
1141.112	0.1875387	+	35113.95203	53981.1517	18867.19967	539811.517	10	169804.797	9	H	154934.766	67428.352	68234.727	70027.773	65846.469	113339.43	0	0	0	0	S	82011.859	0	87792.938	0	0	0	0	0	0
1431.7507	0.1875387	+	189510.9743	233055.3406	43544.36633	2330553.406	10	391899.297	9	H	0	477498.469	508074.062	0	539561.562	448079.344	357339.969	0	0	0	S	168764.375	95644.453	0	0	127490.469	0	0	0	0
1436.778	0.1875387	+	104319.1258	126201.9079	21882.78211	1262019.079	10	196945.039	9	H	167741.297	136429.203	0	122494.016	0	411439.094	0	0	423915.469	0	S	0	0	96489.578	40056.879	0	60398.582	0	0	0
1439.6995	0.1875387	+	34733.66016	69999.9336	35266.27344	699999.336	10	317396.461	9	H	173565	122600.758	0	45709.93	70750.273	0	141056.5	146316.875	0	0	S	0	0	0	0	0	0	121932.805	195463.656	0
1523.7819	0.1875387	+	136794.5005	171557.7562	34763.25567	1715577.562	10	312869.301	9	H	0	0	266698.031	0	329252.094	173011.75	435324.125	511291.562	0	0	S	0	0	0	50405.457	0	110579.406	0	151884.438	0
1963.9872	0.1875387	+	158623.3878	222408.9485	63785.56067	2224089.485	10	574070.046	9	H	0	314110.688	503377.281	0	0	0	855636.688	0	315397.375	235567.453	S	219876.812	0	181560.984	172632.25	0	0	0	0	0
2472.3316	0.1875387	+	171059.5611	215277.4344	44217.87333	2152774.344	10	397960.86	9	H	0	475893.594	596270.125	0	490762.125	0	336275.156	0	0	253573.344	S	143632.172	0	0	0	0	120845.297	133483.391	0	0
868.461	0.1879548	+	27970.97722	41291.347	13320.36978	412913.47	10	119883.328	9	H	0	0	0	0	0	46107.797	135014.094	0	139041.688	92749.891	S	119883.328	0	0	0	0	0	0	0	0
911.4524	0.1879548	+	93520.92206	105926.4125	12405.49044	1059264.125	10	111649.414	9	H	401249.75	80901.086	0	0	0	73301.258	0	0	503812.031	0	S	111649.414	0	0	0	0	0	0	0	0
951.4615	0.1879548	+	30939.82322	42275.568	11335.74478	422755.68	10	102021.703	9	H	0	0	0	56310.191	44004.59	0	0	123323.555	199117.344	0	S	0	102021.703	0	0	0	0	0	0	0
1111.5522	0.1879548	+	33562.81251	44655.1094	11092.29689	446551.094	10	99830.672	9	H	0	122284.43	0	0	68339.359	0	157587.344	0	0	98339.961	S	0	99830.672	0	0	0	0	0	0	0
1180.5419	0.1879548	+	44542.20621	59659.1211	15116.91489	596591.211	10	136052.234	9	H	0	0	90722.07	0	0	105085.641	0	165999.656	234783.844	0	S	136052.234	0	0	0	0	0	0	0	0
1496.7926	0.1879548	+	38836.23034	56391.7859	17555.55556	563917.859	10	158000	9	H	0	145577.172	164558.359	74020.969	0	0	0	0	0	179761.359	S	158000	0	0	0	0	0	0	0	0
2211.0022	0.1879548	+	62704.25798	90094.3812	27390.12322	900943.812	10	246511.109	9	H	0	0	289074.531	102119.109	0	0	303088.469	0	206661.703	0	S	0	0	0	0	0	0	246511.109	0	0
2297.1699	0.1879548	+	66281.44869	100576.3758	34294.92711	1005763.758	10	308654.344	9	H	0	0	0	95789.508	0	0	0	229877.625	360614.344	319482.281	S	308654.344	0	0	0	0	0	0	0	0
2922.3574	0.1879548	+	50120.9148	72533.5328	22412.618	725335.328	10	201713.562	9	H	0	0	212832.047	40412.375	0	288415.031	0	0	0	183675.875	S	0	0	201713.562	0	0	0	0	0	0
3184.6131	0.1879548	+	199058.557	245091.0431	46032.48611	2450910.431	10	414292.375	9	H	0	1112921.5	0	95185.805	0	838459.688	0	404343.438	0	0	S	0	0	0	0	0	0	0	414292.375	0
3185.6237	0.1879548	+	181821.8814	224329.2876	42507.40622	2243292.876	10	382566.656	9	H	295452.844	0	0	0	534095.438	0	0	381663.406	0	1032081.188	S	382566.656	0	0	0	0	0	0	0	0
2798.3425	0.1885295	+	142917.4686	378317.3609	235399.8923	3783173.609	10	2118599.031	9	H	0	654662.688	555933.5	137229.984	460654.781	379336.875	0	393759.969	516127	685468.812	S	0	372499.656	746737.625	0	0	0	999361.75	0	0
1847.8754	0.1912236	+	428252.0555	694943.5102	266691.4547	6949435.102	10	2400223.092	9	H	2787716.5	821088.625	405066.406	69520.57	0	831506.125	746122.938	146555.688	325787.938	816070.312	S	532677.562	254856.844	0	179975.625	133168.812	310585.281	443241.562	327406.031	218311.375
903.5606	0.1929756	+	11903.5531	11903.5531	0	119035.531	10	0	9	H	0	0	0	42956.57	76078.961	0	0	0	0	0	S	0	0	0	0	0	0	0	0	0
1087.5732	0.1929756	+	79928.2	79928.2	0	799282	10	0	9	H	0	0	0	0	0	0	0	281614.188	517667.812	0	S	0	0	0	0	0	0	0	0	0
1201.621	0.1929756	+	30254.0055	30254.0055	0	302540.055	10	0	9	H	221082.641	0	0	0	81457.414	0	0	0	0	0	S	0	0	0	0	0	0	0	0	0
1301.636	0.1929756	+	17032.7434	17032.7434	0	170327.434	10	0	9	H	0	0	0	48651.629	0	0	0	121675.805	0	0	S	0	0	0	0	0	0	0	0	0
1337.7241	0.1929756	+	34163.6063	34163.6063	0	341636.063	10	0	9	H	0	0	143165.844	0	0	0	0	0	0	198470.219	S	0	0	0	0	0	0	0	0	0
1340.7794	0.1929756	+	27813.1492	27813.1492	0	278131.492	10	0	9	H	0	0	130539.492	0	0	0	147592	0	0	0	S	0	0	0	0	0	0	0	0	0
1341.6813	0.1929756	+	27774.4039	27774.4039	0	277744.039	10	0	9	H	0	166576.359	0	0	0	0	0	0	0	111167.68	S	0	0	0	0	0	0	0	0	0
1432.6589	0.1929756	+	26742.0226	26742.0226	0	267420.226	10	0	9	H	0	0	0	0	100583.367	0	166836.859	0	0	0	S	0	0	0	0	0	0	0	0	0
1462.8593	0.1929756	+	21180.6344	21180.6344	0	211806.344	10	0	9	H	120430.625	91375.719	0	0	0	0	0	0	0	0	S	0	0	0	0	0	0	0	0	0
1494.7984	0.1929756	+	29949.6344	29949.6344	0	299496.344	10	0	9	H	0	174159.219	0	0	125337.125	0	0	0	0	0	S	0	0	0	0	0	0	0	0	0
1621.7419	0.1929756	+	46805.0188	46805.0188	0	468050.188	10	0	9	H	0	0	0	0	181193.5	0	0	286856.688	0	0	S	0	0	0	0	0	0	0	0	0
1706.9131	0.1929756	+	49092.9594	49092.9594	0	490929.594	10	0	9	H	0	270788.594	0	0	0	0	0	220141	0	0	S	0	0	0	0	0	0	0	0	0
1723.8894	0.1929756	+	34577.4757	34577.4757	0	345774.757	10	0	9	H	0	0	0	64412.445	0	0	0	0	281362.312	0	S	0	0	0	0	0	0	0	0	0
1766.8074	0.1929756	+	85916.8148	85916.8148	0	859168.148	10	0	9	H	0	0	0	69654.523	0	0	0	0	789513.625	0	S	0	0	0	0	0	0	0	0	0
1873.9456	0.1929756	+	42515.4062	42515.4062	0	425154.062	10	0	9	H	0	0	0	0	0	0	0	177806.812	247347.25	0	S	0	0	0	0	0	0	0	0	0
2076.9453	0.1929756	+	59928.8718	59928.8718	0	599288.718	10	0	9	H	0	0	0	246010.562	353278.156	0	0	0	0	0	S	0	0	0	0	0	0	0	0	0
2171.021	0.1929756	+	43182.4172	43182.4172	0	431824.172	10	0	9	H	0	0	0	211796.344	220027.828	0	0	0	0	0	S	0	0	0	0	0	0	0	0	0
2692.2906	0.1929756	+	62701.5953	62701.5953	0	627015.953	10	0	9	H	0	0	0	0	420926.281	0	0	206089.672	0	0	S	0	0	0	0	0	0	0	0	0
2693.2859	0.1929756	+	90861.4906	90861.4906	0	908614.906	10	0	9	H	0	0	0	0	408227.406	0	500387.5	0	0	0	S	0	0	0	0	0	0	0	0	0
2904.4008	0.1929756	+	102961.4813	102961.4813	0	1029614.813	10	0	9	H	0	0	0	0	0	561401.625	0	0	468213.188	0	S	0	0	0	0	0	0	0	0	0
3338.7441	0.1929756	+	75388.825	75388.825	0	753888.25	10	0	9	H	0	0	0	0	0	405597	348291.25	0	0	0	S	0	0	0	0	0	0	0	0	0
1590.812	0.1943396	+	179519.619	277416.1953	97896.57633	2774161.953	10	881069.187	9	H	1429224.5	266627.062	172857.953	0	125538.203	187194.016	0	0	344952.719	247767.5	S	334472.062	154625.766	128784.789	0	116332.57	0	146854	0	0
842.5045	0.2004803	+	354948.9367	721759.2875	366810.3508	7217592.875	10	3301293.157	9	H	0	554433.062	558142.688	0	478783.875	0	1459883	1854780.25	2311570	0	S	2695994	0	350639.219	0	0	0	254659.938	0	0
1037.5355	0.2004803	+	48786.60424	76728.4948	27941.89056	767284.948	10	251477.015	9	H	273441.062	90959.648	78327.344	45513.379	0	0	150358.812	0	0	128684.703	S	0	0	91322.109	0	0	0	82407.773	0	77747.133
1336.6479	0.2004803	+	133310.124	187837.5164	54527.39244	1878375.164	10	490746.532	9	H	418569.719	0	170456.859	0	0	0	204278.344	226558.094	761908.75	96603.398	S	284728.219	0	0	0	0	100195.047	105823.266	0	0
1491.7445	0.2004803	+	21826.93466	319633.5501	297806.6154	3196335.501	10	2680259.539	9	H	0	426346.438	196157.516	0	0	573288.688	217777.562	1521501.25	261264.047	0	S	2456188.25	0	0	0	0	79947.945	0	0	144123.344
1787.8253	0.2004803	+	79610.08007	157426.1704	77816.09033	1574261.704	10	700344.813	9	H	0	215592.453	0	0	194807.281	0	328787.438	262644.094	363114.469	209315.969	S	149750.391	0	0	0	0	0	0	354135.844	196458.578
1875.9967	0.2004803	+	80638.47866	168065.9421	87427.46344	1680659.421	10	786847.171	9	H	240729.312	339745.125	279862.031	0	244374.578	0	316263.156	0	259685.219	0	S	197410.797	0	199449.812	0	0	0	0	389986.562	0
1747.9087	0.201666	+	50144.66419	181442.8293	131298.1651	1814428.293	10	1181683.486	9	H	211631.844	207660.953	0	45513.043	201975.578	144149.25	239605.234	208759.172	343210.188	211923.031	S	199431.422	172445.969	0	0	177338.438	0	0	297835.688	334631.969
1348.6641	0.2036727	+	77026.87081	261033.8657	184006.9949	2610338.657	10	1656062.954	9	H	276149.406	329812.219	276704.031	81354.672	204712.766	145731.312	317209.75	333390.344	349612.969	295661.188	S	245993.391	115716.844	0	0	0	0	279215.875	610697	404439.844
1905.9949	0.2036727	+	93181.15222	245956.811	152775.6588	2459568.11	10	1374980.929	9	H	240240.25	314805.219	413156.188	0	275924.281	0	473605.375	154191.734	307488.688	280156.375	S	306132.188	192484.547	127575.031	62342.148	0	109717.703	288636.812	288092.5	0
2255.9545	0.2048709	+	51537.91516	276103.4586	224565.5434	2761034.586	10	2021089.891	9	H	218429.312	376436.531	372473.188	69568.836	298906.656	0	351567.469	317133.219	388011.281	368508.094	S	220352.922	180360.188	159505.656	0	0	133327.406	301529.219	696333.375	329681.125
1177.62	0.2056672	+	628253.1124	985942.3043	357689.1919	9859423.043	10	3219202.727	9	H	943456.188	340173.344	232992.609	54935.277	395617.75	330406.375	2130692.5	1581699.25	2931674	917775.75	S	763182.75	157502.594	234413.281	326160.062	99727.039	446227.844	490279.344	347753.188	353956.625
1763.8029	0.2056672	+	356692.836	1372494.639	1015801.803	1.37E+07	10	9142216.227	9	H	1186937.125	1900930.875	2148254.25	235528.078	1055107.125	1498101.125	2594974.75	743082.812	1279043.25	1082987	S	991494.438	537559.562	836134	93796.477	622816.5	329399.125	1267386.125	2603563.5	1860066.5
1347.1399	0.210706	+	27038.32562	57795.0444	30756.71878	577950.444	10	276810.469	9	H	85174.703	93383.586	69085.406	101751.945	0	114475.648	0	0	114079.156	0	S	84700.398	0	0	0	43850.227	97430.93	0	0	50828.914
1929.0544	0.210706	+	123987.0438	193420.0968	69433.053	1934200.968	10	624897.477	9	H	276993.094	0	0	109662.625	0	679011.312	367035.062	0	263787.656	237711.219	S	192813.828	0	141583.875	0	0	112073.477	178426.297	0	0
2642.2166	0.210706	+	155345.4376	261038.639	105693.2014	2610386.39	10	951238.813	9	H	0	832592	401906.156	0	375257.656	0	408792.312	175850.172	415988.094	0	S	194107.016	0	199957.297	0	0	0	240775.5	316399	0
2705.1545	0.210706	+	295194.7827	581174.7375	285979.9548	5811747.375	10	2573819.593	9	H	0	0	560654.188	666741.75	847191.562	0	1325477	1158040.625	1253642.25	0	S	524501.062	497554.156	574923	0	0	0	0	976841.375	0
1744.7221	0.2135032	+	63089.90876	154756.7802	91666.87144	1547567.802	10	825001.843	9	H	0	256320.375	245429.594	56412.035	0	283635.094	0	178236.969	221851.891	305681.844	S	193451.359	0	0	71343.68	70210.039	139695.562	175372.531	0	174928.672
1272.7309	0.2200598	+	38836.89932	68412.3421	29575.44278	684123.421	10	266178.985	9	H	0	114511.406	178366.172	0	0	89254.992	0	191944.203	0	110046.648	S	188190.047	0	0	0	0	77988.938	0	0	0
1379.7289	0.2200598	+	78372.76756	113432.489	35059.72144	1134324.89	10	315537.493	9	H	0	311898.344	0	43925.797	151649.734	0	0	172417.609	454433.406	0	S	0	121312.305	0	0	0	0	194225.188	0	0
1480.7526	0.2200598	+	48319.15217	79804.6235	31485.47133	798046.235	10	283369.242	9	H	0	0	177686.625	69050.703	135049.594	0	0	170551.422	245707.891	0	S	173244.453	110124.789	0	0	0	0	0	0	0
1515.5696	0.2200598	+	50935.18771	88389.8266	37454.63889	883898.266	10	337091.75	9	H	170457.766	226700.562	151597.438	0	150111.344	0	0	0	185031.156	0	S	0	0	0	0	0	0	135355.016	201736.734	0
1913.9119	0.2200598	+	74019.0053	120844.9203	46825.915	1208449.203	10	421433.235	9	H	0	331815.438	0	0	165810.109	0	0	139756.719	295683.531	275383.406	S	194579.516	0	226853.719	0	0	0	0	0	0
2117.0315	0.2200598	+	125922.1491	201671.1265	75748.97744	2016711.265	10	681740.797	9	H	0	585242.875	495003.562	0	352863.281	0	0	140550.703	443050.844	0	S	223300.266	0	0	0	0	0	458440.531	0	0
2365.1076	0.2200598	+	208620.3453	301167.203	92546.85767	3011672.03	10	832921.719	9	H	0	844729.812	329540.469	132456.562	0	887026.875	0	0	0	817918.312	S	401167.25	0	0	0	0	431754.469	0	0	0
3012.4835	0.2200598	+	100886.1247	149709.5813	48823.45656	1497095.813	10	439411.109	9	H	0	388767.688	326102.25	0	0	172863.031	312298.906	0	297063.938	0	S	333410.75	0	0	106000.359	0	0	0	0	0
3101.407	0.2200598	+	214829.2571	320335.2189	105505.9618	3203352.189	10	949553.656	9	H	609580.688	635841.875	599093	0	0	0	737378.938	0	0	621457.688	S	0	0	0	281551.094	0	668002.562	0	0	0
967.1168	0.2247035	+	737662.0972	1637012.625	899350.5278	1.64E+07	10	8094154.75	9	H	3537813.75	2293614	0	0	2164398.75	1416181.75	2176634	1157330.25	2694652	929501.75	S	2981089.25	0	1359594	0	0	0	1353335.75	0	2400135.75
1323.6749	0.2247035	+	98518.90048	228693.5047	130174.6042	2286935.047	10	1171571.438	9	H	285377.031	213640.766	110254.938	0	0	325069.469	332053.906	408460.875	612078.062	0	S	0	0	123144.453	0	671348.188	84401.828	93490.547	0	199186.422
1674.7713	0.2247035	+	16713.5008	147248.5858	130535.085	1472485.858	10	1174815.765	9	H	160142.234	207998.953	172005.031	0	115316.797	167555.609	174816.125	268264.625	0	206386.484	S	0	115560.609	0	0	0	81964.438	0	618035.312	359255.406
1691.7228	0.2247035	+	57915.68189	163278.161	105362.4791	1632781.61	10	948262.312	9	H	0	186085.094	204674.625	0	147726.672	0	282833.094	245493.031	347546.375	218422.719	S	200195.953	0	85928.422	0	0	0	136864.344	344397.562	180876.031
1791.7213	0.2247035	+	168672.1575	309630.8398	140958.6823	3096308.398	10	1268628.141	9	H	493946.719	0	255282.359	111492.945	325432.25	242300.938	427905.562	0	1239947.625	0	S	426888.375	0	194280.078	0	0	105060.188	0	306160.375	236239.125
2208.2064	0.2247035	+	72870.02003	202348.0547	129478.0347	2023480.547	10	1165302.312	9	H	183514.344	465559.094	224646.312	0	235106.391	342562.281	281811.719	0	290280.406	0	S	0	170993.266	149931.922	0	0	0	171905.656	406468.156	266003.312
864.487	0.2257723	+	22822.02269	34164.1078	11342.08511	341641.078	10	102078.766	9	H	0	0	0	0	52562.078	35251.02	0	0	201254.109	52573.871	S	0	0	0	0	0	0	0	0	102078.766
1013.4373	0.2257723	+	24397.41703	37209.8207	12812.40367	372098.207	10	115311.633	9	H	128252.414	0	0	0	0	63541.598	0	0	96668.211	83635.984	S	0	0	0	0	0	0	0	0	115311.633
1106.5218	0.2257723	+	39119.53229	51844.2684	12724.73611	518442.684	10	114522.625	9	H	0	0	55869.629	0	0	0	111300.703	0	257654.719	93617.633	S	114522.625	0	0	0	0	0	0	0	0
1658.7969	0.2257723	+	77243.13596	109607.9484	32364.81244	1096079.484	10	291283.312	9	H	450843.219	240616.906	190742.406	0	213876.953	0	0	0	0	0	S	291283.312	0	0	0	0	0	0	0	0
2465.2921	0.2257723	+	91559.80692	131930.3937	40370.58678	1319303.937	10	363335.281	9	H	273246.469	0	0	0	302935.031	288866.531	454255.906	0	0	0	S	0	0	0	0	0	0	0	0	363335.281
2595.3592	0.2257723	+	73732.90742	118758.0532	45025.14578	1187580.532	10	405226.312	9	H	218929.391	0	0	0	274777.438	0	455130.656	0	238743.047	0	S	0	0	0	0	0	0	0	0	405226.312
954.4972	0.2333021	+	48302.99458	84388.8618	36085.86722	843888.618	10	324772.805	9	H	258662.797	0	85344.805	0	0	81989.164	111518.43	89291.484	217081.938	0	S	154114.125	0	66779.969	0	0	0	0	0	103878.711
1116.4885	0.2333021	+	57321.54463	96430.0733	39108.52867	964300.733	10	351976.758	9	H	386040.562	0	97919.883	0	0	111573.062	141369.828	0	148429.781	78967.617	S	132415	84454.305	0	0	0	0	0	135107.453	0
1297.6108	0.2333021	+	200462.1055	274733.3086	74271.20311	2747333.086	10	668440.828	9	H	1579314.125	0	124415.914	0	0	0	281898.531	165016.547	355640.781	241047.188	S	318722.719	0	0	0	0	219067.078	0	130651.031	0
1373.1463	0.2333021	+	24696.01218	55541.4914	30845.47922	555414.914	10	277609.313	9	H	113016.859	60385.68	0	116156.492	0	0	106500.367	0	77513.078	81842.438	S	0	0	59949.977	0	156571.031	61088.305	0	0	0
2054.1311	0.2333021	+	68753.72413	143566.4828	74812.75867	1435664.828	10	673314.828	9	H	0	0	226185.156	0	148495.141	249259.703	234551.594	220585.328	356587.906	0	S	187741.531	0	0	0	0	0	0	288242.219	197331.078
2109.1054	0.2333021	+	70983.51531	140264.5422	69281.02689	1402645.422	10	623529.242	9	H	229740.438	251262.469	0	0	156490.562	0	277402.875	0	245390.953	242358.125	S	0	0	159583.375	39496.523	0	0	0	424449.344	0
1033.5124	0.2349558	+	218671.5903	316906.7743	98235.184	3169067.743	10	884116.656	9	H	697989.438	92202.352	143459.109	0	127945.281	143295.688	417595.25	0	1546580.625	0	S	517396	100528.242	0	0	0	0	0	118337.258	147855.156
1421.7066	0.2356213	+	56336.80184	182945.2594	126608.4576	1829452.594	10	1139476.118	9	H	182720.328	385577.469	163685.031	0	133453.797	150803.844	212946.734	144875.141	193860.078	261530.172	S	202327.641	125340.039	0	0	111801.602	99223.133	231917.266	178813.531	190052.906
1187.6795	0.2438946	+	33023.25679	61088.3649	28065.10811	610883.649	10	252585.973	9	H	0	88543.156	100663.266	0	65383.18	82402.555	126895.398	146996.094	0	0	S	74169.57	0	0	31208.852	0	40230.223	0	106977.328	0
1462.8187	0.2438946	+	50450.28908	103878.6093	53428.32022	1038786.093	10	480854.882	9	H	181295.125	141260.938	165892.281	0	155445.875	0	190073.312	0	204818.562	0	S	0	101796.562	0	37592.648	0	0	153874.672	187591	0
1533.6721	0.2438946	+	132794.5347	209614.1814	76819.64667	2096141.814	10	691376.82	9	H	0	452636.938	391802.344	0	102578.875	0	681357.938	189205.25	278560.469	0	S	218285.656	0	130059.039	0	70057.156	272974.969	0	0	0
1714.9148	0.2438946	+	40118.24609	94327.6992	54209.45311	943276.992	10	487885.078	9	H	184446.453	157392.344	122959.148	0	170144.828	111166.922	197167.297	0	0	0	S	120850.492	0	136257.406	0	105401.578	0	125375.602	0	0
1775.8072	0.2520965	+	72966.08098	228440.8032	155474.7222	2284408.032	10	1399272.5	9	H	415215.938	480010.531	0	0	407606.5	298307.625	0	316035.719	367231.719	0	S	305054.5	213711	275058.812	0	0	0	317862	0	287586.188
1320.5814	0.2527908	+	187571.1198	499400.9218	311829.802	4994009.218	10	2806468.218	9	H	510626.781	208481.641	240585.516	216685.656	725365.062	758616.562	544607.25	902138.75	886902	0	S	522399.375	294480.219	114210.617	83908.07	0	124209.625	353457.562	252991	1060811.75
1373.6542	0.2527908	+	154392.512	390274.2906	235881.7786	3902742.906	10	2122936.007	9	H	517770.375	176896.719	219630.453	84479.812	193922.359	384148.75	513912.688	804491.375	1007490.375	0	S	504400.656	157510.625	141281.719	0	314751.562	79037.945	199567.281	141182.531	585203.688
1088.5352	0.255086	+	92942.15457	110165.4219	17223.26733	1101654.219	10	155009.406	9	H	673746.75	112186.352	0	0	0	203156	0	0	0	112565.117	S	0	0	0	49413.656	0	105595.75	0	0	0
1110.4903	0.255086	+	51672.64112	70505.1359	18832.49478	705051.359	10	169492.453	9	H	0	0	0	0	162039.016	0	187267.703	181327.031	174417.609	0	S	0	0	0	0	0	79015.055	90477.398	0	0
1184.6625	0.255086	+	52929.28673	74353.8094	21424.52267	743538.094	10	192820.704	9	H	0	0	201972.766	0	206254.422	145295.281	0	190015.625	0	0	S	0	108055.227	0	0	84765.477	0	0	0	0
1272.6689	0.255086	+	29735.22178	45258.118	15522.89622	452581.18	10	139706.066	9	H	102309.477	0	0	0	0	0	166439.922	107384.922	0	76446.859	S	0	0	64043.277	0	0	0	0	75662.789	0
1499.6761	0.255086	+	194913.7713	218537.6875	23623.91622	2185376.875	10	212615.246	9	H	512601.094	407431.531	0	0	0	0	535990.625	0	729353.625	0	S	0	0	0	56764.793	0	0	155850.453	0	0
1528.7441	0.255086	+	60731.60803	75701.1797	14969.57167	757011.797	10	134726.145	9	H	0	229706.188	0	0	159285.469	143827.062	0	0	224193.078	0	S	0	0	0	49512.309	0	85213.836	0	0	0
1530.6829	0.255086	+	197437.0193	224776.7094	27339.69011	2247767.094	10	246057.211	9	H	804648.938	279211.969	0	0	0	557799.812	0	0	0	606106.375	S	0	127061.164	0	0	0	118996.047	0	0	0
1607.8061	0.255086	+	97220.17651	130501.5984	33281.42189	1305015.984	10	299532.797	9	H	0	478886.25	171820.531	0	0	0	415862.656	0	0	238446.547	S	0	135860.266	0	0	0	0	163672.531	0	0
1620.7609	0.255086	+	224809.8081	252910.7125	28100.90444	2529107.125	10	252908.14	9	H	1352300	0	0	0	0	0	443992.969	0	331307.031	401507.125	S	0	0	126655.023	0	126253.117	0	0	0	0
1652.9195	0.255086	+	138170.1158	158461.772	20291.65622	1584617.72	10	182624.906	9	H	0	0	0	0	0	166870.688	292304.188	287405.094	838037.75	0	S	0	0	0	68973.258	0	113651.648	0	0	0
1677.8047	0.255086	+	96215.68236	123304.5938	27088.91144	1233045.938	10	243800.203	9	H	0	308395.312	0	0	233414.844	420449.094	270786.688	0	0	0	S	0	0	120914.359	0	122885.844	0	0	0	0
1889.0136	0.255086	+	89800.80854	119378.5781	29577.76956	1193785.781	10	266199.926	9	H	0	375123.656	290493.5	0	215596.5	0	312572.125	0	0	0	S	0	0	0	54607.27	0	0	211592.656	0	0
2041.99	0.255086	+	73698.07641	120401.3733	46703.29689	1204013.733	10	420329.672	9	H	0	325604.562	0	0	243164.828	0	378946.281	256298.062	0	0	S	0	0	187776.438	0	0	0	232553.234	0	0
2399.0181	0.255086	+	209123.493	251064.1406	41940.64756	2510641.406	10	377465.828	9	H	0	0	0	269189.094	653384	673984.5	0	914083.812	0	0	S	0	0	0	0	190957.094	186508.734	0	0	0
2468.1882	0.255086	+	97306.36781	127937.2407	30630.87289	1279372.407	10	275677.856	9	H	0	0	0	0	229485.969	271133.438	457447.375	0	321305.625	0	S	0	0	0	54019.09	0	0	0	0	221658.766
2516.3943	0.255086	+	52114.4296	87430.7126	35316.283	874307.126	10	317846.547	9	H	0	287543.688	0	0	0	204068.391	0	193112.422	189582.625	0	S	0	0	153973.438	0	0	0	163873.109	0	0
1609.7443	0.2559078	+	100751.3791	141012.1125	40260.73344	1410121.125	10	362346.601	9	H	479642.656	0	144967.109	0	0	247036.891	219408.594	0	0	319065.875	S	0	158948.109	0	54292.508	0	0	149105.984	0	0
1626.7486	0.2559078	+	69555.81321	116611.9781	47056.16489	1166119.781	10	423505.484	9	H	370071.75	244298.375	253247.047	0	162446.484	0	0	136056.125	0	0	S	132610.094	0	127640.234	0	0	0	0	163255.156	0
2230.2184	0.2559078	+	67964.08579	151298.9469	83334.86111	1512989.469	10	750013.75	9	H	0	301384.531	281833.469	0	250220.188	253278.578	0	186307.078	0	239965.625	S	258607.031	0	0	0	0	0	0	491406.719	0
2475.3248	0.2559078	+	66232.58306	119369.9875	53137.40444	1193699.875	10	478236.64	9	H	0	255484.719	0	0	200500.781	0	300483.719	0	174956.531	262274.125	S	138042.531	0	0	92270.047	0	0	0	247924.062	0
893.0779	0.2576205	+	122453.1025	205918.5296	83465.42711	2059185.296	10	751188.844	9	H	655723.125	377327.094	0	0	377307.781	239847.984	0	0	408979.312	0	S	0	0	275341.25	0	0	0	0	0	475847.594
895.074	0.2576205	+	29716.81703	48901.5687	19184.75167	489015.687	10	172662.765	9	H	178256.719	114505.188	0	0	52594.148	0	88077.32	55582.312	0	0	S	0	0	66443.617	0	0	0	0	0	106219.148
944.5288	0.2576205	+	259865.2549	481698.8312	221833.5763	4816988.312	10	1996502.187	9	H	0	0	622821.312	0	0	0	951981.312	1226309.875	1017362.188	998513.625	S	1211905.125	0	0	0	0	0	784597.062	0	0
1013.4414	0.2576205	+	26511.20743	48755.4331	22244.22567	487554.331	10	200198.031	9	H	0	112849.953	0	40050.816	88759.992	0	111228.711	134664.859	0	0	S	0	0	0	0	0	0	83050.984	117147.047	0
1076.4648	0.2576205	+	26551.10709	46216.3562	19665.24911	462163.562	10	176987.242	9	H	0	98857.523	0	33990.992	0	91648.781	0	0	153204.391	84461.875	S	0	0	0	0	0	0	75814.672	101172.57	0
1527.7425	0.2576205	+	42298.99391	92715.5798	50416.58589	927155.798	10	453749.273	9	H	0	174120.469	204688.469	0	141506.375	0	0	238930.344	0	167910.141	S	0	0	0	0	116976.211	0	0	336773.062	0
2807.3169	0.2576205	+	20274.06746	111175.8079	90901.74044	1111758.079	10	818115.664	9	H	188821.266	0	0	0	292400.188	0	270592.156	121385.203	0	238559.266	S	0	0	0	71748.414	0	0	0	746367.25	0
1263.6938	0.2583145	+	234853.7247	404572.8687	169719.144	4045728.687	10	1527472.296	9	H	0	155374.031	288226.031	227004.844	497130.5	451220.156	0	1141190.25	1285582.875	0	S	465173.375	139098.281	132609.359	0	0	0	0	368234.281	422357
1551.7153	0.2583145	+	141526.1053	247203.5531	105677.4478	2472035.531	10	951097.03	9	H	443234.312	148660.578	241011.016	0	0	129198.031	262866.312	317432.594	929632.688	0	S	304436.062	0	104491.07	0	0	0	121681.945	271073.375	149414.578
1586.7548	0.2583145	+	855591.1161	1284298.831	428707.7152	1.28E+07	10	3858369.437	9	H	4258308.5	1393228.375	909214.188	0	0	2988433.25	1842066.375	0	0	1451737.625	S	880492.812	330255.938	0	498548.031	0	849969.5	996225.562	0	302877.594
1770.0025	0.2583145	+	40468.46893	130915.2906	90446.82167	1309152.906	10	814021.395	9	H	171997.703	0	195165.234	0	192213.922	224978.375	171479.703	145863.672	0	207454.297	S	0	0	129494.125	50248.926	0	0	137134.641	318828.062	178315.641
2041.1122	0.2583145	+	121127.7747	284104.0564	162976.2817	2841040.564	10	1466786.535	9	H	0	291891.938	570017.875	0	315268.125	328846.875	681596.938	0	411414.469	242004.344	S	234523.875	0	264743	43834.441	0	0	387394.531	536290.688	0
2256.0452	0.2583145	+	70115.67262	185087.3774	114971.7048	1850873.774	10	1034745.343	9	H	0	201220.25	319805.344	67338.086	248373.844	290762.094	0	286256.656	252407.859	184709.641	S	300378.094	0	0	0	0	0	211396.078	279246.312	243724.859
1246.6713	0.2661087	+	260854.0818	390184.9039	129330.8221	3901849.039	10	1163977.399	9	H	425293.5	136490.422	153094.297	0	215133.031	112057.133	0	901443.75	1682650.375	275686.531	S	435358.438	0	0	122315.055	89743.094	0	169909.766	178114.062	168536.984
850.4258	0.2687313	+	29951.6478	45387.3718	15435.724	453873.718	10	138921.516	9	H	0	92906.656	0	0	0	0	125143.914	136559.234	99263.914	0	S	138921.516	0	0	0	0	0	0	0	0
860.6237	0.2687313	+	11440.89091	22073.5758	10632.68489	220735.758	10	95694.164	9	H	44201.312	0	0	0	59621.887	0	0	60970.387	0	55942.172	S	0	0	95694.164	0	0	0	0	0	0
1061.5325	0.2687313	+	15623.67632	41072.8031	25449.12678	410728.031	10	229042.141	9	H	85582.945	69998.688	0	0	0	0	0	92445.789	162700.609	0	S	0	0	0	0	0	0	0	0	229042.141
1556.8373	0.2687313	+	27428.62858	53646.2328	26217.60422	536462.328	10	235958.438	9	H	168314.078	139103.406	91674	0	0	0	0	0	0	137370.844	S	0	0	0	0	0	0	0	235958.438	0
1691.8027	0.2687313	+	11943.77361	174577.7875	162634.0139	1745777.875	10	1463706.125	9	H	0	388746.031	234675.156	0	0	767181.438	0	355175.25	0	0	S	1463706.125	0	0	0	0	0	0	0	0
2508.2374	0.2687313	+	28175.58211	77830.589	49655.00689	778305.89	10	446895.062	9	H	0	199043.203	174334.703	0	0	0	282933.625	121994.359	0	0	S	0	0	0	0	0	0	0	446895.062	0
3349.693	0.2687313	+	41892.40407	78434.8554	36542.45133	784348.554	10	328882.062	9	H	0	0	0	81629.711	0	284611.562	276126.281	0	141981	0	S	0	328882.062	0	0	0	0	0	0	0
1838.9151	0.2695024	+	294924.9176	837761.2875	542836.3699	8377612.875	10	4885527.329	9	H	772443.625	0	630464.875	468114.375	1234671.25	1348039.75	1039197.375	1486912	1397769.625	0	S	745638.562	481376.969	336947.75	121438.625	0	241000.797	549681.438	679120.188	1730323
1783.9593	0.2697636	+	31399.0896	102911.1746	71512.085	1029111.746	10	643608.765	9	H	159027.875	0	0	59588.09	166009.703	0	0	213485.547	222503.25	208497.281	S	0	126559.547	0	0	0	0	155854.156	361195.062	0
1784.9119	0.2697636	+	63713.3901	146989.3171	83275.927	1469893.171	10	749483.343	9	H	0	251464.625	234109.484	0	186830.531	0	243931.312	0	268405.5	285151.719	S	0	0	162884.562	0	0	0	0	343749.5	242849.281
1941.9377	0.2697636	+	65583.09823	202736.6259	137153.5277	2027366.259	10	1234381.749	9	H	586042.625	0	426588.188	87157.102	0	481283.438	0	179444.781	0	266850.125	S	0	0	0	83539.578	0	201191.109	0	0	949651.062
2198.9718	0.2697636	+	645647.6378	834865.0891	189217.4513	8348650.891	10	1702957.062	9	H	0	0	0	0	152448.766	3041421	2253566.5	329781.5	611348.75	1960084.375	S	620612.562	0	0	332520.188	0	749824.312	0	0	0
995.5158	0.2700904	+	50154.09747	118616.9368	68462.83933	1186169.368	10	616165.554	9	H	274590.531	62216.883	116512.711	0	0	234031.766	0	259572.969	181242.656	58001.852	S	211347.703	90862.203	88755.836	0	0	0	0	0	225199.812
1129.1161	0.2703441	+	62718.0647	285708.4327	222990.368	2857084.327	10	2006913.312	9	H	501013.312	329630.719	203816.203	296394.875	263137.281	217332.875	301390.656	188581.828	371461.812	184324.766	S	427571.531	170854.297	178991.891	69290	0	368264.906	191886.328	244158.703	355895.656
989.5723	0.2768301	+	84775.4143	102880.8813	18105.467	1028808.813	10	162949.203	9	H	480596.25	0	0	0	289706.438	258506.125	0	0	0	0	S	0	0	0	0	0	0	0	0	162949.203
1026.5201	0.2768301	+	22826.57568	28776.0809	5949.505222	287760.809	10	53545.547	9	H	126408.195	0	0	0	0	0	0	62891.434	98461.18	0	S	0	0	0	0	0	53545.547	0	0	0
1181.624	0.2768301	+	94558.93334	121087.2719	26528.33856	1210872.719	10	238755.047	9	H	404221.25	0	0	0	0	0	294435.094	512216.375	0	0	S	0	0	0	0	0	0	0	238755.047	0
1183.3406	0.2768301	+	45915.9998	58315.4078	12399.408	583154.078	10	111594.672	9	H	160755.453	0	0	0	0	0	257684.891	0	0	164713.734	S	0	0	0	0	0	0	0	111594.672	0
1190.5787	0.2768301	+	43618.70339	50836.7945	7218.091111	508367.945	10	64962.82	9	H	124452.383	0	0	0	0	0	0	131790.234	252125.328	0	S	0	0	0	0	0	0	64962.82	0	0
1308.6537	0.2768301	+	176537.6945	201415.5938	24877.89933	2014155.938	10	223901.094	9	H	287009.688	0	0	0	0	0	0	852609.562	874536.688	0	S	223901.094	0	0	0	0	0	0	0	0
1314.5775	0.2768301	+	39694.25929	46231.3804	6537.121111	462313.804	10	58834.09	9	H	0	158403	0	0	0	129108.242	0	174802.562	0	0	S	0	0	0	58834.09	0	0	0	0	0
1524.7015	0.2768301	+	59762.0165	65353.0625	5591.046	653530.625	10	50319.414	9	H	0	0	161766.656	0	0	0	236584.031	255179.938	0	0	S	0	0	0	50319.414	0	0	0	0	0
1658.8378	0.2768301	+	76862.00653	88732.8312	11870.82467	887328.312	10	106837.422	9	H	398863.531	0	0	0	0	0	235636.453	0	0	252828.328	S	0	0	0	106837.422	0	0	0	0	0
1669.8956	0.2768301	+	199259.1768	245567.3469	46308.17011	2455673.469	10	416773.531	9	H	0	1126415.875	0	0	0	0	0	475223.469	854034.125	0	S	0	0	0	0	416773.531	0	0	0	0
1709.778	0.2768301	+	100607.7501	134331.6251	33723.875	1343316.251	10	303514.875	9	H	0	0	592530.938	379412.438	371372.875	0	0	0	0	0	S	0	0	303514.875	0	0	0	0	0	0
1771.8385	0.2768301	+	72637.90034	79436.0609	6798.160556	794360.609	10	61183.445	9	H	258084.781	0	0	0	0	224927.984	0	311347.844	0	0	S	0	0	0	61183.445	0	0	0	0	0
1853.9004	0.2768301	+	129911.9432	143449.175	13537.23178	1434491.75	10	121835.086	9	H	0	0	0	0	0	0	744573.875	355615.156	334302.719	0	S	0	0	0	0	0	0	121835.086	0	0
2227.1288	0.2768301	+	95786.65374	109240.3343	13453.68056	1092403.343	10	121083.125	9	H	0	592275.312	0	139241.812	0	0	0	360886.219	0	0	S	0	0	0	121083.125	0	0	0	0	0
2274.1301	0.2768301	+	101709.4105	114497.3749	12787.96444	1144973.749	10	115091.68	9	H	0	0	0	0	313887.312	0	541115.375	0	0	289971.062	S	0	0	0	0	0	115091.68	0	0	0
2466.296	0.2768301	+	79010.76249	106982.3406	27971.57811	1069823.406	10	251744.203	9	H	344753.031	399168.875	0	0	0	0	0	325901.5	0	0	S	0	0	251744.203	0	0	0	0	0	0
2581.3013	0.2768301	+	67668.50651	87928.7704	20260.26389	879287.704	10	182342.375	9	H	0	0	0	0	0	332125.719	0	214217.641	0	332944.344	S	0	0	182342.375	0	0	0	0	0	0
2750.317	0.2768301	+	98445.40036	109106.6938	10661.29344	1091066.938	10	95951.641	9	H	0	369969.438	290513.625	0	0	430583.875	0	0	0	0	S	0	0	0	95951.641	0	0	0	0	0
2921.3455	0.2768301	+	52299.78833	66005.225	13705.43667	660052.25	10	123348.93	9	H	0	0	0	0	173419.453	0	292083.594	0	0	194549.203	S	0	0	0	0	0	0	123348.93	0	0
3104.4234	0.2768301	+	85857.39941	113345.4063	27488.00689	1133454.063	10	247392.062	9	H	0	445734.344	0	0	0	0	422903.25	264816.469	0	0	S	247392.062	0	0	0	0	0	0	0	0
932.5165	0.280593	+	109313.0025	426919.6345	317606.632	4269196.345	10	2858459.688	9	H	0	704963.188	879898.188	0	131817.281	0	1207354.125	381583.5	499487.219	464092.844	S	1624733.125	0	253212.875	0	0	0	980513.688	0	0
1053.6061	0.280593	+	63479.76384	183820.8454	120341.0816	1838208.454	10	1083069.734	9	H	240392.969	161540.344	169199.703	0	0	163122.844	349491.344	476619.406	277841.844	0	S	257913.672	0	171170.5	0	0	0	0	0	653985.562
1086.5033	0.280593	+	140394.5017	212893.8524	72499.35067	2128938.524	10	652494.156	9	H	216515.953	88306.32	0	0	0	0	370493.281	397630.438	847670.438	208322.094	S	289597.906	0	0	0	0	0	134311.172	117771.609	110813.469
1467.7599	0.280593	+	81167.51608	127565.3633	46397.84722	1275653.633	10	417580.625	9	H	389730.969	161880.703	132607.609	0	60012.539	301478.188	229943.625	0	0	0	S	0	0	71940.102	0	0	74648.148	103848.844	167143.531	0
1487.7015	0.280593	+	88266.25454	181862.4421	93596.18756	1818624.421	10	842365.688	9	H	0	275624.812	228798.078	0	266607.656	0	302756.062	334291.125	410546.688	0	S	0	139917.797	151559.938	0	134564.453	0	0	0	416323.5
1613.8507	0.280593	+	87019.78753	214614.3032	127594.5157	2146143.032	10	1148350.641	9	H	0	131502.375	264900.875	0	347326.219	452057	328991.219	0	518465.469	102899.875	S	434426.969	167142.297	0	0	0	0	0	0	546781.375
1668.7139	0.280593	+	25770.46141	235380.7313	209610.2699	2353807.313	10	1886492.429	9	H	222408.594	426781.531	210413.219	0	0	970818.688	155705.312	367679.969	0	0	S	1563514.5	0	116016.562	63710.695	0	0	0	0	143250.672
1726.8674	0.280593	+	127381.1444	204817.4047	77436.26033	2048174.047	10	696926.343	9	H	311377.781	445935.219	181458.719	0	0	716537.688	250893.656	141970.984	0	0	S	198650.25	0	0	68101.312	0	210180.422	0	0	219994.359
1982.8921	0.280593	+	47120.6672	126996.1742	79875.507	1269961.742	10	718879.563	9	H	0	201182.281	237433.484	64633.273	194833.219	0	228738.391	0	343141.094	0	S	201795.094	0	186131.344	0	0	140651.734	0	0	190301.391
1638.8617	0.2882759	+	198173.8039	1010139.984	811966.1806	1.01E+07	10	7307695.625	9	H	896925.688	481710.594	864623.125	953669.75	816187.688	1462489	1052416.375	1408604.625	2164773	0	S	1368123.5	471747.438	871257.75	174457.656	2760816	350631.781	280432.562	0	1030228.938
2348.1479	0.289389	+	125211.0081	188472.114	63261.10589	1884721.14	10	569349.953	9	H	182720.109	0	0	0	276691.312	0	659368.125	345441.469	420500.125	0	S	0	0	169357.109	65950.422	0	153819.938	180222.484	0	0
2348.9522	0.289389	+	135610.6905	246329.6594	110718.9689	2463296.594	10	996470.72	9	H	0	0	0	0	304050.688	357604.781	0	359799.75	820413.125	621428.25	S	279693.844	0	171046.516	295115.969	0	250614.391	0	0	0
1057.4916	0.2952603	+	29719.86959	80395.1977	50675.32811	803951.977	10	456077.953	9	H	110202.18	75421.102	74627.242	0	76113.586	121844.195	90276.016	139216.75	116250.906	0	S	80529.273	164856.125	100958.008	0	0	0	0	109734.547	0
1908.8069	0.2952603	+	100564.9886	195149.5945	94584.60589	1951495.945	10	851261.453	9	H	190624.375	0	201959.594	121381.555	174371.062	424069.062	221414.578	226142.75	391532.969	0	S	239932.797	0	227816.734	0	0	0	122907.719	0	260604.203
1092.4962	0.295918	+	72840.86096	102291.9664	29451.10544	1022919.664	10	265059.949	9	H	255449.906	87555.359	0	0	0	0	119854.195	180579.266	379480.938	0	S	122175.125	0	49310.316	0	0	0	0	93574.508	0
1103.5304	0.295918	+	77083.44811	106943.804	29860.35589	1069438.04	10	268743.203	9	H	204345	0	0	0	58463.93	0	145989.188	214923.766	445716.156	0	S	151433.188	56692.66	0	0	0	0	60617.355	0	0
1201.6539	0.295918	+	30628.66101	66355.7999	35727.13889	663557.999	10	321544.25	9	H	150100.578	0	0	0	67249.945	0	149320.828	130679.086	166207.562	0	S	0	111954.656	0	0	100664.938	0	0	0	108924.656
1203.6377	0.295918	+	42857.34721	80400.4331	37543.08589	804004.331	10	337887.773	9	H	196753.109	148585.156	0	49367.254	0	0	0	157405.953	251892.859	0	S	148181.359	134180.672	0	55525.742	0	0	0	0	0
1225.5669	0.295918	+	36529.14284	63327.4484	26798.30556	633274.484	10	241184.75	9	H	0	91559.992	82402.547	0	0	0	135098.688	115573.773	208639.484	0	S	0	0	0	0	84011.406	56561.555	100611.789	0	0
1393.6956	0.295918	+	56462.38236	107938.6688	51476.28644	1079386.688	10	463286.578	9	H	268699.625	167900.172	168951.094	0	0	288585.844	185249.953	0	0	0	S	0	211613.453	166482.859	0	0	85190.266	0	0	0
2658.2118	0.295918	+	124688.8275	194999.7077	70310.88022	1949997.077	10	632797.922	9	H	0	756742.312	434143.562	0	187729.938	0	323128.656	0	248252.609	0	S	0	154280.297	191876.625	0	0	0	286641	0	0
906.4612	0.2987495	+	86193.1439	118767.1109	32573.967	1187671.109	10	293165.703	9	H	642507.562	218665.969	0	0	186412.156	140085.422	0	0	0	0	S	0	0	110457.594	0	0	0	0	0	182708.109
944.5257	0.2987495	+	243112.9805	333440.0499	90327.06944	3334400.499	10	812943.625	9	H	1103330.5	777373.062	0	0	921968.562	531728.375	0	0	0	0	S	0	0	277939	0	0	0	0	0	535004.625
1091.5818	0.2987495	+	31714.66443	42482.4071	10767.74267	424824.071	10	96909.684	9	H	0	94175.633	0	0	69044.445	0	0	135461.688	126142.305	0	S	0	0	71756.938	25152.746	0	0	0	0	0
1198.5193	0.2987495	+	39965.34782	65592.4406	25627.09278	655924.406	10	230643.835	9	H	178080.656	0	0	0	0	0	0	162274.906	211533.344	104035.5	S	159189.562	0	0	0	0	0	0	0	71454.273
1618.819	0.2987495	+	39171.63354	71858.6031	32686.96956	718586.031	10	294182.726	9	H	203301.578	181329.156	152678.578	0	0	0	0	0	0	181276.719	S	175406.359	0	0	0	0	118776.367	0	0	0
1752.8151	0.2987495	+	199543.0123	245013.4125	45470.40022	2450134.125	10	409233.602	9	H	1404450.75	0	233976.469	0	0	420370.594	0	0	0	391336.312	S	332771.75	0	0	76461.852	0	0	0	0	0
2224.1399	0.2987495	+	134622.1223	178200.8063	43578.684	1782008.063	10	392208.156	9	H	0	0	0	315784.5	349276.781	746023.438	370923.344	0	0	0	S	0	0	0	48647.5	0	0	0	0	343560.656
2385.9475	0.2987495	+	158890.4799	204792.3843	45901.90444	2047923.843	10	413117.14	9	H	834706.562	322626.188	0	0	0	0	703636.812	0	0	186954.281	S	0	286269.062	0	0	0	0	126848.078	0	0
980.4903	0.2994112	+	21720.1877	52634.6617	30914.474	526346.617	10	278230.266	9	H	159037.672	101655.906	0	42902.328	65646.492	0	157104.219	0	0	0	S	0	0	156502.125	0	0	0	0	0	121728.141
1379.1631	0.2994112	+	26827.19516	49225.6726	22398.47744	492256.726	10	201586.297	9	H	0	94665.891	0	74825.758	108138.695	0	116253.812	0	98372.57	0	S	0	81550.727	0	0	0	0	0	120035.57	0
2544.2586	0.2994112	+	63602.32609	116267.0032	52664.67711	1162670.032	10	473982.094	9	H	0	288764.094	0	0	178054.125	0	307211.969	191629.766	197010.078	0	S	210779.469	0	0	0	0	0	263202.625	0	0
2923.3585	0.2994112	+	50400.16362	93203.4814	42803.31778	932034.814	10	385229.86	9	H	0	0	111480.133	0	0	284152.438	258186.672	122050.055	0	156165.516	S	197232.969	0	0	0	0	0	187996.891	0	0
3265.5183	0.2994112	+	57312.48984	110638.5124	53326.02256	1106385.124	10	479934.203	9	H	0	134684.953	0	266781.281	237033.844	0	0	214805.812	253079.234	0	S	0	193680.047	286254.156	0	0	0	0	0	0
1130.5449	0.2998951	+	38782.6375	104069.1375	65286.5	1040691.375	10	587578.5	9	H	193121.969	199566.484	84692.188	0	76077.898	0	121588.703	119205.141	172170.047	74268.945	S	155324.438	111058.422	0	39297.867	0	78700.398	203197.375	0	0
1840.9191	0.2998951	+	152452.0657	399972.8174	247520.7517	3999728.174	10	2227686.765	9	H	0	315060.188	370424.219	224219.438	642471	699202.688	0	792098.625	726743.125	229508.891	S	453008.844	0	0	0	0	129258.953	311446.156	443405.25	890567.562
2293.0297	0.2998951	+	12083.29596	216152.3594	204069.0634	2161523.594	10	1836621.571	9	H	240694.234	352459.344	276393.812	0	207628.203	269054.344	309108.844	0	277321.125	228863.688	S	182263.719	0	0	0	0	91785.633	232777.094	842539.375	487255.75
2112.0421	0.306584	+	61671.72829	286757.3514	225085.6231	2867573.514	10	2025770.608	9	H	400773.656	260951.172	196910.031	210690.422	335420.156	552234.062	240485.984	360917.125	309190.906	0	S	316735.531	0	348813.75	72407.219	0	144413.703	147234.531	301720.812	694445.062
1439.188	0.3074342	+	121307.3182	480642.689	359335.3708	4806426.89	10	3234018.337	9	H	710075.812	536373.688	348894.25	584447.688	506665.812	303798.906	417547.062	276048.531	892558.375	230016.766	S	613988.5	233941.141	284672.156	113645.18	324216.188	585967.688	352380.219	239005.734	486201.531
2548.2603	0.3086687	+	158489.2818	313183.3321	154694.0503	3131833.321	10	1392246.453	9	H	0	900558.5	727751.688	88225.367	390859.469	305531.938	562703.875	156202.484	0	0	S	416880.656	238459.891	309048.844	0	0	0	0	427857.062	0
952.5061	0.309954	+	105621.2458	200180.7168	94559.471	2001807.168	10	851035.239	9	H	523018.812	60082.496	143897.578	0	0	0	354407.344	327041.938	593359	0	S	639261.438	0	0	0	0	0	62409.957	0	149363.844
1045.5632	0.309954	+	28094.76061	59496.7875	31402.02689	594967.875	10	282618.242	9	H	90593.344	70597.164	0	0	0	92180.727	0	117524.945	173620.312	50451.383	S	116458.914	0	0	0	58220.047	0	0	107939.281	0
1338.6097	0.309954	+	27553.19544	66849.277	39296.08156	668492.77	10	353664.734	9	H	0	134694.531	104624.938	44006.129	84278.719	0	155023.234	145865.219	0	0	S	0	0	0	0	0	0	117696.711	136547.484	99420.539
1087.6252	0.3196429	+	57353.54751	130063.7774	72710.22989	1300637.774	10	654392.069	9	H	249098.516	104768.445	264148.938	42040.875	0	0	306124.25	143510.828	190945.922	0	S	202709.344	0	72602.945	39680.773	76680.992	0	0	131865.984	130852.031
1130.5938	0.3196429	+	104123.9202	289535.8579	185411.9377	2895358.579	10	1668707.439	9	H	396198.031	446967.938	292350.406	53620.438	209426.391	199518.281	447786.562	466336.688	0	383153.844	S	484072.938	396312.219	390495.094	0	0	0	397827.188	0	0
1381.6479	0.3196429	+	122538.08	255374.886	132836.806	2553748.86	10	1195531.254	9	H	500459.125	0	272715.188	97870.594	251063.516	356596.031	0	575112.125	499932.281	0	S	384930.594	163489.938	104471.953	41216.191	166211.266	0	0	0	335211.312
901.0755	0.3208712	+	24547.44528	59383.8585	34836.41322	593838.585	10	313527.719	9	H	132837.203	61694.293	0	0	63529.996	0	86683.484	60728.32	104350.609	84014.68	S	148491.969	0	99071.406	0	65964.344	0	0	0	0
1030.54	0.3208712	+	25070.75112	73949.1309	48878.37978	739491.309	10	439905.418	9	H	267634.562	127754.039	83166.766	52194.535	0	105550.719	0	0	0	103190.688	S	295133.344	0	60264.398	39735.492	0	44772.184	0	0	0
1293.7571	0.3208712	+	97.15117778	124595.3504	124498.1992	1245953.504	10	1120483.793	9	H	182697.25	193500	0	0	64333.191	456671.688	0	248171.484	100579.891	0	S	951498.5	0	80259.305	42843.398	0	45882.59	0	0	0
1698.8888	0.3208712	+	48987.33997	132353.0483	83365.70833	1323530.483	10	750291.375	9	H	0	189928.312	152215.812	66383.125	0	213723.344	250804.422	193919.812	256555.656	0	S	150888.625	0	0	0	0	0	0	333232.188	266170.562
2265.0509	0.3208712	+	119299.2053	273193.9813	153894.776	2731939.813	10	1385052.984	9	H	0	585149.312	338754.75	0	0	558273.688	269179.219	746181.438	0	234401.406	S	780643.875	212393.984	0	0	0	0	0	242411.391	149603.734
1493.7518	0.3219157	+	8219.846967	184346.2063	176126.3593	1843462.063	10	1585137.234	9	H	1079900.125	763561.938	0	0	0	0	0	0	0	0	S	0	190200.312	179916.219	301544.656	0	0	670195	243281.047	0
1212.5641	0.3292617	+	55472.70749	108554.0296	53081.32211	1085540.296	10	477731.899	9	H	357513.625	145052.594	79688.531	0	0	238281.531	145665.562	0	119338.453	0	S	0	84438.43	0	48273.492	0	106806.641	127925.375	110287.961	0
859.5348	0.3305545	+	15505.13958	21648.7168	6143.577222	216487.168	10	55292.195	9	H	110017.992	50526.723	0	0	55942.453	0	0	0	0	0	S	0	0	55292.195	0	0	0	0	0	0
931.0991	0.3305545	+	21173.10276	29400.1192	8227.016444	294001.192	10	74043.148	9	H	131486.297	0	0	117586.922	0	0	0	44927.973	0	0	S	0	74043.148	0	0	0	0	0	0	0
1043.5278	0.3305545	+	2234.4711	30752.6781	28518.207	307526.781	10	256663.863	9	H	0	0	0	0	307526.781	0	0	0	0	0	S	69930.578	0	0	0	0	0	62673.324	124059.961	0
1077.529	0.3305545	+	49468.91206	67097.8235	17628.91144	670978.235	10	158660.203	9	H	182995.219	0	144580.391	0	0	0	0	343402.625	0	0	S	0	0	0	0	0	0	0	0	158660.203
1141.5454	0.3305545	+	70851.42164	88913.8782	18062.45656	889138.782	10	162562.109	9	H	0	0	0	0	0	0	160011.188	331872.25	397255.344	0	S	162562.109	0	0	0	0	0	0	0	0
1190.6648	0.3305545	+	20237.1396	28799.1726	8562.033	287991.726	10	77058.297	9	H	0	0	110978.492	0	72126.148	0	104887.086	0	0	0	S	0	0	0	0	0	0	77058.297	0	0
1341.7212	0.3305545	+	40862.15866	52739.8991	11877.74044	527398.991	10	106899.664	9	H	270709.062	162497.062	94192.867	0	0	0	0	0	0	0	S	0	0	0	0	0	0	106899.664	0	0
1412.7974	0.3305545	+	42661.82982	60774.6406	18112.81078	607746.406	10	163015.297	9	H	260426.359	0	0	0	0	132544.141	0	214775.906	0	0	S	163015.297	0	0	0	0	0	0	0	0
1818.9252	0.3305545	+	57178.80192	82239.3297	25060.52778	822393.297	10	225544.75	9	H	0	278104.875	0	0	0	0	354467.594	189820.828	0	0	S	0	0	0	0	0	0	225544.75	0	0
2119.1227	0.3305545	+	62025.61531	89741.8132	27716.19789	897418.132	10	249445.781	9	H	0	0	400983.781	111899.07	0	0	0	0	384535.281	0	S	0	0	0	0	0	0	0	0	249445.781
2187.9703	0.3305545	+	36512.42572	165664.5125	129152.0868	1656645.125	10	1162368.781	9	H	0	0	0	0	0	0	0	0	0	1656645.125	S	579251.438	259251.062	0	0	323866.281	0	0	0	0
2188.9698	0.3305545	+	11961.40583	98057.1125	86095.70667	980571.125	10	774861.36	9	H	0	0	0	0	0	0	0	0	0	980571.125	S	387534.594	0	184091.688	0	203235.078	0	0	0	0
2330.0126	0.3305545	+	130918.9194	167860.725	36941.80556	1678607.25	10	332476.25	9	H	653328.438	0	0	142915.812	0	0	882363	0	0	0	S	0	332476.25	0	0	0	0	0	0	0
2333.1217	0.3305545	+	58749.19696	91675.2734	32926.07644	916752.734	10	296334.688	9	H	0	0	0	0	0	0	315151.031	229873.797	371727.906	0	S	296334.688	0	0	0	0	0	0	0	0
2372.2168	0.3305545	+	34574.34004	55412.3696	20838.02956	554123.696	10	187542.266	9	H	0	0	228707.688	47747.57	0	0	277668.438	0	0	0	S	0	0	0	0	0	0	0	0	187542.266
2694.2199	0.3305545	+	53103.04048	81296.7297	28193.68922	812967.297	10	253743.203	9	H	0	290202.5	225489.766	0	0	0	297275.031	0	0	0	S	0	0	0	0	0	0	253743.203	0	0
2802.35	0.3305545	+	56741.98136	80043.5438	23301.56244	800435.438	10	209714.062	9	H	490135.156	0	0	64916.844	0	0	0	245383.438	0	0	S	0	209714.062	0	0	0	0	0	0	0
2872.3941	0.3305545	+	112981.8223	150213.1765	37231.35422	1502131.765	10	335082.188	9	H	0	0	0	0	412430.281	835547.25	0	0	254154.234	0	S	335082.188	0	0	0	0	0	0	0	0
2925.3648	0.3305545	+	28142.92144	43502.668	15359.74656	435026.68	10	138237.719	9	H	0	152845.844	0	0	0	104697.383	177483.453	0	0	0	S	138237.719	0	0	0	0	0	0	0	0
3105.4079	0.3305545	+	38234.96457	60175.1469	21940.18233	601751.469	10	197461.641	9	H	0	216569.188	199540.828	0	0	0	0	0	185641.453	0	S	0	0	197461.641	0	0	0	0	0	0
1181.6808	0.3314615	+	44230.2705	82337.6345	38107.364	823376.345	10	342966.276	9	H	150863.688	166777.172	0	0	0	0	205198.75	167631.047	0	132905.688	S	0	72207.359	0	35839.941	0	0	91881.664	143037.312	0
2281.1192	0.3314615	+	95299.69874	208317.5563	113017.8576	2083175.563	10	1017160.718	9	H	0	459122.469	308735.219	0	0	480584.156	447984.531	0	0	386749.188	S	0	0	0	177848.781	0	243447.234	350669.906	0	245194.797
1069.6012	0.3355879	+	20464.55398	86620.3782	66155.82422	866203.782	10	595402.418	9	H	185949.344	64665.703	75956.844	0	0	84694.422	94894.922	114648.906	124955	120438.641	S	102802.961	0	63275.332	0	0	0	0	224085.797	205238.328
1946.0059	0.3355879	+	108106.2058	287280.1407	179173.9349	2872801.407	10	1612565.414	9	H	0	547022.125	420831.469	0	404895.469	0	379391.938	346361.656	398602.562	375696.188	S	254598.219	0	389181.531	0	0	128783.664	384698.781	0	455303.219
985.459	0.3399126	+	15990.2785	43716.1735	27725.895	437161.735	10	249533.055	9	H	70279	89402.055	104444.039	0	89154.664	83881.977	0	0	0	0	S	0	0	0	0	85241.391	0	83149.023	0	81142.641
1090.5274	0.3399126	+	51604.47879	87071.0169	35466.53811	870710.169	10	319198.843	9	H	250241.547	0	62728.699	0	0	0	89796.094	237175.938	230767.891	0	S	176099.031	0	0	0	0	67881.789	0	0	75218.023
1271.5617	0.3399126	+	28624.26301	61548.1579	32923.89489	615481.579	10	296315.054	9	H	0	0	80875.852	0	93700.594	121719.461	181853.203	137332.469	0	0	S	0	0	76069.258	0	0	88345.312	0	131900.484	0
1434.7255	0.3399126	+	35865.537	81545.997	45680.46	815459.97	10	411124.14	9	H	146961.141	135169.719	172249.016	0	0	0	240362.25	0	0	120717.844	S	160144.25	0	0	0	0	0	116043.031	0	134936.859
1620.7563	0.3399126	+	76861.81413	140351.9078	63490.09367	1403519.078	10	571410.843	9	H	0	337745.656	288163.344	0	141351.859	415612.844	0	220645.375	0	0	S	0	0	0	93875.375	0	242513.484	235021.984	0	0
1927.05	0.3399126	+	223723.5221	341331.5203	117607.9982	3413315.203	10	1058471.984	9	H	564036.438	0	0	131398.984	0	1566660.375	817550.375	333669.031	0	0	S	0	0	0	0	0	0	250761.734	496071.219	311639.031
2349.9539	0.3399126	+	71436.16602	178294.9438	106858.7778	1782949.438	10	961729	9	H	0	325768.938	241047.531	0	372551.25	391450.531	0	452131.188	0	0	S	304796.344	0	0	348656.781	0	0	0	308275.875	0
2665.2584	0.3399126	+	52212.5549	115228.1469	63015.592	1152281.469	10	567140.328	9	H	0	0	277090.594	0	237197.156	311256.969	0	176396.891	0	150339.859	S	254470.859	0	138183.172	0	0	0	174486.297	0	0
2869.4125	0.3399126	+	170435.9135	255719.2156	85283.30211	2557192.156	10	767549.719	9	H	0	378973.25	503715.781	0	158084.625	1243826.875	0	0	0	272591.625	S	211044.344	0	127354.781	0	0	0	429150.594	0	0
2067.9724	0.3402225	+	84712.98633	214208.253	129495.2667	2142082.53	10	1165457.4	9	H	580942.562	381748.281	208844.531	0	0	395391.844	293353.812	0	0	281801.5	S	239213.547	160589.828	0	98887.102	153194.141	152112.375	193114.219	0	168346.188
1125.604	0.3454963	+	25813.46626	49885.9047	24072.43844	498859.047	10	216651.946	9	H	112021.281	0	0	0	80883.141	68076.336	0	103605.367	134272.922	0	S	0	134494.719	82157.227	0	0	0	0	0	0
1446.7309	0.3454963	+	39696.14756	110933.743	71237.59544	1109337.43	10	641138.359	9	H	276286.312	167310.641	108540.008	0	0	151774.844	0	0	405425.625	0	S	0	0	245616.453	0	0	0	0	395521.906	0
2663.2601	0.3454963	+	33288.36001	97090.7559	63802.39589	970907.559	10	574221.563	9	H	0	0	244313.266	64127.48	0	0	305907.25	202737.141	0	153822.422	S	0	0	0	0	0	0	0	376050.719	198170.844
1612.8501	0.3468982	+	81863.65239	288836.1665	206972.5141	2888361.665	10	1862752.627	9	H	347976.906	137513.203	256306.734	114725.93	331610.688	380136.969	254076.375	401146.688	515076.219	149791.953	S	522944.844	177573.594	176853.391	0	264704.188	0	147073.672	0	573602.938
2096.0474	0.3468982	+	72932.20344	309432.2	236499.9966	3094322	10	2128499.969	9	H	395135.969	209391	519115.281	259668.656	319622.625	677103.125	299531.656	414753.688	0	0	S	387739.094	155104.516	261191.109	74941.742	0	114486.57	145318.312	319173.438	670545.188
1143.5633	0.347138	+	34059.36276	51271.0242	17211.66144	512710.242	10	154904.953	9	H	165230	0	0	0	0	54116.945	91269.703	0	202093.594	0	S	0	0	0	0	0	88945.055	65959.898	0	0
1162.5717	0.347138	+	29401.79028	46228.0125	16826.22222	462280.125	10	151436	9	H	0	0	114214.883	0	57540.719	0	166483.25	0	124041.273	0	S	0	0	80644.594	0	0	70791.406	0	0	0
1183.3368	0.347138	+	30377.86251	62403.1664	32025.30389	624031.664	10	288227.735	9	H	0	189824.5	0	0	0	118638.461	0	152080.578	163488.125	0	S	137268.938	0	0	0	0	0	150958.797	0	0
1187.5652	0.347138	+	56335.64136	77571.5988	21235.95744	775715.988	10	191123.617	9	H	170591.172	0	0	0	63771.816	0	0	210287.656	331065.344	0	S	100329.055	0	0	0	0	0	0	0	90794.562
1448.6804	0.347138	+	40859.19596	77999.9954	37140.79944	779999.954	10	334267.195	9	H	270552.188	0	0	0	0	138360.922	141091.188	0	229995.656	0	S	0	0	0	0	0	0	107695.023	226572.172	0
1504.7302	0.347138	+	40516.8362	81344.9282	40828.092	813449.282	10	367452.828	9	H	213284.297	0	116091.688	0	0	257006.078	0	0	0	227067.219	S	169616.406	197836.422	0	0	0	0	0	0	0
1763.8593	0.347138	+	110188.7995	163983.7595	53794.96	1639837.595	10	484154.64	9	H	566592.688	421526.594	0	0	0	0	0	0	341877.375	309840.938	S	0	0	0	0	0	114823.328	369331.312	0	0
1863.9329	0.347138	+	57101.28069	96029.8328	38928.55211	960298.328	10	350356.969	9	H	0	0	211290.266	0	190817.875	293914.875	264275.312	0	0	0	S	0	0	0	0	0	92993.969	0	0	257363
2165.012	0.347138	+	128068.7291	168634.6891	40565.96	1686346.891	10	365093.64	9	H	0	0	0	132192.109	0	0	0	264077.469	481817.688	808259.625	S	278271.812	0	0	86821.828	0	0	0	0	0
2168.0694	0.347138	+	95772.6951	133523.3461	37750.651	1335233.461	10	339755.859	9	H	330750.844	0	0	73999.305	0	0	422945.031	0	0	507538.281	S	0	207338.562	0	0	0	0	132417.297	0	0
2170.9662	0.347138	+	100141.6378	155197.1031	55055.46533	1551971.031	10	495499.188	9	H	0	374374.188	0	0	0	0	624607.062	0	268830.469	284159.312	S	0	0	0	123405.344	0	0	0	372093.844	0
2570.237	0.347138	+	74519.67229	135271.4274	60751.75511	1352714.274	10	546765.796	9	H	0	471423.688	0	0	130861.398	0	359716.094	0	0	390713.094	S	227169.484	0	0	0	0	319596.312	0	0	0
2906.384	0.347138	+	93462.40998	142344.3562	48881.94622	1423443.562	10	439937.516	9	H	0	0	0	177036.844	301931.781	0	417627.875	0	526847.062	0	S	0	193233.422	246704.094	0	0	0	0	0	0
3185.6365	0.347138	+	146835.7763	209155.9446	62320.16833	2091559.446	10	560881.515	9	H	0	970477.188	578475.5	99564.633	0	0	0	0	443042.125	0	S	0	122123.484	0	0	0	0	0	438758.031	0
1354.7466	0.3507247	+	27411.82971	78364.1466	50952.31689	783641.466	10	458570.852	9	H	0	0	82145.227	0	117770.086	125856.297	98333.68	153334.344	144273.953	61927.879	S	0	0	78113.906	0	132684.344	80838.852	0	0	166933.75
887.4549	0.353911	+	20256.93308	70797.8293	50540.89622	707978.293	10	454868.066	9	H	0	65276.77	110209.984	0	0	0	182715.672	86612.203	175017.297	88146.367	S	259062.875	0	58416.566	0	0	0	137388.625	0	0
1259.6738	0.353911	+	40828.96109	89289.7492	48460.78811	892897.492	10	436147.093	9	H	0	97229.414	0	0	88865.859	119906.984	142442.594	158544.672	285907.969	0	S	123123.547	0	108364.562	0	204658.984	0	0	0	0
2612.3615	0.353911	+	22558.21647	104630.0828	82071.86633	1046300.828	10	738646.797	9	H	156188.688	190679.203	228833.156	79729.484	149427.797	0	241442.5	0	0	0	S	0	0	158309.312	0	0	0	142723.641	437613.844	0
898.5076	0.3647506	+	48610.19372	99730.8015	51120.60778	997308.015	10	460085.47	9	H	0	122769.75	113607.5	46881.312	0	0	369259.375	146511.625	0	198278.453	S	275304.219	0	49542.844	55406.891	0	0	79831.516	0	0
997.0861	0.3647506	+	27930.14188	70982.7891	43052.64722	709827.891	10	387473.825	9	H	152714.719	72841.25	0	0	142488.109	88970.664	0	107768.461	145044.688	0	S	166112.188	0	79396.156	0	0	0	64073.176	77892.305	0
1310.6877	0.3647506	+	31818.62529	74006.6184	42187.99311	740066.184	10	379691.938	9	H	0	128680.164	0	53870.09	131966.531	105250.188	0	0	205320.047	114979.164	S	0	0	79418.219	0	0	60768.477	76028.039	163477.203	0
1951.0041	0.3647506	+	214094.3167	383635.5394	169541.2227	3836355.394	10	1525871.004	9	H	0	868284.875	543251.062	63062.488	0	868997.625	0	1064205.25	428554.094	0	S	1217189.25	0	141695.484	56085.434	0	110900.836	0	0	0
1445.7402	0.377298	+	32756.74217	78149.9305	45393.18833	781499.305	10	408538.695	9	H	217843.5	0	0	0	0	108189.539	136881.125	0	163684.75	154900.391	S	0	0	0	0	94464.148	65649.836	150624.688	0	97800.023
1568.737	0.377298	+	47351.87272	110940.4265	63588.55378	1109404.265	10	572296.984	9	H	0	348065.094	190676.812	0	154635.484	0	243074.047	0	0	172952.828	S	173250.781	136501.234	108242.297	0	0	0	154302.672	0	0
2888.3848	0.377298	+	61402.85412	134143.7969	72740.94278	1341437.969	10	654668.485	9	H	222753.344	0	0	214528.781	329891.844	0	0	284467.219	289796.781	0	S	0	162508.25	224867.094	77680.625	0	0	189612.516	0	0
1287.7268	0.3792997	+	20576.54463	89537.3163	68960.77167	895373.163	10	620646.945	9	H	125469.992	105078.453	0	0	71143.789	99395.711	130402.109	197683.984	166199.125	0	S	116417.211	0	0	0	102496.438	64730.023	98722.945	0	238280.328
1999.0953	0.3792997	+	34107.54854	170033.0781	135925.5296	1700330.781	10	1223329.766	9	H	226142.906	310370.844	0	0	241307.406	210848.516	254978.375	0	240799.281	215883.453	S	0	159338.891	169263.656	0	0	0	161493.656	462063.188	271170.375
2167.0698	0.3792997	+	79417.02191	270537.2718	191120.2499	2705372.718	10	1720082.249	9	H	0	499493.625	219800.406	0	266481.156	0	379087.469	287641.094	571090.312	481778.656	S	222285.578	246200.734	0	0	0	0	242874.719	632406.312	376314.906
963.098	0.3870705	+	13981.03719	78550.4343	64569.39711	785504.343	10	581124.574	9	H	90728.898	74584.047	41564.812	157414.094	89676.992	55617.617	0	69081.25	100615.625	106221.008	S	0	141352.312	93594.68	38373.082	0	229219.047	78585.453	0	0
1243.6523	0.3870705	+	51757.9473	174405.5523	122647.605	1744055.523	10	1103828.445	9	H	244923.625	306312.312	136992.406	0	117081.047	0	260804.969	130519.758	296954.844	250466.562	S	255498.922	159307.172	0	45855.992	0	86424.25	337716.375	219025.734	0
1675.2224	0.3870705	+	68866.85244	227160.454	158293.6016	2271604.54	10	1424642.414	9	H	360493.375	300528.75	171907.891	320915.688	230953.484	0	268697.5	0	516453.75	101654.102	S	329779.344	0	150909	0	124465.992	355083.875	196963.922	0	267440.281
997.4604	0.3878909	+	19240.86413	48006.6288	28765.76467	480066.288	10	258891.882	9	H	0	0	75705.531	0	122295.859	106264.5	80032.945	0	95767.453	0	S	0	0	97686.148	0	0	68899.523	0	92306.211	0
1037.0668	0.3878909	+	18187.16679	43658.3929	25471.22611	436583.929	10	229241.035	9	H	121808.156	81996.945	49783.617	0	80151.531	0	0	0	102843.68	0	S	98488.641	0	51868.121	0	0	0	0	0	78884.273
1300.6942	0.3878909	+	24048.36977	57408.8281	33360.45833	574088.281	10	300244.125	9	H	131980.312	124606.367	91780.922	0	79822.914	0	0	145897.766	0	0	S	0	0	89555.703	0	125650.219	85038.203	0	0	0
1429.7687	0.3878909	+	29463.35763	65500.7973	36037.43967	655007.973	10	324336.957	9	H	0	178955.625	0	41866.145	0	111572	0	171202.531	0	151411.672	S	142417.219	0	0	0	0	60524.254	121395.484	0	0
1498.7731	0.3878909	+	46705.93621	92554.5161	45848.57989	925545.161	10	412637.219	9	H	181982.906	0	117877.938	63771.035	0	0	0	190570.688	371342.594	0	S	167528.266	0	0	0	0	128689.633	0	0	116419.32
2000.0962	0.3878909	+	36160.17316	96911.6766	60751.50344	969116.766	10	546763.531	9	H	0	278538.719	184840.047	67604.578	0	0	0	185550.469	0	252582.953	S	177880.484	0	144515.172	0	0	0	0	0	224367.875
2212.2359	0.3878909	+	54703.60463	124494.4813	69790.87667	1244944.813	10	628117.89	9	H	0	207741.641	254601.953	0	0	353135.875	256806.719	0	0	172658.625	S	193953.828	0	158920.656	0	0	0	0	0	275243.406
2367.2647	0.3904346	+	122755.9047	478974.3188	356218.4141	4789743.188	10	3205965.727	9	H	0	465435.938	544358.938	214311.094	591521.562	847148.812	488059.25	644663.688	712647.875	281596.031	S	592957.562	400264.625	0	96104.82	0	258573.625	331590.969	605694.938	920779.188
859.392	0.3906014	+	12578.82214	26335.1997	13756.37756	263351.997	10	123807.398	9	H	0	0	0	0	79371.469	129273.477	0	0	54707.051	0	S	0	0	123807.398	0	0	0	0	0	0
1016.5342	0.3906014	+	20786.31779	33395.4289	12609.11111	333954.289	10	113482	9	H	0	0	0	0	46777.461	0	0	111457.297	175719.531	0	S	113482	0	0	0	0	0	0	0	0
1384.688	0.3906014	+	26172.14277	52001.7851	25829.64233	520017.851	10	232466.781	9	H	0	175840.312	0	0	0	0	232915.281	0	0	111262.258	S	0	0	0	0	0	0	0	232466.781	0
1717.8545	0.3906014	+	27252.0989	52470.1579	25218.059	524701.579	10	226962.531	9	H	0	0	294918.438	103525.602	0	0	0	0	0	126257.539	S	0	0	0	0	0	0	0	226962.531	0
2810.3191	0.3906014	+	50285.66664	107228.7812	56943.11456	1072287.812	10	512488.031	9	H	0	613220.812	390845.375	68221.625	0	0	0	0	0	0	S	0	0	0	0	0	0	0	0	512488.031
3313.3001	0.3906014	+	66196.13373	106015.4844	39819.35067	1060154.844	10	358374.156	9	H	0	0	0	0	280765	304094.75	0	0	475295.094	0	S	358374.156	0	0	0	0	0	0	0	0
887.0614	0.3958675	+	22693.75651	44888.7774	22195.02089	448887.774	10	199755.188	9	H	0	66487.555	71488.242	0	83667.242	90495.297	0	0	136749.438	0	S	0	0	98439.094	0	0	0	0	0	101316.094
969.1129	0.3962433	+	107788.3333	269009.0312	161220.6979	2690090.312	10	1450986.281	9	H	596596.312	404728.875	0	0	391816.031	241032.625	381633.375	201736.906	472546.188	0	S	501823.625	0	265209.562	0	0	0	259872.406	0	424080.688
1789.8661	0.3962433	+	39208.29793	147873.9786	108665.6807	1478739.786	10	977991.126	9	H	315698.562	256227.047	0	58543.496	0	118067.352	262012.516	0	223015.891	245174.922	S	259318.688	0	0	0	0	117363.094	222450.625	378858.719	0
1266.5916	0.3990752	+	9588.7664	9588.7664	0	95887.664	10	0	9	H	0	95887.664	0	0	0	0	0	0	0	0	S	0	0	0	0	0	0	0	0	0
1315.6677	0.3990752	+	17587.6828	17587.6828	0	175876.828	10	0	9	H	0	0	0	175876.828	0	0	0	0	0	0	S	0	0	0	0	0	0	0	0	0
1361.6878	0.3990752	+	22039.0594	22039.0594	0	220390.594	10	0	9	H	0	0	0	0	0	0	0	0	220390.594	0	S	0	0	0	0	0	0	0	0	0
1477.7925	0.3990752	+	21635.2109	21635.2109	0	216352.109	10	0	9	H	0	0	0	0	216352.109	0	0	0	0	0	S	0	0	0	0	0	0	0	0	0
1490.706	0.3990752	+	18546.2641	18546.2641	0	185462.641	10	0	9	H	0	0	185462.641	0	0	0	0	0	0	0	S	0	0	0	0	0	0	0	0	0
1622.7662	0.3990752	+	24645.9203	24645.9203	0	246459.203	10	0	9	H	0	0	0	0	0	0	0	0	246459.203	0	S	0	0	0	0	0	0	0	0	0
1638.8154	0.3990752	+	24400.3875	24400.3875	0	244003.875	10	0	9	H	0	0	244003.875	0	0	0	0	0	0	0	S	0	0	0	0	0	0	0	0	0
1802.8634	0.3990752	+	15968.825	15968.825	0	159688.25	10	0	9	H	0	0	159688.25	0	0	0	0	0	0	0	S	0	0	0	0	0	0	0	0	0
1915.9658	0.3990752	+	18187.7938	18187.7938	0	181877.938	10	0	9	H	0	0	0	0	0	0	0	0	181877.938	0	S	0	0	0	0	0	0	0	0	0
3351.7281	0.3990752	+	7028.8258	7028.8258	0	70288.258	10	0	9	H	0	0	0	0	0	0	0	0	70288.258	0	S	0	0	0	0	0	0	0	0	0
871.4524	0.4002407	+	25924.0348	42019.8438	16095.809	420198.438	10	144862.281	9	H	0	0	0	0	84612.477	70145.305	182405.531	0	0	83035.125	S	0	0	0	0	0	0	55209.117	89653.164	0
928.4449	0.4002407	+	33924.47852	53471.8683	19547.38978	534718.683	10	175926.508	9	H	0	80109.312	0	0	64573.324	0	0	104103.453	285932.594	0	S	0	0	74877.883	0	0	0	0	0	101048.625
973.5264	0.4002407	+	56045.74827	77178.2066	21132.45833	771782.066	10	190192.125	9	H	229733.359	0	0	0	53149.629	83833.422	0	0	405065.656	0	S	0	0	0	0	78173.789	0	0	0	112018.336
1016.2465	0.4002407	+	20180.18272	40175.6585	19995.47578	401756.585	10	179959.282	9	H	95926.453	132463.859	0	0	0	72160.742	0	0	0	101205.531	S	0	0	0	0	0	0	62091.602	117867.68	0
2916.6014	0.4002407	+	32094.70181	66374.3867	34279.68489	663743.867	10	308517.164	9	H	0	203197.188	0	0	219263.281	0	0	88254.586	0	153028.812	S	116230.914	0	0	0	0	0	192286.25	0	0
1274.597	0.4016144	+	77475.7538	162584.0898	85108.336	1625840.898	10	765975.024	9	H	303914.5	238848.234	310505.594	0	84428.07	0	425272.656	0	0	262871.844	S	0	0	0	95287.492	0	0	0	359920.344	310767.188
1980.9647	0.4016144	+	44316.26613	123006.4328	78690.16667	1230064.328	10	708211.5	9	H	215971.719	0	0	0	138014.406	206180.703	196738.547	195262.609	277896.344	0	S	0	0	148258.469	0	0	0	0	347528.469	212424.562
1257.5916	0.4069196	+	20309.64863	88107.4563	67797.80767	881074.563	10	610180.269	9	H	215999.125	0	0	39773.164	0	114235.07	130868.047	133631.328	141440.641	105127.188	S	114691.844	0	96678.961	31622.734	0	58488.738	101895.664	206802.328	0
1055.6198	0.4121984	+	17243.19098	45973.2282	28730.03722	459732.282	10	258570.335	9	H	88031.234	0	71974.43	41543.285	59325.145	0	0	104061.68	94796.508	0	S	103467.32	0	89036.734	25194.172	0	40872.109	0	0	0
1784.8559	0.4121984	+	75353.58639	166486.0125	91132.42611	1664860.125	10	820191.835	9	H	473797.125	259262.844	0	0	0	351778	280687.875	0	0	299334.281	S	221065.531	0	0	92753.336	99062.906	218734.453	188575.609	0	0
1215.6913	0.420282	+	30916.9767	82877.4257	51960.449	828774.257	10	467644.041	9	H	177984.984	0	132300.312	0	0	91265.461	141528.781	141264.828	0	144429.891	S	0	0	149052.594	44380.891	133776.438	0	66679.352	0	73754.766
2098.9341	0.420282	+	72824.46224	187463.6758	114639.2136	1874636.758	10	1031752.922	9	H	633766.5	0	323037.469	65787.586	0	347925.281	0	189615.953	0	314503.969	S	186159.359	168713.266	178035.281	0	0	0	224275.766	274569.25	0
1459.7838	0.4226358	+	60253.27948	102542.7907	42289.51122	1025427.907	10	380605.601	9	H	391584.969	176287.797	0	0	0	0	229359.172	0	0	228195.969	S	0	118110.578	0	0	0	120775.898	141719.125	0	0
1717.8592	0.4226358	+	75180.08246	127985.2109	52805.12844	1279852.109	10	475246.156	9	H	0	229983.406	0	0	261726.141	0	290768.031	0	497374.531	0	S	221468.344	0	0	0	0	70055.703	0	0	183722.109
1743.9037	0.4226358	+	59201.20132	100903.1171	41701.91578	1009031.171	10	375317.242	9	H	300197.562	0	226935.25	0	214140.203	0	0	0	267758.156	0	S	0	160877.312	128930.594	0	0	85509.336	0	0	0
1775.8818	0.4226358	+	36682.09977	90820.1501	54138.05033	908201.501	10	487242.453	9	H	0	216093.156	201239.188	0	0	237162.641	0	0	253706.516	0	S	182838.859	0	0	0	177520.297	126883.297	0	0	0
1873.9213	0.4226358	+	98784.19272	153966.0235	55181.83078	1539660.235	10	496636.477	9	H	567115.625	348588.25	365769.188	0	258187.172	0	0	0	0	0	S	0	0	171170.938	0	0	104931.945	220533.594	0	0
2026.9206	0.4226358	+	77750.27223	144238.3469	66488.07467	1442383.469	10	598392.672	9	H	417082.531	323329.344	0	0	0	353100.938	348870.656	0	0	0	S	0	0	0	0	200940.75	172735.75	224716.172	0	0
2224.1456	0.4226358	+	83540.4373	142347.5953	58807.158	1423475.953	10	529264.422	9	H	197345.016	0	503174.531	0	0	0	0	476217.906	246738.5	0	S	196997.781	0	151822.938	0	0	0	180443.703	0	0
1211.6771	0.4263487	+	30626.35759	119639.7647	89013.40711	1196397.647	10	801120.664	9	H	189199.047	163549.281	128453.312	36174.492	129367.281	0	0	192142.234	191122.375	166389.625	S	0	0	130343.461	0	0	0	144764.469	289619.031	236393.703
869.0523	0.4268479	+	12877.77188	45792.7281	32914.95622	457927.281	10	296234.606	9	H	0	81673.383	0	0	94561.383	79900.984	82931.883	0	118859.648	0	S	92460.219	74788.891	68123.398	0	0	0	0	0	60862.098
2282.1231	0.4268479	+	97271.60749	217225.8766	119954.2691	2172258.766	10	1079588.422	9	H	0	531410.125	330825.031	0	0	559503.688	509662.094	0	240857.828	0	S	274924.656	0	0	223561.875	0	250976.297	330125.594	0	0
1245.6678	0.4359229	+	422910.1396	646816.2907	223906.1511	6468162.907	10	2015155.36	9	H	701238.938	181968.719	200622.469	0	312674.094	165641.656	0	1482457.375	2906037	517522.656	S	707043.125	0	133469.391	193364.766	0	174339.25	313978.812	258192.625	234767.391
1203.1536	0.4379428	+	196833.5956	1066447.141	869613.5451	1.07E+07	10	7826521.906	9	H	1718806.875	1236905.875	768357.625	1265340.375	1132695.625	788799.375	1025840.75	599463.688	1655550.125	472711.094	S	1459132.875	643464.312	639874.688	249667.406	770631	1438879.75	800622.75	665330.875	1158918.25
1365.1505	0.4379428	+	23142.94063	140090.2383	116947.2977	1400902.383	10	1052525.679	9	H	251278	153630.797	124456.07	170411.516	150551.5	136301.094	112593.148	0	240855.75	60824.508	S	198183.609	78517.883	76480.312	33026.531	81672.766	194010.547	96599.688	101950.812	192083.531
908.4964	0.4397833	+	99104.97156	158731.929	59626.95744	1587319.29	10	536642.617	9	H	339458.312	151691.891	121813.672	0	110331.227	0	0	0	864024.188	0	S	223908.453	96134.211	0	0	0	0	216599.953	0	0
1454.7493	0.4397833	+	44065.4532	89958.9502	45893.497	899589.502	10	413041.473	9	H	0	0	0	32425.393	0	0	223402.219	170221.781	284432.156	189107.953	S	255540.625	0	0	50530.059	0	106970.789	0	0	0
1710.8718	0.4397833	+	26388.25364	76621.6442	50233.39056	766216.442	10	452100.515	9	H	0	193164.719	153911.75	65513.004	131194.297	0	0	0	222432.672	0	S	149448.859	0	123588.875	0	0	0	179062.781	0	0
1746.9054	0.4397833	+	48645.04534	119631.6329	70986.58756	1196316.329	10	638879.288	9	H	264028.375	283652.344	194364.203	0	241157.219	0	0	0	0	213114.188	S	0	0	0	0	0	104973.898	196476.328	337429.062	0
1848.9824	0.4397833	+	58349.10057	124130.7829	65781.68233	1241307.829	10	592035.141	9	H	369779.781	211594.016	0	0	0	211758.266	0	230289.391	0	217886.375	S	215412.5	0	240643.422	0	0	135979.219	0	0	0
1867.9248	0.4397833	+	56782.96821	130493.0601	73710.09189	1304930.601	10	663390.827	9	H	0	0	0	97901.273	227054.969	0	233617.672	300513.375	445843.312	0	S	164829.609	0	0	0	0	0	169245.312	0	329315.906
2207.0392	0.4397833	+	132.5685222	468093.5703	467961.0018	4680935.703	10	4211649.016	9	H	0	1147665.25	471278	0	0	2128626.25	0	733491.562	0	199874.641	S	3711131	139517.266	0	0	0	361000.75	0	0	0
2339.1768	0.4397833	+	31177.0785	102315.5125	71138.434	1023155.125	10	640245.906	9	H	179149.703	0	159114.688	0	0	0	229301.422	247835.984	0	207753.328	S	323050.375	0	171568.281	0	0	145627.25	0	0	0
2350.9546	0.4397833	+	42504.54197	134661.2953	92156.75333	1346612.953	10	829410.78	9	H	0	279799.062	163952.953	0	347312.094	262773.594	0	292775.25	0	0	S	252299.812	0	0	244026.156	0	0	0	333084.812	0
2365.0998	0.4397833	+	84849.88486	218639.7563	133789.8714	2186397.563	10	1204108.843	9	H	1476927.75	0	0	0	109605.375	0	599864.438	0	0	0	S	0	212396.312	234964.5	148327.047	129018.453	0	479402.531	0	0
1541.7846	0.4451566	+	37075.59818	91647.6944	54572.09622	916476.944	10	491148.866	9	H	121796.164	185423.25	130532.523	0	100035.672	114906.156	0	128484.273	0	135298.906	S	138766.984	0	124540.703	38534.523	0	0	0	189306.656	0
2314.1787	0.4451566	+	53774.04016	164242.0906	110468.0504	1642420.906	10	994212.454	9	H	195200.578	231422.797	241637.812	0	0	331498.438	0	191308.219	217237.984	234115.078	S	186417.016	334318.219	0	0	0	0	220491.047	0	252986.172
1422.6511	0.4504358	+	10324.66353	63265.4032	52940.73967	632654.032	10	476466.657	9	H	145929.922	0	0	0	56063.75	174941.219	0	96484.938	159234.203	0	S	0	304137.969	172328.688	0	0	0	0	0	0
2365.2526	0.452982	+	9909.259733	111313.4594	101404.1997	1113134.594	10	912637.797	9	H	210339.531	194834.438	143979.141	0	0	0	205022.672	0	179431.531	179527.281	S	0	0	154925.406	0	0	0	207219.516	550492.875	0
2139.9619	0.4554294	+	75077.1822	214732.3922	139655.21	2147323.922	10	1256896.89	9	H	0	0	219274.672	126414.453	247146.172	210000.328	408299.094	206108.891	0	730080.312	S	238691.375	181805.203	172085.891	0	0	154728.031	197553.734	312032.656	0
2131.9859	0.456842	+	23594.07212	69070.5999	45476.52778	690705.999	10	409288.75	9	H	0	0	221247.031	0	193444.812	0	276014.156	0	0	0	S	0	0	0	0	0	0	0	0	409288.75
2720.2772	0.456842	+	35908.3684	66262.4344	30354.066	662624.344	10	273186.594	9	H	0	241654.844	0	0	210337.516	0	0	0	0	210631.984	S	0	0	0	0	0	0	0	0	273186.594
2749.3119	0.456842	+	42703.4766	95184.8516	52481.375	951848.516	10	472332.375	9	H	0	0	0	0	0	410052.5	371915.594	169880.422	0	0	S	0	0	0	0	0	0	0	0	472332.375
2781.3165	0.456842	+	18269.8724	48020.1884	29750.316	480201.884	10	267752.844	9	H	0	203322.938	124326.758	0	0	0	0	152552.188	0	0	S	0	0	0	0	0	0	0	0	267752.844
967.4499	0.4579493	+	14525.46532	29236.7391	14711.27378	292367.391	10	132401.464	9	H	0	0	70395.367	86017.078	0	0	76489.516	59465.43	0	0	S	101978.562	0	0	30422.902	0	0	0	0	0
996.5213	0.4579493	+	17218.04176	31442.2922	14224.25044	314422.922	10	128018.254	9	H	0	58302.742	133598.203	43689.016	0	0	78832.961	0	0	0	S	0	0	64486.344	0	0	0	63531.91	0	0
1194.5728	0.4579493	+	37064.67267	65427.848	28363.17533	654278.48	10	255268.578	9	H	0	0	57763.605	0	0	0	114322.234	191048.422	291144.219	0	S	122007.531	0	0	0	0	0	0	133261.047	0
1303.6656	0.4579493	+	52643.04867	97776.375	45133.32633	977763.75	10	406199.937	9	H	0	0	0	0	135119.547	0	367377.406	232516.859	242749.938	0	S	157027.406	0	0	0	0	0	0	249172.531	0
1309.6576	0.4579493	+	22939.06399	56264.3531	33325.28911	562643.531	10	299927.602	9	H	0	0	124107.109	85551.969	0	148328.562	204655.891	0	0	0	S	190174.766	109752.836	0	0	0	0	0	0	0
1441.788	0.4579493	+	4893.475189	90815.3563	85921.88111	908153.563	10	773296.93	9	H	0	188547.25	133979.703	0	0	213421.891	0	372204.719	0	0	S	644731.75	0	0	0	0	0	0	0	128565.18
1509.7067	0.4579493	+	35063.65493	143436.0126	108372.3577	1434360.126	10	975351.219	9	H	0	193836.641	0	0	0	409797.688	0	659216.25	0	171509.547	S	845103.438	0	0	0	0	0	0	0	130247.781
1637.8362	0.4579493	+	41443.81959	103043.2727	61599.45311	1030432.727	10	554395.078	9	H	0	0	0	103855.133	256523.25	286988.656	0	383065.688	0	0	S	0	0	0	71958.859	482436.219	0	0	0	0
1848.8791	0.4579493	+	77880.45641	163436.3383	85555.88189	1634363.383	10	770002.937	9	H	0	0	359188.875	83297.664	0	0	0	0	389121.844	802755	S	485153.125	284849.812	0	0	0	0	0	0	0
2062.9329	0.4579493	+	54674.60931	119767.5312	65092.92189	1197675.312	10	585836.297	9	H	0	0	0	93350.469	0	437406.219	0	270704.062	396214.562	0	S	0	163092.016	0	0	0	0	0	422744.281	0
2211.1011	0.4579493	+	292460.5954	489854.75	197394.1546	4898547.5	10	1776547.391	9	H	901128.625	0	1337504.75	0	1284100	0	1375814.125	0	0	0	S	0	0	0	201797.891	0	0	0	0	1574749.5
3117.4063	0.4579493	+	51078.96598	112164.1222	61085.15622	1121641.222	10	549766.406	9	H	0	602358.562	241183.625	64055.613	0	0	0	0	214043.422	0	S	0	0	341158.312	208608.094	0	0	0	0	0
3340.7556	0.4579493	+	47529.52566	109471.2861	61941.76044	1094712.861	10	557475.844	9	H	0	311299.188	256846.438	0	331862.219	0	0	194705.016	0	0	S	277482.188	0	0	0	0	0	279993.656	0	0
1613.9032	0.460459	+	102724.6426	525370.6876	422646.045	5253706.876	10	3803814.405	9	H	648665.938	1221449.875	561230.625	0	332676.938	364306.969	703910.188	281993.812	503975.719	635496.812	S	481407.406	332696.25	383840.906	0	0	0	454931.781	1227412.75	923525.312
1177.5639	0.4631243	+	76263.11286	138476.1633	62213.05044	1384761.633	10	559917.454	9	H	502921.594	195395.984	131017.211	0	0	349299.625	206127.219	0	0	0	S	150532.797	0	94758.078	93360.344	0	94081.852	127184.383	0	0
1879.8939	0.4631243	+	33562.44114	114016.2337	80453.79256	1140162.337	10	724084.133	9	H	195379.547	0	171462.938	0	130501.742	0	274335.25	189016.094	0	179466.766	S	0	193488.531	157139.75	0	0	0	129172.18	244283.672	0
1901.059	0.4631243	+	70937.21141	200682.5343	129745.3229	2006825.343	10	1167707.906	9	H	253884.969	428709.219	0	0	0	484923.219	255357.312	0	190663.312	393287.312	S	348687.344	206467.031	0	0	0	286218.406	326335.125	0	0
986.5249	0.4708498	+	282234.1175	396774.9056	114540.7881	3967749.056	10	1030867.093	9	H	0	155188.219	83214.211	0	0	0	825844.5	850128.188	1729742	323631.938	S	522792.406	0	0	123311.844	96158.812	0	168378.781	120225.25	0
1205.657	0.4766362	+	21543.95859	85711.5047	64167.54611	857115.047	10	577507.915	9	H	129288.227	128812.531	66049.055	0	87538.344	0	101819.398	135744.312	124802.078	83061.102	S	126815.836	127663.594	0	0	0	0	0	196481.219	126547.266
1430.7374	0.4766362	+	112301.6797	280170.7205	167869.0408	2801707.205	10	1510821.367	9	H	611538.75	0	492792.344	0	364338.438	255775.766	0	0	817579.438	259682.469	S	204333.969	0	289178.125	0	0	106393.289	255899.562	490425.594	164590.828
1071.5034	0.479243	+	57891.07888	85204.9891	27313.91022	852049.891	10	245825.192	9	H	0	0	0	0	77324.453	0	252179.719	171569	350976.719	0	S	113148.555	0	0	0	62787.215	0	69889.422	0	0
1338.7286	0.479243	+	30843.81368	59711.5289	28867.71522	597115.289	10	259809.437	9	H	0	157917.031	162012.203	0	0	0	0	114291.383	162894.672	0	S	0	0	0	0	0	51160.562	89148.578	0	119500.297
1616.8933	0.479243	+	49238.14306	86703.9125	37465.76944	867039.125	10	337191.925	9	H	203224.688	304943.562	0	0	0	156862.016	0	0	202008.859	0	S	170553.359	0	133884.234	32754.332	0	0	0	0	0
2116.918	0.479243	+	64978.75984	120106.2954	55127.53556	1201062.954	10	496147.82	9	H	392158.688	0	0	0	0	0	337147.094	224018.266	247738.906	0	S	0	0	146923.281	121058.977	0	0	228165.562	0	0
2131.9926	0.479243	+	48761.0604	101033.7844	52272.724	1010337.844	10	470454.516	9	H	251335.25	258887.844	0	0	0	236160.188	0	0	0	263954.562	S	238693.078	0	184489.5	47271.938	0	0	0	0	0
2731.3152	0.479243	+	92381.54741	143721.4063	51339.85889	1437214.063	10	462058.73	9	H	294115.844	0	377195.125	0	0	575137.438	0	0	190765.656	0	S	0	0	167697.375	64085.824	0	0	230275.531	0	0
2251.9721	0.4799963	+	42099.99438	105506.2436	63406.24922	1055062.436	10	570656.243	9	H	0	0	146545.859	0	0	316501.812	177957.062	168080.672	245977.031	0	S	128273.438	0	0	57616.086	0	134563.828	0	0	250202.891
2146.1492	0.4808552	+	26503.4694	151136.1734	124632.704	1511361.734	10	1121694.336	9	H	190780.156	213467.156	191423.891	0	192231.281	0	152275.984	174564.172	209111.125	187507.969	S	120295.508	0	0	0	130775.281	0	195173.891	411394.375	264055.281
2186.9638	0.4808552	+	474523.9104	737551.9781	263028.0677	7375519.781	10	2367252.609	9	H	0	0	1761681	290761.219	1891555.75	0	0	935062	904730.812	1591729	S	605650.125	233832.656	272724.219	142453.922	342840.25	303501.531	0	466249.906	0
1976.9043	0.4838078	+	169001.6036	679095.5063	510093.9027	6790955.063	10	4590845.124	9	H	675205.438	1852597.25	635675.75	136831.438	713878.875	0	729177.5	0	902787.562	1144801.25	S	0	431520.875	388010.625	61975.312	0	0	774910.312	1757088.5	1177339.5
1189.6605	0.4857488	+	26134.75996	150986.9734	124852.2134	1509869.734	10	1123669.921	9	H	221474.109	189534.562	141290.969	0	116484.016	0	177051.047	277895.344	225111.453	161028.234	S	250774.828	99525.984	114695.375	0	0	56577.656	120942.734	269996.156	211157.188
905.0788	0.4954477	+	12722.50117	41223.7195	28501.21833	412237.195	10	256510.965	9	H	0	0	111396.578	103316.383	67559.852	0	64856.523	0	65107.859	0	S	108578.398	87231.227	60701.34	0	0	0	0	0	0
976.4465	0.4954477	+	19436.06298	111175.8742	91739.81122	1111758.742	10	825658.301	9	H	0	0	0	64083.93	0	0	650538.75	0	0	397136.062	S	0	135419.547	115241.18	43515.605	0	0	285559.969	245922	0
1076.6091	0.4954477	+	21052.86372	52450.5965	31397.73278	524505.965	10	282579.595	9	H	0	89332.289	92386.352	47294.996	0	0	183578.094	0	111914.234	0	S	0	0	0	0	94615.391	0	78063.352	109900.852	0
1746.8211	0.4954477	+	36521.1336	98542.4106	62021.277	985424.106	10	558191.493	9	H	230764.641	0	0	60997.652	242543.625	0	0	235590.641	215527.547	0	S	275571.438	0	0	0	0	101634.133	0	0	180985.922
2202.9545	0.4954477	+	86254.1953	247675.1953	161421	2476751.953	10	1452789	9	H	1221444.625	0	0	191680.078	0	0	1063627.25	0	0	0	S	0	427563.875	260175.734	98833.453	0	0	397475.938	0	268740
2547.257	0.4954477	+	54580.29224	248218.6328	193638.3406	2482186.328	10	1742745.065	9	H	0	1318064.125	906063.5	0	0	258058.703	0	0	0	0	S	499279.219	0	368453.062	42210.066	0	396024.312	0	436778.406	0
1912.9068	0.4973409	+	36551.8705	166855.4625	130303.592	1668554.625	10	1172732.328	9	H	253453.203	350839.406	199928.188	0	139787.281	177504.266	0	0	253472.812	293569.469	S	216743.25	0	188601.531	0	0	0	258844.828	508542.719	0
2279.1827	0.4973409	+	39288.51093	163952.0926	124663.5817	1639520.926	10	1121972.235	9	H	250178.453	322020.438	269309.094	63074.285	0	0	296491.5	230097.875	208349.281	0	S	0	260008.891	0	0	0	149962.875	273575	0	438425.469
1039.59	0.5070351	+	31254.50221	237211.1411	205956.6389	2372111.411	10	1853609.75	9	H	293486.688	309913.438	250267.734	57501.832	265120.281	159971.141	0	328004.375	447977.125	259868.797	S	384817.75	267362.906	366827.219	0	0	0	0	0	834601.875
2306.1823	0.5078659	+	32184.37802	98007.8468	65823.46878	980078.468	10	592411.219	9	H	0	0	152975.484	73177.727	130157.289	234810.656	0	161745.312	227212	0	S	229908.984	189345.516	0	0	0	0	173156.719	0	0
2042.1175	0.5090276	+	2309.272978	151176.4952	148867.2222	1511764.952	10	1339805	9	H	244871.344	252996.453	0	0	0	398662.781	0	305829.312	0	309405.062	S	0	0	0	0	0	0	546336.562	0	793468.438
2146.9716	0.5173776	+	155826.9141	264945.2484	109118.3343	2649452.484	10	982065.009	9	H	946632.125	416021.875	259619.859	0	0	586270	440908.625	0	0	0	S	281138.219	0	158927.375	83253.555	0	152947.516	305798.344	0	0
2467.1939	0.5173776	+	38077.01019	136330.5953	98253.58511	1363305.953	10	884282.266	9	H	0	366342.125	0	81538.703	0	173094.109	0	221058.766	236154.438	285117.812	S	186168.094	0	163345.344	0	0	0	309918.219	0	224850.609
2611.3616	0.5173776	+	19275.40703	105884.8507	86609.44367	1058848.507	10	779484.993	9	H	0	258929.156	164423.391	0	0	174447.359	195159.891	99953.898	0	165934.812	S	131537.141	106710.164	0	0	0	0	167011.469	374226.219	0
848.4599	0.5200528	+	12537.60857	30318.4489	17780.84033	303184.489	10	160027.563	9	H	0	79618.391	0	0	0	58432.176	87483.57	0	0	77650.352	S	90527.875	0	0	0	0	0	69499.688	0	0
893.0811	0.5200528	+	13498.68957	105241.7329	91743.04333	1052417.329	10	825687.39	9	H	0	0	264616.469	0	0	0	389125.438	232788.219	0	165887.203	S	594170.812	0	0	0	0	0	231516.578	0	0
1031.5145	0.5200528	+	7757.035233	36403.2219	28646.18667	364032.219	10	257815.68	9	H	130406.938	0	0	0	0	0	85088.859	80346.445	68189.977	0	S	0	0	185750.766	0	0	0	72064.914	0	0
1533.7714	0.5200528	+	24684.81906	71517.2175	46832.39844	715172.175	10	421491.586	9	H	0	305116.875	0	55955.566	108956.234	0	245143.5	0	0	0	S	0	0	0	0	0	103658.617	317832.969	0	0
1562.8333	0.5200528	+	64682.72352	168023.8313	103341.1078	1680238.313	10	930069.97	9	H	0	572018.688	0	0	0	1108219.625	0	0	0	0	S	0	0	161487.188	281353.875	138862.219	0	348366.688	0	0
1776.8074	0.5200528	+	33066.92077	93039.4711	59972.55033	930394.711	10	539752.953	9	H	336783.781	0	0	59365.117	0	0	245721.938	0	0	288523.875	S	293534	0	246218.953	0	0	0	0	0	0
2149.9734	0.5200528	+	50509.60497	166325.1813	115815.5763	1663251.813	10	1042340.187	9	H	1208058.375	0	0	0	0	0	455193.438	0	0	0	S	365055.469	239714.859	218110.062	219459.797	0	0	0	0	0
2229.1043	0.5200528	+	42263.85534	130560.6539	88296.79856	1305606.539	10	794671.187	9	H	0	0	0	107534.992	274957.375	0	704349	218765.172	0	0	S	0	0	263758.875	0	0	0	0	530912.312	0
2890.3817	0.5200528	+	24175.96807	96056.4594	71880.49133	960564.594	10	646924.422	9	H	0	0	0	0	0	656669.875	0	303894.719	0	0	S	0	128140.031	278309.531	88035.344	0	152439.516	0	0	0
1602.8279	0.5246056	+	34488.04133	137027.8	102539.7587	1370278	10	922857.828	9	H	0	201223.719	219544.062	0	138627.953	0	310479.531	272689.438	0	227713.297	S	265064.281	130684.578	164845.375	0	0	94109.844	268153.75	0	0
2057.9822	0.5246056	+	163300.7198	301040.8031	137740.0833	3010408.031	10	1239660.75	9	H	1084952.75	447543.031	789953.188	106680.375	214423.125	0	0	366855.562	0	0	S	233430.812	0	204901.781	175825.266	0	224686.922	0	400815.969	0
927.4918	0.527391	+	57832.2511	71257.6391	13425.388	712576.391	10	120828.492	9	H	0	0	155162.734	0	0	0	226892.719	0	0	330520.938	S	0	73535.984	0	0	47292.508	0	0	0	0
1393.7509	0.527391	+	59872.4683	95601.7703	35729.302	956017.703	10	321563.718	9	H	247252.797	0	0	0	0	0	0	354685.281	354079.625	0	S	0	0	0	0	209404.984	112158.734	0	0	0
1394.6958	0.527391	+	33656.33438	52506.1516	18849.81722	525061.516	10	169648.355	9	H	200015.219	0	136677.953	0	0	188368.344	0	0	0	0	S	0	0	122005.656	47642.699	0	0	0	0	0
1521.7695	0.527391	+	94726.4762	120653.0422	25926.566	1206530.422	10	233339.094	9	H	0	0	0	0	0	0	239063.672	0	775093.5	192373.25	S	0	0	0	52730.25	0	180608.844	0	0	0
1611.9244	0.527391	+	18498.33033	33995.418	15497.08767	339954.18	10	139473.789	9	H	111387.016	0	0	0	92626.414	0	0	0	0	135940.75	S	0	0	0	0	79832.758	59641.031	0	0	0
1708.7748	0.527391	+	170784.2006	276942.0062	106157.8056	2769420.062	10	955420.25	9	H	0	0	1257117	807604	704699.062	0	0	0	0	0	S	0	0	523053.656	0	0	0	0	432366.594	0
2332.2047	0.527391	+	53897.87814	102698.7687	48800.89056	1026987.687	10	439208.015	9	H	264400.062	0	0	0	0	386230.844	0	0	0	376356.781	S	0	189184.859	0	0	0	0	250023.156	0	0
2384.9514	0.527391	+	448537.3494	483369.1437	34831.79433	4833691.437	10	313486.149	9	H	0	0	840003.062	0	0	1681383.125	0	2312305.25	0	0	S	0	0	0	75848.758	0	0	237637.391	0	0
3186.6363	0.527391	+	112063.4985	134083.3218	22019.82333	1340833.218	10	198178.41	9	H	0	0	434317.531	0	0	0	0	294086.125	0	612429.562	S	0	136295.75	0	61882.66	0	0	0	0	0
2072.093	0.5300098	+	57913.65968	208822.2109	150908.5512	2088222.109	10	1358176.961	9	H	323314.25	239237.703	296024.969	0	0	517414.531	407691.031	0	0	304539.625	S	0	0	151556.531	74097.945	0	177348.938	241405.297	445801.125	267967.125
2260.1491	0.5300098	+	28923.13672	152162.8885	123239.7518	1521628.885	10	1109157.766	9	H	184364.797	259991.922	194670.688	61399.477	210778.688	0	0	171904.672	228416.188	210102.453	S	0	259818.125	0	0	0	0	160873.422	415897.625	272568.594
1149.6746	0.5365622	+	22204.32022	73178.993	50974.67278	731789.93	10	458772.055	9	H	219319.016	0	93056.891	0	0	0	161932.312	116247.195	141234.516	0	S	220608.203	0	71837.305	0	79442.969	0	0	86883.578	0
1537.732	0.5365622	+	63908.39083	122152.3015	58243.91067	1221523.015	10	524195.196	9	H	317584.344	0	235106.656	58778.031	0	0	171828.484	0	438225.5	0	S	0	0	100232.188	0	0	123753.555	0	173781.672	126427.781
1962.9856	0.5365622	+	111202.3313	223752.4805	112550.1492	2237524.805	10	1012951.343	9	H	0	518916.656	881005.688	79297.055	0	0	0	0	417898.375	340407.031	S	243776.531	0	173876.844	0	0	199490.406	395807.562	0	0
2060.136	0.5365622	+	128425.6044	293459.9344	165034.33	2934599.344	10	1485308.97	9	H	475658.406	339076	0	0	0	291376.5	0	687732.688	1140755.75	0	S	511265.188	0	0	283690	0	289902.344	400451.438	0	0
1343.6704	0.5366967	+	89634.59773	216549.6594	126915.0617	2165496.594	10	1142235.555	9	H	664034.375	304562.719	154698.219	0	0	398675.562	322887.875	0	0	320637.844	S	172948.359	147882.344	85657.719	78267.992	85176.922	214413.969	247515.391	0	110372.859
908.3349	0.5397543	+	18577.79478	46571.25	27993.45522	465712.5	10	251941.097	9	H	145999.547	122301.688	0	0	57840.203	0	139571.062	0	0	0	S	99868.523	0	56613.277	0	0	0	95459.297	0	0
1084.6161	0.5397543	+	11895.57822	38085.622	26190.04378	380856.22	10	235710.394	9	H	0	0	0	0	0	0	109399.258	100457.43	80280.602	90718.93	S	0	0	0	55868.793	89210.07	0	0	90631.531	0
1329.639	0.5397543	+	81698.9131	144268.1891	62569.276	1442681.891	10	563123.484	9	H	0	0	0	0	145396.047	0	216896.812	512130.844	568258.188	0	S	0	128277.719	0	0	128633.859	0	0	0	306211.906
1497.6859	0.5397543	+	37222.52277	71618.4421	34395.91933	716184.421	10	309563.274	9	H	0	0	0	0	0	195584.203	160706.75	162478.359	0	197415.109	S	0	0	0	35908.672	100624.18	0	0	0	173030.422
1555.7497	0.5397543	+	28463.49157	73975.2329	45511.74133	739752.329	10	409605.672	9	H	0	194657.922	138644.453	0	0	0	0	193695.438	212754.516	0	S	167932.844	0	88389.609	0	0	0	153283.219	0	0
2185.9587	0.5397543	+	123852.8784	218801.8437	94948.96533	2188018.437	10	854540.688	9	H	0	480654.812	213497.281	0	0	1052534	0	0	0	441332.344	S	179929.047	0	0	0	0	0	260601.797	414009.844	0
2040.9856	0.552616	+	17897.25068	194887.6899	176990.4392	1948876.899	10	1592913.953	9	H	0	408957.656	359024.688	75414.867	226503.797	0	383872.594	222632.859	0	272470.438	S	0	0	209951.953	0	0	0	251554.688	618508.5	512898.812
981.508	0.5546674	+	10223.81932	36054.6301	25830.81078	360546.301	10	232477.297	9	H	98141.688	80750.875	0	36611.191	0	68484.172	0	0	0	76558.375	S	87340.078	74007.602	0	0	0	0	0	0	71129.617
1083.5561	0.5546674	+	6467.308856	41827.9563	35360.64744	418279.563	10	318245.827	9	H	121215.383	78060.164	0	0	62081.176	0	0	95702.508	0	61220.332	S	0	172527.281	90477.984	55240.562	0	0	0	0	0
1527.7463	0.5546674	+	18717.23073	91638.4824	72921.25167	916384.824	10	656291.265	9	H	225826.781	0	0	40898.527	0	144212.75	233042.641	0	272404.125	0	S	205316.859	0	0	0	0	0	180757.312	0	270217.094
1023.445	0.5615581	+	15654.12713	60816.2218	45162.09467	608162.218	10	406458.852	9	H	109733.156	0	49303.336	0	42537.105	0	82719.406	134612.141	139786.484	49470.59	S	96738.227	0	0	41118.391	0	47179.699	58831.754	89629.648	72961.133
1085.5973	0.5615581	+	14251.19601	64487.1579	50235.96189	644871.579	10	452123.657	9	H	0	91985.188	72186.758	44042.023	0	0	129498.086	88302.422	95313.664	123543.438	S	98959.414	74127.711	74772.578	0	0	38371.711	68520.805	97371.438	0
[truncated: 376 more rows]
