# Supplementary material for: A software application for comparing large numbers of high resolution MALDI-FTICR MS spectra demonstrated by searching candidate biomarkers for glioma blood vessel formation
Source: BMC Bioinformatics. 2008 Mar 1;9:133. doi: 10.1186/1471-2105-9-133 (PMC2323386; doi:10.1186/1471-2105-9-133)
Supplement: Additional file 4 — Peptide peak masses and intensities list exported from the DataAnalysis™ 3.4 (Build 169) software with a signal to noise (S/N) ratio > 1.7. [file 1471-2105-9-133-S4.csv]

Mass (Da)	Intensity	S/N
800.183548	178694	1.9
800.960461	175918	1.9
800.972496	308774	3.9
800.978415	231940	2.7
801.015051	254807	3.1
802.630716	162400	1.7
806.527982	172744	1.9
807.59482	163058	1.7
811.162614	189235	2.1
815.542269	200181	2.3
816.420729	165798	1.8
816.456067	245250	2.9
818.4378	312106	3.9
821.449365	199770	2.3
831.49136	823944	11.5
831.511998	232601	2.7
832.486374	342990	4.4
832.494546	418394	5.5
832.51413	197306	2.2
836.424428	258881	3.1
836.460999	195561	2.2
837.418299	188426	2.1
840.468329	165289	1.7
842.451118	181307	2
842.507331	3665096	53.8
843.510644	1653244	23.9
843.528536	255729	3.1
844.486765	298919	3.7
844.513556	335495	4.3
847.451218	467742	6.2
847.467163	181891	2
848.389157	169171	1.8
848.454672	233405	2.8
848.536461	223379	2.6
849.407137	200974	2.3
850.428979	266570	3.3
850.524436	741102	10.3
851.439771	321391	4.1
851.461948	242334	2.9
851.476072	200390	2.3
851.528048	251548	3
852.334093	165607	1.8
852.429961	219461	2.6
852.44248	197467	2.2
852.464728	172113	1.9
853.425144	164222	1.7
853.534136	166132	1.8
853.588364	192399	2.2
857.439226	455813	6.1
857.980974	171148	1.8
858.442699	214926	2.5
860.441691	174804	1.9
860.496692	191430	2.1
862.478195	186506	2.1
864.492534	259628	3.2
865.476915	342908	4.4
865.494115	193698	2.2
866.485132	239712	2.9
867.390703	162458	1.7
868.525883	172564	1.9
870.432873	261666	3.2
870.539198	194997	2.2
873.019353	275075	3.4
873.441407	259019	3.1
874.474149	189965	2.1
874.497566	527893	7.1
875.071314	225860	2.7
875.500314	221576	2.6
876.493021	328952	4.2
878.332397	176037	1.9
878.471286	231999	2.7
878.75103	167002	1.8
880.438717	224963	2.6
881.258778	450355	6
882.263144	189045	2.1
886.385834	841283	11.8
886.435717	205882	2.4
887.389283	402945	5.3
887.45324	168885	1.8
887.493025	176541	1.9
891.503302	381802	5
892.507	271412	3.3
893.083084	466468	6.2
893.443886	192156	2.1
894.429658	205667	2.3
895.451504	171640	1.8
897.411473	746205	10.3
898.415906	319757	4
898.509229	293124	3.6
901.497361	242883	2.9
901.524628	197737	2.2
902.378993	269860	3.2
902.492441	180612	1.9
903.311679	164518	1.7
904.501757	523726	7
904.539837	165326	1.7
905.313704	186621	2
905.430919	695870	9.5
905.469012	206073	2.3
905.507873	286457	3.5
906.431384	364021	4.6
906.466751	893671	12.4
906.512368	201089	2.2
907.096628	195451	2.2
907.34414	184638	2
907.470392	385523	4.9
907.523726	277213	3.4
908.443482	189379	2.1
908.468563	183315	2
908.500693	1393736	19.7
909.504185	685003	9.3
910.507919	281170	3.4
911.456177	362739	4.6
911.518849	270885	3.2
913.406723	506896	6.6
913.581149	212390	2.4
914.409959	186074	2
915.488017	175270	1.8
916.488966	204204	2.3
918.369624	167724	1.7
918.472607	176724	1.9
920.483052	171357	1.8
920.723611	183905	1.9
922.008467	175223	1.8
922.512418	225911	2.5
923.565768	348924	4.3
924.495679	551147	7.2
925.499039	319353	3.9
927.490975	214341	2.4
927.51004	176000	1.8
928.44711	208142	2.3
928.497316	199915	2.1
928.506937	181614	1.9
928.546654	181355	1.9
928.558103	230719	2.6
929.568682	171522	1.7
932.466288	295194	3.5
932.518955	771373	10.3
933.522051	311402	3.7
938.493568	171492	1.7
940.445518	194921	2
941.386014	172900	1.7
944.408747	174216	1.8
944.465267	184623	1.9
944.530489	2431261	33.5
944.577081	224624	2.5
945.457841	174203	1.8
945.533211	1239515	16.5
945.551254	457079	5.7
946.536455	360934	4.3
950.466776	212303	2.3
950.49446	196767	2
950.557372	183628	1.9
951.46291	252849	2.8
952.462598	195686	2
952.509155	655096	8.4
952.550692	181468	1.8
953.512449	286832	3.3
953.599864	373111	4.5
954.500284	178852	1.8
954.540075	215965	2.3
954.605979	186619	1.9
955.547911	188316	1.9
957.559231	178946	1.8
958.567557	176750	1.7
959.477692	583847	7.3
960.481567	293701	3.4
960.561675	479353	5.9
961.103618	378236	4.5
961.566859	181844	1.8
962.104411	198696	2
963.378229	201089	2.1
963.415007	942631	12.3
964.418642	400148	4.8
966.51389	180436	1.8
967.119865	2334691	31.1
967.420263	518405	6.4
968.123571	764044	9.7
968.423414	237397	2.5
968.512988	190451	1.9
969.115039	404350	4.8
973.53014	705410	8.8
974.487019	177268	1.7
974.533757	330304	3.8
976.331807	185533	1.8
976.446785	1938308	25.4
976.564588	182270	1.8
977.451018	836808	10.6
978.453996	309389	3.5
980.441403	527052	6.4
980.460169	312147	3.5
981.44359	259200	2.8
981.463085	223084	2.3
982.432976	208287	2.1
983.084932	242518	2.5
983.466478	187768	1.8
983.715945	189481	1.8
983.733774	205414	2.1
983.746062	283167	3.1
983.757951	315039	3.5
983.764341	186189	1.8
986.525366	1673635	21.6
987.392385	180637	1.7
987.446227	179686	1.7
987.507628	244173	2.6
987.528925	788866	9.8
988.468461	195360	1.9
988.482882	250672	2.7
988.503919	979489	12.4
988.533858	318692	3.6
988.545765	207112	2.1
989.508032	469343	5.6
989.576853	1208200	15.4
990.147946	184010	1.8
990.512397	221235	2.3
990.580545	628727	7.7
991.581141	221696	2.3
993.49953	740695	9.1
993.874967	197486	1.9
994.502519	443223	5.2
994.938444	187763	1.8
995.203669	187198	1.8
995.518961	520190	6.2
996.421456	214295	2.1
996.445939	183541	1.7
996.527386	264837	2.8
997.086352	217722	2.2
997.316301	256980	2.7
997.527142	200660	2
997.581942	196766	1.9
997.596903	238669	2.5
997.759613	188932	1.8
998.303301	198417	1.9
998.371482	187383	1.8
998.430866	184349	1.7
998.47473	201025	2
1001.445694	195417	1.9
1001.597332	317178	3.5
1002.52136	206986	2
1003.552192	588058	7
1004.556058	346432	3.8
1005.5113	214627	2.1
1006.480953	199714	1.9
1008.536215	237479	2.4
1012.286359	184508	1.7
1013.441299	261624	2.7
1014.631144	201792	1.9
1015.435585	227656	2.2
1016.534871	223244	2.2
1017.437796	202013	1.9
1019.224935	373349	4.1
1019.515058	197356	1.9
1020.500713	191640	1.8
1021.542606	206581	2
1023.446376	270630	2.8
1025.504204	207371	2
1025.610094	427328	4.8
1026.611618	232859	2.3
1028.502632	347672	3.7
1028.519198	192507	1.8
1028.569986	205235	1.9
1029.505864	193107	1.8
1029.594795	263735	2.7
1031.545311	272767	2.8
1031.598313	622169	7.2
1032.561163	2427643	30.2
1032.594332	1413729	17.3
1032.673271	219364	2.1
1032.728835	351337	3.8
1033.514712	2411082	30
1033.565363	1292651	15.8
1033.59851	774579	9.2
1034.43654	223328	2.1
1034.518282	1215769	14.6
1034.527449	797930	9.4
1034.569849	401423	4.4
1034.601333	288830	3
1035.521608	425231	4.7
1036.53094	328853	3.5
1036.542725	346006	3.7
1037.5247	305576	3.2
1037.537341	248344	2.4
1038.541528	231336	2.2
1038.944513	438085	4.8
1039.514377	369649	4
1039.552164	850946	10
1039.592527	656053	7.6
1039.634022	200747	1.8
1040.55639	392190	4.2
1040.597098	455009	5
1041.557023	409713	4.5
1042.603097	287492	2.9
1043.608616	195516	1.8
1045.564613	230206	2.2
1046.528633	418667	4.5
1046.569063	209667	1.9
1047.532379	205662	1.9
1050.520172	2280479	27.7
1051.410335	209537	1.9
1051.523933	1170632	13.9
1052.525926	406345	4.4
1053.608261	948719	11.1
1054.612537	516779	5.7
1055.620445	210228	1.9
1057.490911	275008	2.7
1059.519732	267964	2.6
1060.487051	220939	2
1060.524597	289367	2.9
1060.562376	1043056	12.1
1061.565462	593791	6.6
1062.505254	463078	5
1062.572037	207057	1.8
1063.508452	263491	2.5
1064.536639	229356	2.1
1064.610785	328534	3.3
1065.496389	414652	4.4
1065.520031	793299	9.1
1066.473128	207432	1.8
1066.49788	418680	4.5
1066.524832	378512	4
1067.500205	270471	2.6
1067.620527	590505	6.6
1067.668563	203762	1.8
1068.497202	247769	2.3
1068.624437	347216	3.5
1069.604104	225085	2
1070.567749	210893	1.9
1071.505455	343560	3.5
1071.553592	765693	8.6
1072.502026	237235	2.2
1072.55912	393859	4.1
1073.560887	243672	2.3
1074.468756	222580	2
1074.556639	247525	2.3
1076.501889	357401	3.6
1076.543556	227785	2.1
1077.502549	270277	2.6
1077.531311	684802	7.6
1078.49675	217614	1.9
1078.53434	444526	4.7
1079.502377	233933	2.1
1079.519925	225751	2
1080.534428	214530	1.9
1081.492772	222183	2
1083.529627	200332	1.7
1084.615523	203428	1.7
1086.504667	797535	8.9
1086.588631	400822	4.1
1087.507149	448257	4.7
1087.548176	409998	4.2
1087.574249	563520	6.1
1087.594842	327702	3.2
1087.627548	285793	2.7
1088.509343	275996	2.6
1088.53504	311198	3
1088.551082	298664	2.9
1088.577497	398121	4.1
1088.629662	235419	2.1
1089.5336	295878	2.8
1089.574989	237542	2.1
1090.528395	464288	4.8
1091.534202	311864	3
1091.5846	272578	2.5
1092.497469	362104	3.6
1093.525979	1522144	17.4
1094.529439	806578	8.9
1094.597153	272113	2.5
1095.544193	352413	3.5
1095.567454	335035	3.3
1096.552815	210494	1.8
1098.625618	3001435	35
1099.570334	225964	2
1099.608746	395363	4
1099.628763	1599416	18.3
1100.553998	220488	1.9
1100.631103	1819188	20.9
1101.633952	867385	9.6
1102.602539	217327	1.9
1102.637871	359198	3.6
1103.530156	433032	4.4
1104.533343	306063	2.9
1104.556811	282382	2.6
1104.583587	220153	1.9
1105.5743	592144	6.2
1106.526526	247843	2.2
1106.583074	512518	5.3
1107.473214	210939	1.8
1107.541938	1303115	14.6
1107.587212	350368	3.4
1108.47472	730380	7.9
1108.546229	812229	8.8
1109.455767	290015	2.7
1109.488724	785202	8.5
1109.548192	316423	3
1110.49234	356492	3.5
1110.54275	250256	2.2
1111.573806	370167	3.6
1115.568307	587313	6.2
1116.542022	297568	2.7
1116.571033	357175	3.4
1117.52617	822359	8.8
1117.574667	526270	5.4
1118.509227	1433316	15.9
1118.531524	557579	5.7
1118.578285	283822	2.6
1118.644165	217881	1.8
1119.489927	392744	3.8
1119.513158	816720	8.8
1119.587557	212067	1.7
1119.66393	451092	4.5
1120.490399	230459	2
1120.51441	240957	2.1
1120.668175	325535	3.1
1121.584308	478258	4.8
1122.586997	378271	3.7
1123.483651	237055	2
1123.537606	209775	1.7
1124.468964	281738	2.5
1124.550225	217123	1.8
1125.469542	223632	1.9
1125.54325	330691	3.1
1126.56327	759233	8.1
1126.601966	219280	1.8
1127.568694	443918	4.4
1128.569846	272045	2.4
1129.117027	371501	3.5
1129.600716	215951	1.8
1130.545066	239492	2
1130.594131	934117	10
1131.599331	587677	6
1131.983335	215922	1.7
1132.525967	1232296	13.4
1132.602196	266837	2.3
1133.481016	224353	1.8
1133.490658	221093	1.8
1133.52895	703964	7.3
1134.511687	403418	3.9
1134.530764	346367	3.2
1135.516377	294749	2.6
1138.563747	221253	1.8
1138.674591	230546	1.9
1139.431419	312953	2.9
1139.538475	315347	2.9
1140.563613	587781	6
1140.607962	228787	1.9
1141.517523	428728	4.2
1141.546716	654539	6.7
1142.51898	271016	2.3
1142.551463	449512	4.4
1143.128321	226673	1.8
1143.634256	819631	8.5
1144.638315	580707	5.8
1145.643778	245785	2.1
1149.589177	228836	1.9
1149.621161	222711	1.8
1149.675462	232799	1.9
1151.487209	230569	1.9
1151.568226	287381	2.5
1152.573925	257416	2.2
1156.685624	265212	2.2
1157.513171	218286	1.7
1157.591236	257060	2.1
1158.573386	311447	2.7
1159.630034	453850	4.3
1160.632478	309221	2.7
1161.618867	457868	4.4
1161.638823	274924	2.3
1162.546825	280106	2.4
1162.6224	419238	3.9
1163.617563	266289	2.2
1164.6379	292739	2.5
1165.545846	305031	2.7
1165.584459	2034012	22
1165.64429	331964	3
1166.587913	1228871	13
1166.636164	336778	3
1166.645712	355666	3.2
1166.710389	242467	2
1166.718536	305423	2.7
1167.590908	521864	5.1
1167.66915	255772	2.1
1168.610773	722744	7.2
1169.6155	365389	3.3
1169.716616	371194	3.4
1170.61756	236648	1.9
1170.718104	262657	2.2
1171.570312	577614	5.6
1172.572224	317448	2.8
1173.516037	493065	4.7
1174.519052	295707	2.5
1176.637616	236451	1.9
1176.690484	244285	1.9
1177.620378	3175741	34.2
1178.624416	1957390	20.8
1179.599945	4131240	44.7
1179.629316	930291	9.5
1180.602505	2449428	26.2
1180.62162	1797286	19
1180.698545	332829	2.9
1181.606	887485	9
1181.624662	1030337	10.6
1181.681177	335074	2.9
1182.591624	324963	2.8
1182.610039	473229	4.4
1182.628639	414453	3.8
1182.682378	235102	1.8
1183.338744	287783	2.4
1183.598667	348676	3.1
1183.709642	254113	2
1184.589811	588115	5.7
1184.615807	373313	3.3
1184.660432	377100	3.4
1185.572615	549454	5.2
1185.621038	319279	2.7
1186.575968	316717	2.7
1187.56418	421849	3.8
1187.67905	294324	2.5
1187.702215	233162	1.8
1188.568231	239053	1.9
1188.581949	234774	1.8
1188.643716	312313	2.6
1189.660736	558398	5.3
1190.542355	248231	2
1190.577648	263349	2.1
1190.665871	291352	2.4
1193.616051	1492331	15.5
1193.710792	277090	2.3
1194.572145	374407	3.3
1194.618637	1084451	11
1194.647794	515764	4.9
1194.701869	312389	2.6
1195.620212	363739	3.2
1195.651665	281137	2.3
1195.66967	244933	1.9
1197.660668	252119	2
1198.520884	328881	2.8
1198.705298	4874467	51.5
1199.671345	563875	5.3
1199.70867	3043600	31.9
1200.675876	261063	2.1
1200.712984	1138181	11.5
1201.58173	367654	3.2
1201.616233	377965	3.3
1201.653014	262000	2.1
1201.721378	281353	2.3
1202.600716	447679	4.1
1203.154558	1204962	12.2
1203.60227	332618	2.8
1203.637909	304247	2.5
1204.156996	482376	4.4
1204.52363	259754	2
1204.605117	229562	1.7
1205.65713	266407	2.1
1207.568388	261678	2.1
1208.590222	2388102	24.8
1209.593044	1435373	14.6
1210.597834	543668	5.1
1211.595936	262369	2
1211.678567	381982	3.3
1212.683571	323855	2.7
1215.632169	1901862	19.4
1215.690386	282310	2.2
1216.635963	1117553	11.1
1217.589671	269494	2.1
1217.638894	418822	3.7
1217.689774	237641	1.8
1218.63883	370383	3.2
1219.630933	245456	1.8
1219.66692	282038	2.2
1220.690445	287416	2.3
1226.636871	254754	1.9
1227.631996	418572	3.6
1228.627078	397211	3.4
1229.633045	291525	2.3
1230.572198	305178	2.4
1231.570374	292194	2.3
1232.596126	538216	4.9
1233.59957	293590	2.3
1234.591269	262012	2
1234.678202	2602929	26.4
1235.526873	618218	5.7
1235.599878	334095	2.7
1235.682455	1704090	17
1236.528694	377941	3.2
1236.603096	255483	1.9
1236.687411	643227	5.9
1239.516425	1324642	13.1
1240.52045	875083	8.4
1241.524265	270030	2.1
1242.43569	253591	1.9
1242.68146	301377	2.3
1243.653843	256083	1.9
1244.657717	444389	3.8
1245.668087	2934195	29.4
1246.671165	1783109	17.6
1247.62541	250444	1.8
1247.676743	706781	6.5
1248.679482	343876	2.8
1249.617432	338898	2.7
1250.618804	264568	2
1252.525184	283676	2.2
1253.597709	292539	2.2
1254.566706	1013346	9.7
1254.606628	775971	7.2
1255.258206	256153	1.9
1255.567477	711337	6.5
1255.608721	485976	4.2
1256.592816	326756	2.6
1256.612116	300604	2.3
1256.661566	356618	2.9
1257.590677	265173	2
1257.679587	261582	1.9
1258.689742	249082	1.8
1259.67524	316205	2.4
1260.60065	245974	1.7
1260.677107	273367	2
1261.617784	356333	2.8
1262.595994	1023489	9.6
1262.703872	271273	2
1263.596238	763247	7
1263.63189	2316800	22.7
1263.693789	2272076	22.3
1264.598619	491289	4.2
1264.614096	606931	5.4
1264.634976	1460864	14
1264.697913	1438802	13.8
1265.637265	1664159	16.1
1265.701677	546958	4.8
1266.639821	972345	9.1
1266.669954	371850	3
1266.70538	247338	1.7
1267.645677	379985	3.1
1267.673243	384131	3.1
1268.682054	283218	2.1
1269.681664	262966	1.9
1270.561384	441716	3.7
1271.559128	274454	2
1271.729689	644155	5.8
1272.732307	385097	3.1
1273.741666	273506	2
1274.725384	5194163	51.2
1275.557534	758070	6.8
1275.728211	3658608	35.8
1276.56135	596736	5.2
1276.730901	1907800	18.3
1277.709561	9169489	90.9
1278.71231	6324966	62.5
1279.715757	2544467	24.7
1280.658105	273558	2
1280.718803	735781	6.6
1281.723244	336538	2.6
1283.567205	268666	1.9
1284.570724	421944	3.4
1285.571231	270278	1.9
1286.674811	273856	2
1287.620502	321401	2.4
1287.728172	384938	3.1
1288.618392	301904	2.2
1288.734609	253878	1.8
1289.652735	251019	1.7
1290.721216	481072	4
1291.588919	522636	4.4
1291.725427	409601	3.3
1292.594721	313441	2.3
1292.673081	294865	2.1
1293.678473	257639	1.8
1293.75684	496318	4.1
1294.760827	355510	2.7
1295.665792	1283441	11.9
1296.669846	978549	8.9
1296.710078	414054	3.3
1297.6102	315836	2.3
1297.673715	519965	4.3
1297.712852	400893	3.2
1298.714837	269833	1.9
1299.651258	288419	2.1
1299.692238	504804	4.2
1300.528437	1505917	14.1
1300.594445	487222	4
1300.695027	298236	2.2
1301.531235	946639	8.5
1301.597235	345062	2.6
1302.497548	310632	2.3
1302.525535	301574	2.2
1302.641794	373659	2.9
1302.715259	1488502	13.9
1303.525614	254592	1.7
1303.598457	421777	3.4
1303.667923	466743	3.8
1303.719448	1093767	10
1304.672159	266397	1.8
1304.719618	584076	5
1305.605643	310028	2.3
1305.72764	329758	2.5
1306.606672	255837	1.7
1306.716438	271903	1.9
1307.67713	1476026	13.6
1308.613661	438435	3.5
1308.653212	1672855	15.5
1308.681184	1114935	10.1
1309.602627	597426	5
1309.657608	1031402	9.2
1309.686823	552233	4.6
1310.607129	394444	3.1
1310.660405	461926	3.7
1310.704223	325676	2.4
1311.570039	260925	1.8
1311.623681	269672	1.8
1311.66297	497150	4.1
1311.70722	327959	2.4
1312.664164	394342	3.1
1314.527386	348107	2.6
1314.664138	6335920	60.8
1314.747124	519563	4.3
1314.776684	441258	3.5
1315.668058	3827079	36.4
1316.52277	883547	7.8
1316.582749	282018	2
1316.671511	1481780	13.6
1316.747767	307948	2.2
1317.52613	639059	5.4
1317.675704	579246	4.8
1318.527343	318517	2.3
1318.683145	257266	1.7
1319.707333	357489	2.7
1320.581724	1813975	16.8
1320.71196	353070	2.6
1321.58445	1198385	10.9
1321.672817	297469	2.1
1321.709353	257318	1.7
1322.585206	448007	3.6
1322.680543	288960	2
1323.617036	1436912	13.2
1323.672564	818988	7.2
1323.717451	445821	3.5
1324.61992	955291	8.5
1324.675575	621244	5.2
1324.698718	423469	3.3
1325.621087	478207	3.8
1325.679078	321668	2.3
1325.753222	2342567	21.7
1326.756829	1613043	14.7
1327.760414	670449	5.6
1328.647192	354089	2.6
1329.639092	1025632	9
1329.726957	727729	6.2
1330.641872	708890	6
1330.73119	492886	3.9
1331.645389	406381	3.1
1331.738585	295926	2.1
1332.518268	487412	3.9
1333.518904	263981	1.7
1334.636377	279072	1.9
1336.647937	456999	3.6
1336.712703	391438	3
1337.649745	415285	3.2
1337.727027	334155	2.4
1338.608776	292302	2
1339.686825	292694	2
1340.608301	545718	4.4
1340.667777	847654	7.3
1340.692733	766254	6.6
1341.610576	334834	2.4
1341.673253	1265638	11.3
1342.56066	332546	2.4
1342.67727	792179	6.8
1342.711972	419693	3.2
1343.681318	350427	2.5
1343.716354	280228	1.9
1344.641286	277448	1.8
1344.676026	287469	1.9
1345.643172	306845	2.1
1346.642865	267289	1.7
1347.63523	338035	2.4
1347.74139	295937	2
1348.664462	661538	5.5
1348.748045	280933	1.9
1349.639764	307480	2.1
1349.667518	464788	3.6
1349.707478	473093	3.7
1350.670133	322624	2.3
1350.68695	327773	2.3
1350.712257	323718	2.3
1350.822651	332444	2.4
1350.859322	291541	2
1350.894237	409725	3.1
1350.978211	301782	2.1
1350.990854	323762	2.3
1351.043984	400005	3
1351.674103	333094	2.4
1352.677794	274955	1.8
1353.677531	263496	1.7
1354.621502	507407	4
1354.748877	307995	2.1
1355.624916	401920	3
1355.695446	419985	3.2
1356.700079	284104	1.9
1357.648006	355827	2.6
1357.695317	928883	8
1357.755224	1733864	15.6
1358.650202	344604	2.5
1358.699091	986851	8.5
1358.759723	1186850	10.4
1359.670408	491887	3.9
1359.703345	603131	4.9
1359.762357	557163	4.5
1360.682013	367352	2.6
1361.719833	328685	2.3
1364.725174	292814	1.9
1365.638178	2390400	21.5
1366.64255	1557754	13.7
1367.644742	643008	5.2
1368.64708	317306	2.2
1371.711125	432333	3.2
1372.669897	357381	2.5
1372.716951	338071	2.4
1373.653998	1631034	14.4
1374.657334	1208144	10.5
1374.708324	421140	3.1
1375.658708	578567	4.6
1375.743299	301483	2
1377.628589	479805	3.7
1378.629577	346736	2.4
1378.699533	289612	1.9
1379.674066	335903	2.3
1379.730515	349927	2.4
1380.699118	355133	2.5
1381.647675	1150253	9.8
1382.650115	793641	6.5
1383.6916	653694	5.2
1384.693387	594081	4.7
1385.670634	475647	3.6
1386.672889	327141	2.2
1388.69969	301654	2
1390.680582	1500985	13
1391.682831	1236996	10.6
1391.793425	294679	1.9
1392.685384	660862	5.3
1393.687007	403787	2.9
1393.731367	713050	5.8
1393.74928	710015	5.7
1394.735111	600733	4.7
1394.753205	587181	4.6
1395.738751	424971	3.1
1396.695732	297849	1.9
1399.605974	280611	1.8
1400.646583	289813	1.8
1401.665151	318924	2.1
1402.663983	288145	1.8
1404.727496	624601	4.9
1405.728698	520835	3.9
1405.80704	365008	2.5
1406.663149	289419	1.8
1406.734348	317400	2.1
1409.74256	1199699	10.1
1410.626776	285998	1.8
1410.745538	758469	6.1
1410.775924	554942	4.2
1411.671032	403061	2.8
1411.749442	408653	2.9
1411.792918	671018	5.3
1412.674035	370406	2.6
1412.796446	435940	3.1
1415.629509	320604	2.1
1415.731607	374342	2.6
1415.750134	316739	2.1
1416.759764	311805	2
1417.744229	277937	1.7
1418.747614	319309	2.1
1421.705348	289331	1.8
1422.712955	338118	2.2
1423.672009	324526	2.1
1428.711596	1978112	16.9
1429.715598	1503910	12.6
1430.717954	821495	6.5
1431.722567	592980	4.5
1432.64297	859600	6.9
1432.745997	477982	3.5
1433.648986	712324	5.6
1433.805214	334940	2.2
1434.647603	396443	2.7
1434.770843	2653289	22.9
1435.773535	1938392	16.5
1436.777252	866785	6.9
1437.780151	332072	2.2
1439.1872	554593	4.1
1439.69586	292495	1.8
1441.706318	367906	2.4
1441.787271	735912	5.7
1442.710105	367644	2.4
1442.792705	616737	4.6
1443.696018	307043	1.9
1443.795702	370529	2.5
1444.698713	299019	1.8
1446.687885	583657	4.3
1447.71055	548648	4
1448.7125	392418	2.6
1449.796771	662268	5
1450.63376	291223	1.7
1450.697694	291739	1.8
1450.800311	530027	3.9
1453.763779	286868	1.7
1454.747769	332803	2.1
1456.754913	316098	2
1457.782254	383392	2.6
1458.78887	340330	2.2
1459.691751	851118	6.7
1460.694496	683841	5.2
1460.800212	831897	6.5
1461.699767	439550	3
1461.727652	343125	2.2
1461.804763	699884	5.3
1462.684054	336161	2.1
1462.809617	411591	2.8
1463.706688	365634	2.4
1465.690533	898695	7
1466.693667	657384	4.9
1466.803689	916705	7.1
1467.695623	341711	2.1
1467.807192	793523	6.1
1467.847732	570929	4.1
1468.811716	453452	3.1
1468.847141	516702	3.7
1471.779134	389007	2.6
1472.784371	335161	2.1
1473.775031	369532	2.4
1475.74863	3518352	29.7
1475.786605	1715556	14
1476.751702	2530651	21.1
1476.791271	1275683	10.2
1477.755382	1528473	12.4
1477.793319	806241	6.2
1478.694716	419007	2.8
1478.759087	741293	5.6
1478.795384	444380	3
1479.761523	478421	3.3
1480.703709	344025	2.2
1482.800896	444473	3
1483.805531	364971	2.3
1484.71535	308053	1.8
1485.756617	332644	2
1487.700091	670605	4.9
1487.750567	401350	2.6
1488.702354	500191	3.4
1488.754776	421559	2.8
1489.702783	356694	2.2
1489.74024	359648	2.2
1489.897851	344416	2.1
1490.709198	319310	1.9
1491.743576	3024659	25
1492.747049	2258628	18.5
1493.733641	3134370	25.9
1494.737684	2411531	19.8
1495.740431	1133070	8.8
1495.787608	1519681	12.1
1496.718928	405939	2.6
1496.743499	449244	3
1496.789761	1115203	8.7
1497.794641	503987	3.5
1498.775204	373320	2.4
1499.673734	1079231	8.4
1499.786181	1875380	15.2
1500.6773	813704	6.1
1500.788245	1544290	12.4
1501.680396	536977	3.8
1501.741956	1799068	14.5
1501.793677	852348	6.4
1502.746964	1395088	11.1
1502.796122	406082	2.6
1503.748309	770802	5.7
1504.752646	419540	2.7
1505.76088	418508	2.7
1506.78021	335358	2
1507.713924	317640	1.8
1508.673109	342074	2
1508.711165	342191	2
1509.706398	1301562	10.1
1510.709644	1226407	9.5
1511.710445	719645	5.2
1511.847627	399957	2.5
1512.709808	344765	2.1
1512.850336	340037	2
1513.727122	1302274	10.1
1513.787562	755191	5.5
1513.856566	304110	1.7
1514.730569	1050936	8
1514.792773	630521	4.5
1515.749961	4809548	39.6
1516.0098	324905	1.9
1516.698444	937400	7
1516.752605	3896400	31.9
1517.701819	753019	5.5
1517.73569	947372	7.1
1517.756374	1818561	14.5
1518.758867	773672	5.7
1519.756662	381225	2.4
1520.733432	1490570	11.7
1521.736081	1182308	9.1
1521.795556	471915	3.1
1522.73885	600817	4.2
1522.8146	356441	2.2
1523.721914	339540	2
1523.781053	1009108	7.6
1524.698843	511500	3.5
1524.78712	679894	4.9
1525.70148	457566	3
1525.788391	401166	2.5
1527.744836	485897	3.2
1528.748896	431651	2.8
1529.733997	7210022	58.7
1530.651413	552822	3.7
1530.73714	5594816	45.3
1531.740729	2660250	21.1
1532.745369	1060483	7.9
1533.670314	378636	2.3
1533.750732	414151	2.6
1533.855165	691684	4.9
1534.858722	492597	3.2
1535.722829	1153804	8.7
1535.864098	310125	1.7
1536.727027	995918	7.4
1537.731096	764002	5.5
1538.732145	496647	3.3
1538.809516	439414	2.8
1539.813572	436172	2.8
1540.690763	359292	2.1
1540.784796	363858	2.2
1543.858672	310683	1.7
1544.694245	931708	6.8
1545.695244	722535	5.1
1545.776472	316290	1.8
1546.696423	445643	2.8
1546.796941	670495	4.7
1547.801355	577015	3.9
1548.71194	406844	2.5
1549.718767	318504	1.8
1550.784117	334123	1.9
1551.716057	622593	4.3
1552.719509	461162	2.9
1553.735576	397264	2.4
1554.777992	355598	2
1554.828044	358403	2.1
1555.748092	388463	2.3
1556.842494	356742	2
1559.710568	325698	1.8
1560.688341	395437	2.4
1560.82703	337663	1.9
1561.79842	379029	2.2
1562.78597	686261	4.7
1562.829716	505566	3.2
1563.800576	588659	3.9
1564.784442	380633	2.2
1565.795679	316467	1.7
1566.781306	348864	2
1567.783695	339303	1.9
1567.838127	385061	2.3
1570.742624	357184	2
1570.89575	2472398	19.2
1571.898844	2016015	15.5
1572.675469	2006978	15.4
1572.831699	373552	2.2
1572.902849	934823	6.7
1573.679129	1461748	11
1573.837101	366700	2.1
1573.906664	405116	2.4
1574.681009	703080	4.8
1575.680324	323601	1.8
1576.810693	444018	2.7
1580.764149	545390	3.5
1581.768788	436621	2.6
1581.826598	356972	2
1582.768088	332280	1.8
1584.713337	561738	3.6
1585.715613	393268	2.3
1586.766776	1259942	9.1
1586.842459	506736	3.2
1587.765057	1107822	7.9
1587.799392	1197681	8.7
1587.844006	529957	3.3
1588.770588	630501	4.1
1588.802051	846250	5.9
1588.886239	495157	3.1
1589.806047	506264	3.2
1589.886853	438764	2.6
1590.806624	418564	2.5
1591.807657	533273	3.4
1592.81195	378319	2.1
1593.713733	324389	1.7
1593.813555	538826	3.4
1594.655189	336592	1.8
1594.71519	363248	2
1594.817323	460002	2.8
1594.901234	905164	6.3
1595.904142	699320	4.7
1596.908304	364982	2
1599.833901	776456	5.3
1600.839726	652617	4.3
1601.82193	550753	3.5
1602.763432	466176	2.8
1602.825192	547990	3.5
1603.768517	566067	3.6
1603.840795	411067	2.3
1604.77204	439376	2.6
1604.841292	437231	2.5
1605.828135	355356	1.9
1608.752081	336397	1.8
1609.66694	465310	2.8
1610.670695	392690	2.2
1612.848024	809638	5.4
1613.850549	881089	6
1613.907187	567294	3.5
1614.855111	586301	3.7
1614.886069	451698	2.6
1614.9094	520315	3.2
1615.836893	2159933	15.9
1615.915728	485651	2.9
1616.839918	1727841	12.6
1617.842793	869929	5.9
1618.84907	410080	2.3
1619.752596	352985	1.9
1620.756573	443777	2.6
1620.835676	2326785	17.2
1621.741743	555517	3.4
1621.839392	2090037	15.4
1622.745438	446794	2.6
1622.842597	1210268	8.5
1623.787978	473874	2.8
1623.848365	539201	3.3
1624.790938	430199	2.5
1624.895355	365654	2
1627.727072	347817	1.8
1628.782139	372347	2
1628.847169	406259	2.3
1629.824868	2329126	17.3
1629.932965	5356046	40
1630.828989	1797382	12.9
1630.936422	4741413	35.3
1631.831496	1811480	13
1631.939764	2351468	17.1
1632.83446	1214599	8.4
1632.94392	801515	5.2
1633.838796	570158	3.5
1634.767898	2777975	20.3
1634.845389	416970	2.3
1635.771966	2250086	16.3
1636.773987	1139316	7.8
1636.833636	946224	6.3
1637.766746	1931333	13.9
1637.837475	768369	5
1638.767766	1562319	11
1638.861014	2761832	20.2
1639.768696	897731	6
1639.864038	2584690	18.9
1639.940983	1165103	8
1640.775661	484121	2.8
1640.86583	1167786	8
1640.943007	1063635	7.2
1641.783953	373760	2
1641.868958	607680	3.8
1641.946926	458816	2.6
1643.784257	406477	2.2
1644.788189	468458	2.7
1645.824184	843995	5.6
1646.824486	787965	5.1
1647.812829	512745	3
1648.815698	505674	3
1649.795233	489758	2.8
1650.763409	964395	6.5
1650.921197	444987	2.5
1651.765693	897427	6
1651.922142	510392	3
1652.764645	569219	3.4
1652.915911	572175	3.5
1653.755638	343306	1.7
1653.919272	434835	2.4
1654.813441	386747	2.1
1655.795561	769096	5
1656.743232	383995	2
1656.800187	527142	3.1
1657.792593	905135	5.9
1657.837146	483458	2.7
1658.795738	819942	5.2
1659.799822	695031	4.3
1659.841302	406898	2.2
1659.901048	484673	2.7
1660.802797	532877	3.1
1660.901843	542508	3.2
1661.787583	382601	2
1661.954527	404307	2.1
1662.954613	404188	2.1
1665.788634	352295	1.7
1666.779642	364183	1.8
1667.795062	397379	2.1
1668.713305	724601	4.5
1668.844593	860878	5.5
1669.715497	711002	4.4
1669.845368	695966	4.3
1669.89435	950554	6.2
1670.717004	495194	2.8
1670.848884	353886	1.7
1670.894896	831553	5.3
1671.899449	488155	2.8
1672.823723	360115	1.8
1674.722996	596845	3.6
1674.769055	512880	2.9
1675.72468	552484	3.2
1676.722538	408999	2.2
1676.815223	481603	2.7
1677.818144	467748	2.6
1678.813721	371073	1.9
1680.752695	355711	1.8
1682.95936	4840962	35.3
1683.962459	4310149	31.4
1684.965636	2120807	15
1685.797707	356880	1.7
1685.968888	814301	5.1
1687.803372	546614	3.1
1687.973851	389171	2
1688.828073	985897	6.3
1688.978782	363503	1.8
1689.78418	436265	2.3
1689.830708	773345	4.8
1690.833019	548666	3.1
1691.721199	487528	2.7
1691.801457	710800	4.3
1692.727133	473384	2.6
1692.803338	629433	3.7
1693.809194	425900	2.2
1694.808499	391593	2
1695.764951	384466	1.9
1695.815266	408538	2.1
1696.833047	779049	4.8
1697.797709	1909493	13.1
1697.836867	783560	4.8
1698.801231	1708037	11.6
1698.842877	591421	3.4
1699.80174	905833	5.7
1699.82595	820372	5.1
1700.802575	589538	3.4
1700.830239	596979	3.5
1701.907458	3615759	25.6
1702.909552	3407529	24.1
1703.912586	1683283	11.4
1704.81619	570810	3.3
1704.903777	790871	4.9
1705.826276	414129	2.1
1705.905464	709379	4.3
1706.771182	743951	4.5
1706.911059	440737	2.3
1707.77195	3787187	26.9
1707.86649	854953	5.4
1708.709139	738618	4.5
1708.774745	2987106	21
1708.871532	681110	4.1
1709.71088	625110	3.7
1709.777728	1528576	10.3
1709.872402	487777	2.7
1710.717039	389622	1.9
1710.778856	653705	3.9
1710.861886	397000	2
1711.809373	362815	1.7
1711.865382	395636	2
1712.810937	371588	1.8
1713.790541	963030	6.1
1714.794687	832279	5.2
1714.919122	384432	1.9
1715.796288	438780	2.2
1716.851211	901389	5.6
1717.855594	697252	4.1
1718.863907	464530	2.4
1719.867785	398498	2
1721.909479	387514	1.9
1722.911874	404131	2
1723.831238	418023	2.1
1724.861464	375214	1.8
1725.773464	491607	2.6
1726.77399	436531	2.2
1727.897473	369845	1.7
1728.769872	442184	2.3
1729.790005	579118	3.2
1729.893733	364889	1.7
1730.791137	432220	2.2
1730.885666	382216	1.8
1734.814027	1150534	7.3
1735.819404	999265	6.3
1736.818724	575425	3.2
1737.818115	430028	2.2
1740.702185	369371	1.7
1743.71689	396385	1.9
1743.818201	1691822	11.2
1744.821873	1462721	9.4
1745.825142	826858	4.9
1746.821713	458363	2.3
1746.909748	426055	2.1
1747.90779	419794	2
1748.912604	386477	1.8
1750.809646	561667	3
1751.00184	806492	4.8
1751.808337	508840	2.7
1752.004455	854971	5.1
1752.811706	569721	3.1
1753.010954	429248	2.1
1753.817642	627565	3.5
1754.828364	443449	2.2
1755.856668	480604	2.5
1756.855948	477653	2.5
1756.965306	1504959	9.7
1757.968341	1494785	9.6
1758.97018	758571	4.4
1759.812594	866792	5.2
1759.975296	418590	2
1760.815561	761883	4.5
1761.816563	455274	2.3
1763.802017	1483251	9.5
1764.805152	1474987	9.5
1765.808887	834413	5
1766.808195	755282	4.4
1766.999342	417008	2
1767.808114	559467	3
1768.785386	1470586	9.4
1768.910746	564708	3.1
1769.789318	1200147	7.5
1769.912127	550996	3
1770.790809	687667	3.9
1770.831183	543978	2.9
1770.911411	421951	2
1771.835041	611633	3.4
1771.939491	397185	1.9
1772.883588	412954	2
1773.953721	467327	2.4
1774.958248	375000	1.7
1775.80554	619353	3.4
1775.958728	395932	1.8
1776.808224	526941	2.7
1776.86428	505702	2.6
1778.948066	433477	2.1
1779.950243	441326	2.1
1779.991796	784407	4.5
1780.797288	616696	3.4
1780.836708	426999	2
1780.993484	760349	4.3
1781.799798	584949	3.1
1781.998539	461489	2.3
1782.799828	455754	2.2
1782.880859	535301	2.8
1783.958997	427223	2
1784.880188	550566	2.9
1785.881444	530281	2.8
1785.913197	537781	2.8
1786.819517	426204	2
1787.828333	525476	2.7
1787.927297	688836	3.8
1788.930235	719644	4.1
1790.761635	591370	3.2
1790.891253	8905188	60.6
1790.958567	890009	5.2
1791.724416	2001928	12.9
1791.895454	8333570	56.7
1792.727664	1673401	10.7
1792.898935	4072512	27.2
1793.730789	943966	5.6
1793.8148	547377	2.9
1793.901913	1621388	10.3
1794.732536	481010	2.4
1794.905615	716260	4
1795.906755	444050	2.2
1797.013326	2546949	16.7
1798.016939	2399567	15.7
1799.018988	1236817	7.6
1799.896404	476991	2.4
1800.024569	495766	2.5
1800.83657	384382	1.7
1802.936879	404543	1.9
1803.898445	444231	2.1
1804.947797	593257	3.2
1805.902078	436534	2.1
1805.953318	553140	2.9
1806.953449	408013	1.9
1807.905585	429143	2
1808.908169	553716	2.8
1809.911374	447965	2.1
1812.874274	588545	3.1
1813.876157	628184	3.3
1814.883811	461428	2.2
1815.878697	411830	1.9
1816.863464	592383	3.1
1817.870199	632069	3.4
1818.867388	409241	1.9
1819.000254	610289	3.2
1819.878162	422837	2
1819.93591	767648	4.3
1819.975008	624523	3.3
1820.002993	681495	3.7
1820.805769	708825	3.9
1820.86949	503035	2.5
1820.941654	679659	3.7
1821.00432	513728	2.6
1821.789954	957907	5.6
1821.943056	478713	2.3
1822.793756	864215	4.9
1823.797284	534424	2.7
1824.987567	949648	5.5
1825.990875	1040583	6.1
1826.996636	635397	3.4
1827.999938	392054	1.7
1828.943995	439743	2.1
1829.927728	424037	2
1830.807291	415031	1.9
1832.858141	844637	4.8
1833.772336	471706	2.3
1833.891047	4793213	31.6
1834.777109	481995	2.4
1834.893922	4682423	30.8
1835.896543	2528842	16.2
1835.934049	811155	4.6
1836.796885	1134835	6.8
1836.899772	1106743	6.6
1837.799664	1007491	5.9
1837.903829	499110	2.5
1837.966836	1675128	10.4
1838.783911	830661	4.7
1838.913996	2935414	19
1838.971853	1673153	10.4
1839.782856	490926	2.4
1839.917661	2774648	17.9
1839.97678	978504	5.7
1840.920513	1589536	9.9
1841.919902	732052	4
1841.972561	2281994	14.3
1842.974808	2130147	13.2
1843.978011	1159702	6.8
1844.983961	572790	2.9
1845.893378	587970	3
1846.897758	484787	2.3
1847.971394	434804	2
1848.981748	460382	2.2
1849.854014	415917	1.9
1851.93073	737728	4
1852.933781	790088	4.3
1853.89895	715201	3.8
1854.901999	625552	3.3
1855.872644	937194	5.3
1856.87521	880167	4.9
1857.878439	620822	3.2
1858.774314	422595	1.9
1859.950835	543003	2.7
1860.901143	593965	3
1860.956856	468411	2.2
1861.903374	430056	2
1861.958468	441412	2
1862.900401	396743	1.7
1863.882676	536369	2.7
1863.927035	611377	3.2
1864.880729	492459	2.4
1864.930848	786101	4.3
1865.935025	669853	3.5
1866.936914	422051	1.9
1867.923387	600822	3.1
1868.923763	485095	2.3
1869.926257	407541	1.8
1870.895257	466401	2.2
1875.894716	415321	1.9
1879.971227	472046	2.2
1880.894908	406721	1.8
1883.951843	459693	2.1
1886.876476	1921158	11.6
1887.880084	1950934	11.8
1887.977849	455263	2.1
1888.883654	1111301	6.3
1888.982846	463422	2.1
1889.885392	606846	3.1
1889.978496	458208	2.1
1891.923051	428732	1.9
1894.893369	528909	2.5
1895.876416	610693	3.1
1896.879341	617550	3.1
1904.941261	405949	1.7
1908.803914	454352	2.1
1909.807784	486709	2.3
1913.000421	736571	3.9
1914.004772	656241	3.3
1914.903319	410639	1.7
1915.906779	427359	1.8
1923.892105	454332	2
1924.890546	501156	2.3
1924.993767	701231	3.6
1925.996816	711604	3.7
1927.051211	665880	3.4
1928.053449	642974	3.2
1929.054285	455856	2
1930.877359	407626	1.7
1931.170622	962547	5.2
1932.172288	953358	5.2
1932.992506	512508	2.4
1933.177164	644278	3.2
1934.0164	595699	2.9
1935.019803	499709	2.3
1939.083632	585127	2.8
1940.085723	694013	3.5
1940.968589	461360	2.1
1941.989852	630846	3.1
1942.992139	769803	4
1943.994182	586837	2.9
1945.002208	430059	1.9
1946.005224	693450	3.5
1947.005192	702425	3.6
1948.015075	453117	2
1949.996553	491071	2.2
1951.003411	2129334	12.5
1952.007732	2140730	12.6
1953.010979	1253681	7
1954.007653	719113	3.7
1954.064981	5135620	31.5
1955.006131	684526	3.4
1955.068309	5350537	32.8
1956.07233	2991758	18
1957.076679	1251560	7
1958.081107	519676	2.4
1958.981746	3745131	22.7
1959.98469	3842418	23.3
1960.908982	2128014	12.5
1960.988011	2265642	13.4
1961.912542	2291701	13.6
1961.991718	1180298	6.6
1962.915879	1488110	8.5
1962.991574	779099	4
1963.846384	2350307	13.9
1963.921952	702430	3.5
1963.990947	509912	2.3
1964.825864	1457044	8.3
1964.851741	2119117	12.5
1964.924895	882128	4.7
1964.985217	568761	2.7
1965.829757	1123534	6.2
1965.854758	1114912	6.1
1965.927506	908146	4.8
1965.984781	730243	3.7
1966.832148	698665	3.5
1966.930656	520893	2.4
1967.929287	544528	2.5
1976.048859	1114244	6.1
1976.903166	847851	4.5
1977.051631	1189152	6.6
1977.905634	672316	3.3
1978.054606	765138	3.9
1978.911779	546580	2.6
1979.060774	470705	2.1
1981.962726	456182	2
1982.892558	439685	1.9
1983.968243	433388	1.8
1984.997221	513478	2.3
1986.011481	643892	3.2
1987.014037	698742	3.5
1988.01294	714897	3.6
1989.04207	567694	2.7
1991.947561	582053	2.7
1992.89766	451455	1.9
1992.945231	627350	3
1993.976315	1140977	6.2
1994.979188	1190106	6.5
1995.9833	684563	3.4
1996.970957	1425660	8
1997.975494	1373698	7.7
1998.979565	864869	4.5
1999.980071	571066	2.7
2000.960252	480781	2.1
2002.002672	520582	2.4
2003.007471	475910	2.1
2003.977574	776114	3.9
2004.981141	810566	4.2
2005.985715	472033	2.1
2007.061712	1326866	7.4
2007.890239	1283434	7.1
2008.065631	1452208	8.2
2008.892527	1385408	7.7
2009.070663	861814	4.5
2009.894417	830950	4.3
2010.077272	467737	2
2010.945504	552872	2.6
2011.006461	433939	1.8
2011.94518	438090	1.8
2013.017457	434511	1.8
2015.046204	572503	2.7
2016.052611	615165	2.9
2017.053372	450327	1.9
2018.954419	478785	2.1
2025.939687	484176	2.1
2026.944158	446639	1.9
2030.043054	440082	1.8
2030.989939	476994	2
2031.998343	435109	1.8
2035.018501	469518	2
2038.017932	459840	1.9
2040.073306	635045	3
2040.979506	448099	1.9
2041.075942	625080	3
2041.988213	513575	2.3
2042.116108	607746	2.8
2043.093489	509827	2.2
2045.102594	541125	2.4
2046.100351	533931	2.4
2047.002285	448223	1.9
2047.107963	442122	1.8
2050.089282	427604	1.7
2054.13254	444731	1.8
2056.909812	728017	3.6
2056.95105	561564	2.6
2056.98139	753126	3.7
2057.072433	532290	2.4
2057.165284	450846	1.9
2057.307682	432317	1.8
2057.929485	578169	2.7
2057.980386	735329	3.6
2058.122784	1954516	11.1
2058.945582	2820680	16.5
2059.127439	2187080	12.6
2059.949024	3117755	18.3
2060.13144	1376338	7.6
2060.95171	1937902	11
2061.137746	619635	2.9
2061.953474	839448	4.3
2062.928149	533689	2.4
2064.95031	466431	2
2065.953797	431604	1.7
2073.01468	471826	2
2074.940739	1761668	9.8
2075.150841	1317029	7.1
2075.942973	1984516	11.2
2076.154775	1348533	7.3
2076.945738	1209735	6.5
2077.15712	875061	4.4
2077.94942	717011	3.5
2078.160954	452809	1.9
2080.110263	450509	1.8
2080.928022	681226	3.2
2081.110123	490925	2.1
2081.929922	732964	3.6
2082.004269	511973	2.2
2082.929761	481689	2
2083.006364	446511	1.8
2085.988009	441912	1.8
2086.991481	448193	1.8
2087.96362	597193	2.7
2088.085254	784334	3.9
2088.961456	474783	2
2089.094427	597331	2.7
2089.976278	544472	2.4
2090.092677	447845	1.8
2096.047881	812206	4
2096.920137	470517	2
2097.049766	876779	4.4
2097.136207	480301	2
2101.912023	442732	1.8
2104.081227	633021	2.9
2104.997797	642773	3
2105.087842	670894	3.2
2106.002275	687996	3.3
2106.094624	478857	2
2106.977555	451030	1.8
2107.104297	859990	4.3
2107.980244	506374	2.2
2108.108991	960751	4.9
2109.111892	570123	2.6
2112.042397	712653	3.4
2113.045267	675705	3.2
2114.045235	525376	2.3
2115.1217	778632	3.8
2116.126258	798324	3.9
2116.923233	454823	1.8
2117.12876	534928	2.3
2118.116864	496008	2.1
2119.118859	486466	2
2120.124236	451267	1.8
2120.994639	473231	1.9
2121.996329	473538	1.9
2122.998985	492438	2.1
2126.066012	1201088	6.3
2127.078986	1562982	8.5
2128.086617	1515608	8.2
2128.948381	482692	2
2128.998428	537859	2.3
2129.091653	1003632	5.1
2130.004138	522080	2.2
2130.094206	640172	2.9
2133.025173	441421	1.7
2134.027554	448748	1.8
2136.122598	2284223	12.9
2137.126062	2511730	14.2
2138.001225	441389	1.7
2138.128228	1376437	7.4
2139.133949	870495	4.3
2141.107173	672093	3.1
2142.109102	619374	2.8
2143.117687	453480	1.8
2148.053567	506847	2.1
2149.051098	573756	2.5
2150.077117	1115930	5.8
2151.081304	1282495	6.8
2152.083053	909583	4.6
2152.119855	918788	4.6
2153.122742	845307	4.2
2154.12538	656069	3
2156.847007	484916	2
2158.107208	495628	2.1
2164.008689	522133	2.2
2165.007861	527815	2.3
2165.993191	438980	1.7
2167.066539	585335	2.6
2168.070432	729152	3.5
2169.071723	919217	4.6
2169.957492	526756	2.3
2170.069803	721141	3.4
2170.959126	500397	2.1
2171.056529	493027	2.1
2172.031057	488727	2
2173.024785	484287	2
2184.126299	778829	3.8
2185.130547	969533	4.9
2186.13301	592735	2.7
2186.962706	1884326	10.5
2187.966479	2036411	11.4
2188.968451	1297916	6.9
2189.029206	526366	2.3
2189.969633	651389	3
2190.033986	478621	2
2196.077583	516390	2.2
2198.969163	662546	3.1
2199.975451	609071	2.8
2200.977938	441719	1.7
2202.95824	712884	3.4
2203.107282	470454	1.9
2203.961255	661149	3.1
2204.962553	553137	2.4
2207.037392	1482317	8.1
2208.041368	1902686	10.6
2209.044933	1212598	6.4
2209.207313	437100	1.7
2210.046416	613551	2.8
2211.105288	1076579	5.6
2212.103506	1890344	10.5
2213.106491	1861020	10.4
2214.1104	1366455	7.4
2214.959559	665985	3.1
2215.069054	4574107	27
2216.072334	5267172	31.2
2217.075115	3417437	19.9
2218.077119	1817628	10.1
2219.08033	810823	4
2220.0695	554861	2.4
2224.037745	494119	2.1
2224.144629	953925	4.9
2225.146676	1175687	6.2
2226.119799	1001824	5.2
2226.153178	997591	5.1
2227.123587	712524	3.4
2229.019415	642196	3
2229.102366	444189	1.8
2230.019234	552345	2.4
2230.10412	466340	1.9
2231.062392	1670120	9.2
2232.066211	1962899	11
2233.068731	1307078	7
2234.073157	936763	4.8
2235.081681	554376	2.4
2235.203025	908731	4.6
2236.203936	1161555	6.1
2237.206626	825102	4.1
2238.211507	542032	2.4
2239.052383	462201	1.9
2240.138185	928542	4.7
2241.141005	963598	4.9
2242.142809	684861	3.2
2243.15161	444823	1.8
2255.951271	646888	3
2256.045117	563793	2.5
2256.954229	708636	3.4
2257.043215	763591	3.7
2257.079897	1171405	6.2
2257.957879	606161	2.8
2258.045203	619214	2.8
2258.082701	1267484	6.8
2259.085857	900078	4.6
2260.022166	1054500	5.5
2261.024546	1081608	5.7
2262.030812	742688	3.6
2263.032928	474326	2
2265.052244	1506549	8.3
2266.055325	1540614	8.5
2267.057726	1164771	6.2
2268.058924	734543	3.6
2272.028973	457464	1.9
2273.036282	564333	2.5
2273.140816	561827	2.5
2274.137733	614845	2.8
2275.141513	485398	2
2277.032715	532444	2.3
2278.033603	631076	2.9
2279.039349	473787	2
2280.186162	478457	2
2281.044819	781147	3.9
2282.047138	829710	4.2
2283.049815	647909	3.1
2284.05469	510916	2.2
2285.956577	634930	3
2286.193631	480634	2
2286.959716	598022	2.7
2296.171265	524613	2.3
2297.169451	450322	1.8
2298.183682	446754	1.8
2299.1163	508512	2.2
2299.233904	524643	2.3
2300.120664	499090	2.1
2300.237383	541296	2.4
2301.125625	478430	2
2307.187597	452255	1.9
2312.024926	448919	1.8
2313.030162	460260	1.9
2315.111408	508727	2.2
2316.042837	471124	2
2318.01193	518619	2.3
2330.015926	1418793	7.9
2331.020032	1759681	10
2331.11086	459824	1.9
2332.020814	1275801	7
2332.954976	1833232	10.4
2333.024331	684128	3.3
2333.122572	464059	2
2333.764445	430289	1.8
2333.959168	2171958	12.5
2334.96244	1531661	8.6
2335.960031	790380	4
2336.959815	455653	1.9
2339.17642	496606	2.2
2343.162914	750227	3.7
2344.170194	981831	5.2
2345.171064	681767	3.3
2346.177006	426923	1.7
2347.013108	552615	2.5
2348.010116	450163	1.9
2348.148675	692464	3.4
2348.95005	690964	3.4
2349.150771	883083	4.6
2349.952476	904134	4.7
2350.096289	469911	2
2350.153176	634090	3
2350.953932	551905	2.5
2351.143993	465376	2
2352.137551	656778	3.2
2353.134154	478712	2.1
2356.143967	449963	1.9
2357.163093	490994	2.1
2359.156942	942588	4.9
2360.159555	1147400	6.2
2361.16232	836288	4.3
2362.168965	562928	2.6
2363.174377	492007	2.2
2365.942328	423674	1.7
2367.263289	1275444	7
2368.165489	761321	3.8
2368.266454	1576546	8.9
2369.169914	856183	4.4
2369.270299	1075225	5.8
2370.171641	657042	3.2
2370.275466	541309	2.5
2377.194947	516013	2.3
2378.187	520623	2.4
2379.193983	521034	2.4
2383.949992	4000770	24.2
2384.953883	4641814	28.2
2385.176578	1924015	11.2
2385.40901	474618	2.1
2385.955708	2922107	17.4
2386.179491	2125508	12.4
2386.956321	1345888	7.5
2387.183364	1543247	8.8
2387.955392	438333	1.9
2388.184882	833888	4.3
2389.191047	441591	1.9
2398.174275	511423	2.3
2399.016286	1839488	10.6
2399.183668	591362	2.8
2400.017387	2181829	12.8
2400.184795	492361	2.2
2401.019881	1532872	8.7
2401.173435	865187	4.5
2402.022548	754500	3.9
2402.174054	880532	4.6
2402.287654	432573	1.8
2403.020599	423329	1.8
2403.176186	599468	2.9
2403.297353	440085	1.9
2405.923824	425148	1.8
2406.930025	556980	2.6
2410.208017	502028	2.3
2411.217294	477428	2.1
2415.20473	445419	1.9
2416.205267	413591	1.7
2417.211746	464619	2
2458.202912	404629	1.7
2459.202073	487909	2.3
2460.210847	434902	1.9
2465.297235	428653	1.9
2466.296754	635288	3.2
2467.189598	422607	1.8
2467.298199	461532	2.1
2468.192784	473183	2.2
2470.321437	463932	2.1
2471.327791	489143	2.3
2473.172531	404876	1.7
2474.185306	413226	1.8
2475.192674	512700	2.4
2493.178641	412325	1.8
2494.172524	512444	2.5
2503.260915	461444	2.2
2509.145269	539421	2.7
2510.130216	1411749	8.3
2511.131839	1704015	10.2
2512.13242	1248745	7.3
2513.137748	671191	3.5
2520.266439	872633	4.8
2521.267783	1085000	6.2
2522.270706	831152	4.6
2523.285413	501615	2.4
2533.103965	433984	2
2536.263151	393675	1.7
2537.260311	598456	3.1
2538.26665	414091	1.9
2541.132321	502887	2.4
2542.135533	434314	2
2546.256557	589423	3
2547.266151	437992	2
2581.300557	410146	1.9
2582.309208	414418	1.9
2596.363212	532525	2.7
2597.369032	419649	2
2648.193228	415938	2
2663.263165	390163	1.8
2677.226942	414658	2
2678.229398	368148	1.7
2690.25459	409927	2
2692.293863	413102	2
2693.295574	393749	1.9
2693.390364	460831	2.3
2705.158045	2333532	15.1
2705.253428	543050	2.9
2706.160888	3241468	21.3
2706.265679	670706	3.8
2706.359053	437704	2.2
2707.163825	2578156	16.8
2707.265453	470687	2.4
2708.166954	1276772	7.9
2709.172527	539482	2.9
2717.080914	1087815	6.7
2718.084895	1443457	9.1
2719.086358	1034728	6.3
2720.077652	609039	3.4
2721.280211	393598	1.9
2726.36673	377437	1.8
2757.299202	427184	2.2
2758.302555	405495	2
2772.350583	380690	1.9
2798.34273	774446	4.6
2799.347002	1214041	7.7
2799.484723	356715	1.7
2800.34584	1060886	6.6
2801.347018	727018	4.3
2802.348903	492883	2.7
2809.315607	461407	2.5
2825.384894	419464	2.2
2826.394601	458788	2.5
2827.394834	355070	1.7
2835.167241	437646	2.3
2836.178288	397035	2
2872.398223	861121	5.4
2873.394884	1270681	8.3
2874.398393	1301113	8.5
2875.40021	895870	5.6
2876.39829	531683	3
2888.386328	569207	3.3
2889.400607	708734	4.3
2890.38362	593413	3.5
2890.522456	490743	2.8
2891.221469	355396	1.8
2891.39187	527019	3
2891.552538	350038	1.8
2896.384965	424288	2.3
2902.410781	460483	2.5
2903.409469	809308	5
2904.411862	863409	5.4
2905.385422	735776	4.5
2906.39154	638763	3.8
2907.409857	419242	2.2
2945.08323	336410	1.7
2975.474337	387138	2.1
2977.469619	358642	1.9
2996.489197	626938	3.8
2997.494264	788662	5
2998.492426	748206	4.7
2999.49637	659872	4.1
[truncated: 65 more rows]
