# Supplementary material for: A software application for comparing large numbers of high resolution MALDI-FTICR MS spectra demonstrated by searching candidate biomarkers for glioma blood vessel formation
Source: BMC Bioinformatics. 2008 Mar 1;9:133. doi: 10.1186/1471-2105-9-133 (PMC2323386; doi:10.1186/1471-2105-9-133)
Supplement: Additional file 5 — Mono-isotopic peptide peak masses and intensities list exported from the DataAnalysis™ 3.4 (Build 169) software with the SNAP™ de-isotope algorithm and signal to noise (S/N) ratio > 1.7. [file 1471-2105-9-133-S5.csv]

Mass (Da)	Intensity	S/N
831.491109	714286	8.5
842.507392	3442239	40.9
850.52414	597005	7.1
886.385942	718060	8.5
891.503405	315154	3.7
897.411644	620362	7.4
904.502643	429313	5.1
905.429796	592341	7
906.46691	765035	9.1
908.501092	1293603	15.4
924.494961	465755	5.5
932.518505	625390	7.4
944.530026	2270338	27
952.509096	526041	6.3
959.477538	471570	5.6
963.414975	769927	9.2
967.118718	2025661	24.1
967.420226	384441	4.6
973.530346	579752	6.9
976.447344	1752145	20.8
980.439619	431531	5.1
986.52556	1480245	17.6
988.504509	857278	10.2
989.576492	1081056	12.8
993.500501	681872	8.1
995.520133	390358	4.6
1003.551834	490271	5.8
1032.561891	2270185	27
1032.594786	1296461	15.4
1033.514999	2234119	26.6
1036.538912	289962	3.4
1039.552041	726427	8.6
1039.592752	578774	6.9
1050.520249	2082445	24.6
1053.60883	832135	9.8
1060.562367	904654	10.6
1062.504851	357914	4.2
1065.495556	414541	4.9
1065.520236	622784	7.3
1067.620618	479431	5.6
1071.553902	638431	7.5
1076.499851	303720	3.6
1077.528898	600752	7
1086.504122	702263	8.2
1086.587216	380319	4.4
1087.549791	348618	4.1
1087.573266	505774	5.9
1087.627381	215247	2.5
1088.531682	311311	3.6
1090.529283	359774	4.2
1093.525895	1372121	15.9
1095.545951	243520	2.8
1098.625275	2979635	34.5
1099.563938	166755	1.9
1100.630423	750225	8.7
1103.530512	349728	4
1105.575923	586100	6.7
1107.542106	1196565	13.8
1108.479209	807718	9.3
1115.567735	546681	6.2
1117.524212	824826	9.4
1117.57461	233950	2.7
1118.509076	1298349	14.8
1119.663864	368558	4.2
1121.583767	401339	4.6
1126.563436	657189	7.5
1130.595263	849174	9.6
1132.525681	1112718	12.6
1134.511655	311357	3.5
1140.56172	530318	6
1141.516547	324211	3.7
1141.546721	553932	6.3
1143.634524	745672	8.4
1159.630728	385570	4.3
1161.617576	439194	4.9
1164.638782	298844	3.3
1165.584668	1908721	21.3
1168.610843	594088	6.6
1169.715727	277793	3.1
1171.570035	442268	4.9
1173.515103	379851	4.2
1177.621031	3026595	33.4
1179.599545	3823867	42.2
1180.621426	1314303	14.5
1182.591753	231953	2.5
1183.654732	228440	2.5
1184.587828	486538	5.3
1184.616075	281049	3.1
1185.570797	477203	5.2
1187.564183	303994	3.3
1188.651222	390831	4.3
1193.615124	1420522	15.5
1194.648109	373715	4.1
1198.705447	4657060	50.5
1199.668337	431663	4.7
1201.612108	357028	3.9
1203.145467	606271	6.6
1208.590265	2183247	23.7
1211.679113	309076	3.3
1215.632276	1693082	18.2
1227.628732	397205	4.2
1231.59987	335176	3.6
1234.679083	2479044	26.4
1235.526176	469710	5
1239.516879	1202486	12.8
1245.667813	2638996	27.8
1254.565111	916286	9.7
1254.606167	658045	6.9
1262.594629	991516	10.4
1263.631668	2313455	24.2
1263.694467	2063470	21.5
1264.623644	665274	6.9
1265.637223	593339	6.2
1266.671429	346526	3.6
1270.559537	321030	3.4
1271.729838	534928	5.6
1274.725018	5182232	53.7
1275.557367	661520	6.9
1277.708825	8824826	91.4
1287.613493	277702	2.9
1290.721472	398379	4.1
1291.589643	379338	3.9
1293.756258	378218	3.9
1295.666058	1244918	12.8
1300.526425	1315236	13.5
1300.59421	410644	4.2
1302.716123	1419635	14.6
1307.679046	1417403	14.5
1308.65341	1456924	14.9
1314.663909	5780143	59.2
1316.521639	788542	8.1
1320.580598	1631478	16.7
1323.615967	1297798	13.3
1323.672009	743099	7.6
1325.753829	2150052	21.9
1329.639063	933613	9.5
1329.72754	619056	6.3
1340.608349	395754	4
1340.669263	1125973	11.5
1340.68811	541811	5.5
1349.707829	353748	3.6
1351.67366	272854	2.8
1354.622321	418158	4.2
1357.69458	1019801	10.4
1357.755676	1571948	16
1365.638854	2168362	22
1373.653037	1509317	15.3
1381.647375	989391	10
1390.679777	1480488	14.9
1393.731812	605902	6.1
1393.74686	667924	6.7
1404.726189	567571	5.7
1409.742454	980951	9.8
1410.782491	601820	6
1411.671282	315052	3.2
1414.630159	212344	2.1
1415.728265	318718	3.2
1428.711682	1892718	18.9
1430.741793	495076	4.9
1432.643126	765775	7.6
1434.770691	2413905	24.1
1438.687723	265994	2.7
1441.788088	659380	6.5
1446.690839	531831	5.3
1447.706509	426137	4.2
1449.797095	556733	5.5
1459.691411	778169	7.7
1465.688585	780755	7.6
1466.803155	854665	8.4
1466.845098	437321	4.3
1475.748332	3300446	32.3
1475.786525	1620959	15.9
1487.698891	588536	5.7
1491.739826	3386238	32.6
1493.734497	1301597	12.5
1494.72263	560502	5.4
1495.78603	1350557	13
1499.673739	956049	9.2
1499.785758	1724335	16.6
1501.742563	1665225	16
1509.705278	1303243	12.3
1511.848539	349519	3.3
1513.731411	1083001	10.2
1513.788459	599490	5.7
1515.749834	4602307	43.5
1520.731691	1364756	12.9
1529.733871	6720502	62.2
1533.855481	550028	5.1
1535.722848	1150628	10.7
1537.81707	330838	3.1
1544.692367	807500	7.5
1551.71835	512020	4.7
1554.830619	296354	2.7
1562.788126	620522	5.6
1570.896519	2303022	20.8
1572.674858	1743648	15.8
1575.796725	346919	3.1
1580.764065	441462	3.9
1584.710865	389399	3.4
1586.761653	1163392	10.2
1586.841695	403699	3.6
1587.798989	1021754	9
1588.883837	415088	3.7
1591.80885	428013	3.8
1594.900836	720688	6.3
1599.830089	594331	5.2
1601.822971	549220	4.8
1602.76284	485858	4.3
1609.665703	327610	2.8
1612.846479	821168	7
1613.907211	521744	4.5
1615.837326	1949886	16.7
1619.748591	437582	3.8
1620.835632	2257905	19.4
1623.787453	395373	3.4
1629.825495	2302184	19.7
1629.933809	5119223	42.7
1634.766699	2626344	21.9
1637.765246	1193536	10
1638.859863	2654647	22.2
1639.939161	1040726	8.7
1650.760335	920848	7.7
1650.917011	507934	4.2
1668.712172	658045	5.4
1668.843411	689542	5.6
1669.893133	855268	7
1682.959216	4527636	36.8
1684.687994	211019	1.7
1687.816309	812524	6.5
1691.721641	344259	2.7
1691.800388	571449	4.5
1697.797087	1793458	14.2
1701.90615	3520965	28
1704.819585	418590	3.3
1706.867638	438328	3.5
1707.771486	3363368	26.7
1708.708302	590694	4.7
1708.86825	553467	4.4
1725.770199	391071	3
1727.894608	344737	2.7
1728.779468	476072	3.7
1734.813211	996918	7.8
1743.818087	1509396	11.7
1749.798319	402322	3.1
1751.002123	733392	5.6
1752.81482	523318	4
1754.859444	417504	3.2
1756.964388	1429832	10.9
1763.802057	1419920	10.9
1768.785108	1211875	9.3
1768.910415	527037	4
1770.832066	524148	4
1779.991642	689452	5.2
1780.796323	559761	4.2
1790.892257	8106264	61.1
1791.724858	1712683	12.9
1793.812865	345724	2.6
1797.013887	2310083	17.4
1804.948957	515189	3.9
1805.895239	391384	2.9
1819.937634	661105	4.9
1820.793496	846620	6.3
1833.891158	4408264	32.8
1834.979847	405194	3
1836.790912	1024824	7.6
1837.968547	1554470	11.6
1838.913598	2605357	19.4
1841.972756	2061325	15.1
1844.891604	431292	3.2
1886.876035	1818724	13.1
1888.918542	439603	3.2
1894.880079	576598	4.2
1911.994299	492424	3.6
1924.992598	510922	3.6
1926.051492	563425	4
1931.171034	859665	6.1
1932.009176	460060	3.3
1951.003273	2075781	14.4
1954.065344	5034471	34.8
1958.981524	3721556	25.8
1960.909828	2175320	15.1
1963.844918	2079616	14.4
1964.826604	989619	6.8
1976.049019	1097437	7.6
1991.952801	420922	2.9
1993.975187	1029839	7
1996.970146	1345435	9.1
2007.06276	1310381	8.9
2007.889148	1203372	8.2
2040.082308	633039	4.3
2056.419016	419891	2.8
2056.966696	540180	3.6
2058.12415	2038977	13.8
2058.945523	2915400	19.7
2074.940045	1806111	12.6
2075.15063	1255920	8.8
2080.923074	644375	4.5
2085.977727	489179	3.4
2087.082871	596981	4.2
2096.046601	731193	5.1
2104.085306	565767	4
2104.987138	623604	4.4
2107.104848	857593	6
2112.040964	606492	4.2
2115.120377	749690	5.2
2126.073603	1591461	11.5
2128.99443	393053	2.8
2136.122186	2310521	16.7
2141.110582	510179	3.7
2147.047447	442656	3.2
2150.077057	1191396	8.6
2152.120092	725873	5.2
2163.997784	455951	3.3
2167.064844	797019	5.7
2169.955169	342609	2.5
2184.1267	820782	5.9
2186.963454	1944810	13.9
2196.079407	408328	2.9
2198.970703	547063	3.9
2202.957949	621834	4.5
2207.037402	1704054	12.2
2211.102135	1846010	13.2
2215.069168	5143510	36.3
2224.140527	1151960	8.1
2229.031897	407342	2.9
2231.062348	1876127	13.2
2235.201814	1050121	7.4
2240.138598	911257	6.4
2255.949746	669000	4.7
2256.067976	1129192	8
2257.048894	546144	3.9
2260.021814	1034910	7.3
2265.050276	1536792	10.7
2272.039865	459330	3.2
2273.136151	562150	3.9
2277.030702	559088	3.9
2281.044685	810777	5.7
2284.695795	291660	2
2296.169392	424423	3
2299.117695	453657	3.2
2299.234362	440862	3.1
2330.016489	1649737	11.5
2332.109413	279867	1.9
2332.953923	2069966	14.4
2343.163675	870281	6.1
2346.006164	424771	3
2348.144662	744656	5.2
2348.948221	712959	5
2352.131898	318663	2.2
2359.15613	1085140	7.5
2367.263042	1432070	10
2368.166057	747627	5.2
2376.177676	488768	3.4
2383.949412	4395960	30.4
2385.175708	2074319	14.3
2398.175799	507454	3.5
2399.014744	2065190	14.3
2401.169727	824944	5.7
2402.291578	362198	2.5
2405.925219	320586	2.2
2465.294293	519552	3.6
2510.12802	1617347	10.7
2520.265612	994904	6.6
2536.257362	423755	2.8
2545.254803	415101	2.8
2705.155593	3057974	21.8
2705.258356	509656	3.6
2717.078343	1278749	9.1
2798.337625	1152813	8.1
2872.390702	1309162	8.7
2888.382896	635190	4.2
2902.40071	846442	5.6
2996.488647	792716	5.2
3048.493804	516476	3.6
3052.625063	1263064	8.9
3102.410698	572911	4
3124.585423	387397	2.9
3183.621588	764290	5.6
3312.300483	565912	4
