# Supplementary material for: A software application for comparing large numbers of high resolution MALDI-FTICR MS spectra demonstrated by searching candidate biomarkers for glioma blood vessel formation
Source: BMC Bioinformatics. 2008 Mar 1;9:133. doi: 10.1186/1471-2105-9-133 (PMC2323386; doi:10.1186/1471-2105-9-133)
Supplement: Additional file 6 — Mono-isotopic peptide peak masses and intensities list exported from the database application with the de-isotope algorithm described in this paper and a signal to noise (S/N) ratio > 4. [file 1471-2105-9-133-S6.csv]

mass	intensity
797.405089	76907.36719
800.180271	91818.59375
800.969356	153714.5313
801.011741	125826.1406
802.627255	80982.35156
805.758576	76962.10938
806.525107	86402.84375
807.592245	80319.58594
811.159844	94260.8125
815.539666	99001.02344
816.41779	82737.3125
816.453819	125648.6406
818.434691	157584.5625
818.461243	78076.22656
821.420845	81050.16406
821.446781	98899.39062
825.190456	79591.41406
826.271508	81139.42188
831.488607	417839.9688
836.421443	128447.6094
836.458418	97540.32031
837.415884	93221.15625
840.466048	81088.0625
842.448491	93358.53125
842.504759	1854780.25
844.483994	153450.375
845.072031	79738.04688
847.448779	233061.3906
848.386626	84393.69531
848.533623	111153.4609
849.40454	100396.0781
850.425767	136559.2344
850.522203	367009.9063
851.437262	160653.9063
851.459032	124215.7031
852.331604	82727.45312
852.428473	112505.1172
853.42287	83235.35938
853.531362	85340.3125
853.585619	99176.57812
854.584472	80688.88281
855.098828	80875.80469
856.449981	81621.34375
857.437008	225590.25
857.978677	84681.46875
860.439354	87005.79688
860.494492	94757.48438
862.47526	91297.83594
864.490302	129082.5547
865.474365	174804.5625
866.482315	118259.9531
868.523394	86391.85938
870.4303	130702.4375
870.536789	95582.01562
873.017031	137436.4844
873.439262	130991.4844
874.495253	263654.0313
875.068813	112851.5469
876.455259	80857.9375
876.490322	166148.0938
878.33047	85681.54688
878.468561	114959.7422
878.748583	83475.875
880.435265	113496.9063
881.256315	225089.0469
886.38385	425879.75
886.432925	105505.1172
887.455309	86612.20312
887.490312	86905.45312
891.500751	190302.0469
893.080605	232788.2188
893.441925	94703.67969
894.426735	102075.9844
895.449353	85747.01562
897.409713	370759.4375
898.507041	146511.625
901.494889	119095.5547
901.522222	99344.82031
902.377223	133385.4531
902.489715	91030.70312
903.309308	82035.15625
904.499726	261445.5313
904.53707	81876.17188
905.311162	92120.77344
905.428326	343114.1563
905.466731	103027.7188
905.506124	141582.1719
906.428897	181187.4844
906.464426	446499.5313
906.509827	99118.47656
907.094538	97543.24219
907.341687	91625.28125
907.468278	192815.9063
907.521695	138353.875
908.441643	96483.20312
908.466426	91602.98438
908.498149	692773.125
911.04719	80751.79688
911.405238	88020.73438
911.45413	181318.3125
911.516997	135289.1563
913.405094	258132.5156
913.579496	105126.6484
915.486221	88105.78906
916.486962	101966.9453
918.367358	83775.27344
918.470699	87924.07031
919.075004	82339.94531
920.481362	84775.23438
920.721604	91867.97656
922.006377	87629.74219
922.510046	114431.1875
923.564115	174864.7344
924.494306	272617.5938
927.488303	107262.8125
928.445056	104103.4531
928.495793	97368.64062
928.555857	117088.3984
929.566707	85809.85938
932.462091	145650.4219
932.516402	381583.5
938.491351	89326.94531
940.443037	95494.00781
940.799051	83194.49219
941.384138	88571.17969
943.575616	88387.9375
944.406214	84960.96875
944.462997	91265.04688
944.528358	1226309.875
945.456182	86646.84375
950.464461	105445.1563
950.492674	98358.41406
950.555617	91559.65625
951.461617	123323.5547
952.09053	84074.00781
952.460866	97669.75781
952.507724	327041.9375
952.549136	93374.95312
953.201315	84956.05469
953.509174	146379.6875
953.597638	185973.25
954.498505	89291.48438
954.537903	107492.3828
954.603572	92322.04688
955.545822	93661.96875
957.557045	88480.29688
958.565835	90662.9375
959.476118	293348.2813
960.55988	239568.875
961.101016	186213.7969
961.565015	90864.02344
962.102837	98991.04688
963.376448	100427.2422
963.413237	481696.5625
966.512436	89541.8125
967.117593	1157330.25
967.182757	87293.08594
967.41877	264055.8438
968.51042	97753.14844
969.11357	201736.9063
973.528616	351815.9375
974.485801	87591.34375
976.330259	92470.59375
976.444767	966413.9375
976.488287	86267.46094
976.562739	94039.36719
980.439531	263342.9063
982.430645	103364.2969
983.083766	120176.8672
983.46467	93862.07812
983.756355	167546.5938
985.493766	88412.94531
986.523732	850128.1875
987.390708	90424.51562
987.444579	89943.74219
988.502101	489345
989.574829	608622.625
990.146804	91275.1875
990.46014	87874.16406
990.608632	92854.96094
992.615269	88662.79688
993.497733	367459.8125
993.8737	98103.82031
994.936722	97541.80469
995.201941	93588.30469
995.366138	88599.05469
995.517295	259572.9688
995.574437	89383.0625
996.420431	107202.5234
996.444282	93107.60156
997.085126	107768.4609
997.314454	128003.6719
997.595286	123720.8125
997.757882	95900.97656
998.302249	97322.76562
998.370486	93423.25781
998.429153	92198.26562
998.473458	103890.3516
1001.444821	96694.17969
1001.59542	157582.7656
1002.520487	103763.3672
1003.550076	293456.4375
1005.509949	107034.7422
1006.478766	98898.42188
1008.534396	118707.0234
1009.551897	89564.67188
1012.284325	94376.89844
1013.440159	134664.8594
1014.623366	103259.3828
1015.433935	113732.9609
1016.533673	111457.2969
1017.435572	99603.21875
1018.476105	92913.41406
1019.222965	185712.5625
1019.516272	104056.1953
1020.499771	94093.17188
1021.540318	104265.7656
1023.445331	134612.1406
1025.502706	103750.2578
1025.608824	213647.6563
1026.610448	116331.6641
1028.501399	181617.3906
1028.568744	102452.0781
1029.593986	129829.2266
1031.54452	138794.3906
1031.596924	311022.1875
1032.4643	93889.59375
1032.514237	144856.7969
1032.560338	1221594.375
1032.592354	698096.4375
1032.671764	109442.2578
1032.726846	174911.6094
1033.597406	386494.625
1033.656436	121916.8203
1034.43473	110677.0547
1034.599272	140424.4531
1036.541733	172315.7188
1037.523458	152826.3906
1038.539432	114446.5234
1038.943786	217963.1094
1039.513266	184497.4844
1039.550908	436330.9688
1039.591148	328004.375
1040.55525	195962.2031
1040.633289	94388.96094
1041.556325	202992.3438
1042.601106	140613.0938
1042.662475	98093.79688
1043.60743	97648.32812
1045.564198	117524.9453
1046.527577	208981.4531
1050.436019	100593.0938
1050.519523	1133248.125
1051.408401	105550.1953
1051.470812	97233.0625
1053.606522	476619.4063
1054.611503	258273.2813
1055.61974	104061.6797
1057.490205	139216.75
1059.518307	133801.75
1060.48597	116124.0313
1060.523795	144868.7031
1060.561622	519530.6875
1061.486528	103149.7969
1062.503893	231356.2344
1062.571697	102077.6953
1064.534955	116681.0547
1064.609825	164025.2969
1065.518626	410477.4063
1066.497285	206773.9844
1067.620107	293096.6875
1067.666658	102243.7422
1068.495659	123400.6406
1069.603456	114648.9063
1070.566234	110285.6719
1071.504544	171569
1071.552812	385451
1072.501143	118326.1016
1072.599246	99077.99219
1074.468018	113116.5234
1074.542903	131192.3281
1076.500577	178536.7188
1076.542338	113682.0313
1077.500918	134322.1563
1077.530203	343402.625
1078.496133	107935.0703
1079.501587	116393.1328
1080.532757	104577.1484
1081.491435	114013.7969
1083.492864	102504.7969
1084.615037	100457.4297
1086.503262	397630.4375
1086.586926	203426.5
1086.632308	102832.4766
1087.546437	204520.3594
1087.573431	281614.1875
1087.626	143510.8281
1088.628627	117756.4297
1089.531861	144029.4531
1089.573212	119052.5078
1089.604584	110057.2656
1090.52658	237175.9375
1091.533134	154744.0156
1091.583223	135461.6875
1092.495669	180579.2656
1093.524535	757249.875
1093.570499	120316.6406
1094.597073	134584.2344
1095.543398	175434.0156
1095.566464	174227.1094
1096.552017	105158.9922
1098.624125	1492732.25
1099.571621	113082.5703
1100.552756	109910.625
1102.602059	107934.9375
1103.528638	214923.7656
1104.582795	109930.2344
1105.572899	299870.4063
1106.52654	121075.4063
1106.582427	255897.4531
1107.493613	127317.6016
1107.540759	657058.5625
1107.586435	175165.0781
1108.474185	364286.4063
1108.601122	130843.6563
1109.487543	391845.7813
1110.489425	181327.0313
1110.542752	129906.8984
1111.573254	184375.875
1114.562857	105840.8047
1116.541915	148853.9531
1117.525081	410954.4375
1117.573085	265136.75
1118.508477	716576
1118.576102	143361.3281
1118.643736	108055.6484
1119.586945	107036.9609
1119.663736	223367.6094
1120.48952	115114.4219
1121.583901	240032.1875
1123.481856	117559.2656
1123.536438	108078.3438
1124.468176	141665.4063
1125.468399	117248.7578
1125.542955	163993.2813
1126.56186	376888.5625
1126.601497	111878.8125
1129.116448	188581.8281
1129.600555	111607.2188
1130.543917	119205.1406
1130.593045	466336.6875
1131.982694	107851.4609
1132.524722	613760.6875
1133.488407	116438.8438
1134.510933	200437.1719
1135.516721	151354.8438
1138.563496	114352.6797
1138.674058	114957.6094
1139.42988	156426.1094
1139.537491	157290.3906
1140.563152	295261.125
1140.606905	116212.5547
1141.517094	227056
1141.545267	331872.25
1142.518101	135476.2344
1142.551027	236882.8281
1143.128337	110984.3984
1143.633962	410793.5938
1145.645178	125367.0234
1147.514786	112198.9844
1149.588892	113708.6953
1149.62064	111195.5234
1149.674616	116247.1953
1151.485737	114101.5391
1151.566966	142076.6719
1152.572918	131258.4531
1155.577288	115850.2969
1156.685069	133346.2031
1157.590528	128539.3359
1158.573177	155188.2344
1159.628562	223678.0625
1160.5807	118725.1797
1161.618675	228241.3438
1162.546488	139764.5938
1163.617258	134381.8906
1164.636237	149980.7188
1165.518295	119273.9219
1165.583564	1015228.563
1165.674954	132677.8594
1166.718796	150513.3906
1167.667879	125644.9063
1168.543055	115692.2344
1168.610305	361296.5625
1169.715287	183570.5156
1170.716992	130531.9922
1171.570367	286499.2813
1172.57195	159048.3438
1173.515695	246455.75
1176.605441	120061.5547
1176.637036	118222.375
1176.690253	121785.8516
1177.552361	139521.625
1177.620652	1581699.25
1178.56754	119964.7344
1179.599511	2094623.5
1179.729888	116477.2109
1180.502714	123388.2656
1180.539541	165999.6563
1180.696916	165742.0156
1181.623602	512216.375
1181.680626	167631.0469
1182.608858	238242.3438
1182.681095	116441.3906
1183.338365	152080.5781
1183.597439	178797.0625
1183.708505	128396.8906
1184.589361	294031.0313
1184.658469	190015.625
1185.572816	275060.5938
1185.620089	166188.7656
1187.563267	210287.6563
1187.678467	146996.0938
1188.568636	120527.2031
1188.643302	157679.5313
1189.660701	277895.3438
1190.541928	124058.8594
1190.577681	131790.2344
1193.615993	756021.25
1193.71012	138189.3125
1194.571647	191048.4219
1194.647069	271465.0625
1194.701927	160438.1563
1197.659693	124471.6797
1198.520031	162274.9063
1198.704674	2435350.25
1199.516394	118183.8438
1199.635654	121378.6016
1201.581726	187645.8125
1201.61641	189472.9219
1201.652832	130679.0859
1201.722211	138452.3594
1202.600558	223632.1875
1203.154959	599463.6875
1203.63852	157405.9531
1204.155562	239188.4375
1204.523157	130567.5859
1205.656972	135744.3125
1207.568346	130524.1016
1208.590341	1206519
1209.652734	134839.8438
1211.679079	192142.2344
1215.578247	133677.125
1215.631495	966504
1215.690071	141264.8281
1217.590675	134519.0625
1219.666952	141376.3281
1220.689851	140278.0625
1226.635694	127911.6094
1227.632304	208574.6875
1228.626908	198654.1719
1229.632206	141844.2344
1229.666712	128294.7344
1230.571847	152566.6563
1231.571222	148416.4688
1232.595946	273219.1563
1234.590095	129376.6875
1234.677979	1301540.75
1235.526332	310287.5
1235.599678	176747.4844
1236.603565	126261.7266
1239.516152	662379.3125
1242.68172	155176.2969
1243.654423	130519.7578
1245.555954	136759.3438
1245.611859	161583.2813
1245.66777	1482457.375
1246.671289	901443.75
1247.676428	346110.0625
1248.679442	168967.5156
1249.616545	170575.0469
1252.524869	141706.5938
1253.597984	150438.8281
1254.567063	504760.8125
1255.567936	359853.9688
1256.593167	162936.7813
1256.661449	178333.0313
1257.589678	133631.3281
1257.678967	130012.0234
1258.68862	130063.6719
1259.675117	158544.6719
1260.676525	136289.8125
1261.618345	177765.4063
1262.596038	511562.2813
1262.70519	135504.0625
1263.596344	381505.7188
1263.632783	1148930.625
1263.694159	1141190.25
1267.673299	188210.3906
1268.681668	142128.3281
1270.561664	220376.5
1271.5591	137332.4688
1271.730024	321445.0938
1272.73124	191944.2031
1273.743779	144787.9375
1274.724748	2586616.75
1274.818439	175797.5938
1275.556733	376676.4375
1275.810841	141218.0625
1276.562028	296673.5
1277.494418	149798.2969
1277.543425	157207.0625
1277.71008	4569731.5
1278.518478	144209.5469
1278.55382	158466.375
1279.654317	139051.1719
1283.566534	136204.4531
1286.674994	136922.9844
1287.620228	153067.4688
1287.727775	197683.9844
1288.618708	150920.9219
1290.720362	238908.4688
1291.589394	260501.4375
1291.725661	204617.8125
1292.596047	152025.5625
1292.67432	146584.8906
1293.757049	248171.4844
1295.665772	641775.625
1296.709086	210503.1563
1297.610471	165016.5469
1299.65028	142403.1406
1299.692886	250753.6094
1300.529351	753211.625
1300.594363	245140.2344
1300.693927	145897.7656
1302.496839	152967.2656
1302.525368	150747.6563
1302.641532	185611.7656
1302.71491	756675.75
1303.598133	210482.5625
1303.667536	232516.8594
1305.607683	156994.0625
1306.716297	135738.8906
1307.676839	736444.6875
1307.746677	139907.75
1308.614112	218962.4375
1308.653194	852609.5625
1308.731364	214589.1719
1309.540369	137138.2031
1309.602166	297903.4375
1309.727838	153634.4844
1310.60822	193650.75
1310.705196	160982.9375
1311.663347	256382.5781
1311.706746	162752.3125
1312.664292	200823.0156
1314.527546	174117.5156
1314.575285	174802.5625
1314.664545	3165472.75
1314.747588	259454.8438
1314.776657	220350.2031
1316.523076	441654.5
1316.747953	153874.0781
1318.526762	163179.8594
1319.707637	178709.4063
1320.582637	902138.75
1320.712521	176272.4063
1321.672777	148494.5313
1322.586103	226239.7969
1322.680656	144563.6094
1323.538564	154678.7813
1323.61642	721110.6875
1323.673239	408460.875
1323.717435	228220.7344
1323.786892	137100.5781
1325.753652	1174185.875
1328.647979	179341.2969
1329.638923	512130.8438
1329.725993	362677.9688
1330.731309	246461.1563
1331.738146	147432.6719
1332.518267	252838.5625
1334.637295	145556.7969
1336.647182	226558.0938
1336.713709	194418.5938
1337.680188	153034.9375
1337.727474	167084.8906
1338.609322	145865.2188
1339.686321	145466.0625
1340.607452	279984.1875
1340.667899	428582.3125
1342.561761	166115.4531
1342.758804	142120.3906
1343.716696	140206.4844
1344.641208	138339.5156
1347.636134	168506.9063
1347.740849	147137.6563
1348.664353	333390.3438
1348.749563	137022.6406
1349.707272	235980.1094
1350.686063	165072.125
1350.821936	166994.3594
1350.894267	204330.2188
1350.990719	160915.0156
1351.045529	196921.625
1351.675053	165859.7656
1351.710166	158609.0313
1354.622079	253445.2813
1354.749926	153334.3438
1355.69631	209303.25
1355.749294	144382.8906
1357.65061	179914.7813
1357.69489	461516.9063
1357.754673	860036.375
1358.652045	173973.9531
1358.698609	490832.75
1359.670504	245792.8438
1359.703813	297554.8438
1360.681595	188227.3281
1361.720916	163424.25
1364.72538	146242.9844
1365.638713	1194975.875
1365.732803	151937.7656
1365.77089	141169.1563
1371.711527	220692.9375
1372.670448	187368.7344
1372.717978	168067.0313
1373.655643	804491.375
1374.708076	209383.75
1375.709837	148411.4688
1375.743937	150620.4531
1377.628838	239915.2656
1378.630296	180228.6719
1378.698786	148097.9063
1379.674365	167998.3281
1379.729239	172417.6094
1380.699408	177492.375
1380.747494	160843.3125
1381.648012	575112.125
1381.719096	159057.4844
1383.611218	143260.3438
1383.691702	326482
1385.672255	236086.5938
1386.673899	163009.7813
1388.700066	150906.8125
1390.681054	750595.5625
1391.794648	150596.75
1393.686488	208042.7969
1393.749483	354685.2813
1394.681064	153859.8906
1394.737138	299926.4063
1396.69791	151317.6406
1400.647821	143832.3438
1401.66416	162825.4375
1402.665431	146828.6563
1404.726784	307617.5938
1405.632758	146334.8594
1405.808395	180940.9375
1406.663475	144530.8906
1406.76568	150240.9219
1409.743235	603036.625
1410.627011	145043.2813
1411.67225	200233.9531
1411.794335	332661.3438
1412.795753	214775.9063
1415.630402	163936.875
1415.731507	192169.6563
1416.760217	155924.6875
1418.749595	156074.4688
1421.707742	144875.1406
1422.713553	172701.0938
1423.672096	161859.2969
1428.712228	989123.0625
1429.769717	171202.5313
1432.643375	431638.2188
1432.746924	235633.7656
1433.746198	162016.625
1433.805458	167241.5625
1434.771593	1342364.625
1439.188847	276048.5313
1441.705966	181573.2813
1441.788356	372204.7188
1443.693464	153465.75
1444.70055	152010.0625
1446.688777	290802.9688
1447.712635	269206.8125
1448.712734	197560.5313
1449.797524	331713.2188
1450.636196	153916.5313
1454.747549	170221.7813
1456.755897	158045.0313
1457.783849	188420.5156
1458.790248	172267.1563
1459.6931	423962.4688
1460.802093	409565.9688
1462.685856	178678.0625
1463.706756	181729.3281
1465.690909	448665.9375
1466.803868	466940.7813
1467.848642	286642.1563
1468.848257	257118.5625
1471.779836	194600.3906
1472.78742	170217.2969
1473.775514	184572.2344
1475.643211	168149.2188
1475.750453	1743378.5
1475.787076	856878.4375
1475.889107	155632.7188
1476.598476	158075.5469
1477.893329	156084.0781
1478.696542	207420.5781
1480.703135	174543.4844
1480.755805	170551.4219
1482.802325	214797.5
1484.716816	157255.8125
1485.758105	165483.5781
1487.701508	334291.125
1487.752019	200615.3438
1489.740628	179596.4688
1489.897919	175944.1563
1491.74525	1521501.25
1492.692045	198460.4844
1493.733836	1561983.875
1494.811971	213541.375
1495.668615	193385.9219
1495.78685	756357.5
1496.676897	194342.7031
1497.683846	162478.3594
1497.729649	167457.6563
1498.775787	190570.6875
1499.6748	539576.5
1499.785563	932212.875
1500.788585	770274
1501.744188	894006.0625
1501.792948	425379.25
1502.795944	214194.7031
1506.783182	171897.3594
1508.675383	167516
1508.710924	174272.8125
1509.706759	659216.25
1510.709392	610805.125
1511.710613	358315.5313
1511.84787	199139.4219
1512.710413	172285.0781
1513.72805	651205.75
1513.788602	377657.625
1515.750878	2404845.25
1515.85851	216340.2969
1515.921992	172674.8594
1516.570917	176413.5781
1516.628934	202957.4531
1516.700769	462874.3125
1517.828928	175410.1563
1519.757313	190512.8594
1520.734455	745210.8125
1522.817844	182426.1094
1523.723629	169028.8281
1523.782193	511291.5625
1524.700294	255179.9375
1527.744342	238930.3438
1529.734557	3648711.5
1529.897598	173023.9844
1530.651406	277712.8438
1530.876567	174141.3438
1531.659518	212373.5
1533.671255	189205.25
1533.854916	344070.4063
1535.66279	170269.8906
1535.722277	573237
1538.810537	224888.5781
1540.689991	178707.3125
1540.786935	184536.6719
1544.694813	465311.8125
1545.695688	361188.5313
1546.697859	222728.5
1546.798435	342226.8125
1548.714748	202971.4531
1551.716705	317432.5938
1553.738014	195402.3125
1554.779679	176913.125
1554.829041	178477.3281
1555.75006	193695.4375
1556.82936	178153.125
1560.690403	195786.25
1561.800008	192845.9219
1562.787975	342367.875
1563.800691	295723.0938
1564.78531	190351.4375
1566.784808	178939.125
1567.838141	191269.875
1570.896979	1236110.875
1572.677412	998473.25
1572.831906	185390.2344
1573.839834	188031.6719
1576.811654	222088.375
1580.766572	273237.625
1584.71423	286671.3438
1586.768039	654469.3125
1586.843648	253392.2344
1587.766661	569306.8125
1587.79997	597494.625
1587.845394	267937.8438
1588.887823	244474.7188
1589.889116	226262.7031
1591.81027	270093.0938
1592.812203	188492.7344
1593.815397	268515.4375
1594.819857	226849.5313
1594.902346	457687.3438
1599.833536	383043.625
1600.839442	329857.4375
1601.821958	274131
1602.765569	231749.8281
1602.827281	272689.4375
1603.843135	207944.3438
1604.841716	218132
1609.666583	231774.125
1610.672432	196119.9063
1612.85036	401146.6875
1613.907119	281993.8125
1615.839748	1070699.125
1620.756313	220645.375
1620.835196	1158551.75
1621.744482	286856.6875
1623.787776	239377.0313
1623.851119	276925.2188
1628.848498	203058.375
1629.827418	1162532.625
1629.932714	2647058.75
1634.768613	1408017.375
1636.835224	472902.75
1637.768998	960539.8125
1637.836659	383065.6875
1638.768351	779246.625
1638.861901	1408604.625
1639.768924	446290.5313
1639.943341	579380.9375
1640.777185	242039.875
1643.786707	200217.375
1645.824138	419429.4375
1647.814443	255999.2031
1649.79649	244824.2031
1650.764754	482303.375
1650.921877	221929.375
1651.920961	255480.1406
1652.767033	280860.5313
1652.917974	287405.0938
1653.919476	215727.7969
1654.816933	201416.4375
1655.797687	389365.125
1656.799386	269932.2813
1657.792395	447460.8125
1659.901118	240269.8906
1661.955494	202130.1563
1662.954694	204400.4688
1667.798368	199201.9844
1668.714299	367679.9688
1668.84475	426935.5
1669.845556	353579.1875
1669.895795	475223.4688
1670.716798	243889.25
1674.726145	291805.5938
1674.76994	268264.625
1675.727273	275309.875
1676.722846	202517.3125
1676.817403	240027.2969
1682.959321	2398533.75
1687.804059	271981.9375
1688.827741	491370.7813
1689.7875	222272.8594
1691.724042	245493.0313
1691.803109	355175.25
1692.804113	324276.1875
1693.813195	206905.7031
1695.814246	200244.6094
1696.833836	392762.9375
1697.799255	954710.5
1701.769337	214397.4063
1701.828473	219839.0156
1701.908487	1806792.125
1704.818447	276212.0938
1704.902234	397168.1563
1705.827927	207044.5
1705.908318	346927.0313
1706.77212	371515.8125
1706.912089	220141
1707.867993	422818.3125
1708.709233	359193.0625
1713.791768	481372.4063
1716.852287	450447.5625
1718.865592	232114.6563
1719.870463	204440.6563
1723.833904	206817.6563
1725.774189	250558.9844
1728.769994	223512.3906
1729.750544	248058.125
1729.790076	284290.0938
1734.814606	577197.9375
1735.820121	505138.875
1735.87079	229134.4219
1736.81231	287338.1875
1737.820144	227298.4531
1743.818738	860582.1875
1744.937116	206847.5781
1745.895821	225883.25
1746.81893	235590.6406
1746.910562	212650.6406
1747.908134	208759.1719
1750.811964	279927.4688
1751.003441	403146.25
1755.859551	243909.7188
1756.856251	237410.9219
1756.967477	751190.75
1759.815952	432337.2188
1760.817149	380995.3438
1761.815759	224744.7344
1763.805169	743082.8125
1763.891117	208663.0625
1764.859545	223476.1875
1767.002087	205877.5938
1767.808759	278854.9063
1768.789011	728260.5625
1768.913028	281606.4375
1769.913319	275322.6563
1770.910974	210622.8594
1771.838106	311347.8438
1772.887011	210266.1094
1773.956056	232978.1094
1775.806319	316035.7188
1776.86372	250191.4531
1778.948094	219069.1094
1779.994018	391353.0625
1780.797362	307425.25
1782.883345	266254.3125
1783.960661	213485.5469
1784.882378	271505.9375
1785.91614	267934.25
1786.820706	219661.0313
1787.829839	262644.0938
1787.929663	343271.5
1790.763939	321488.6563
1790.891058	4390075
1791.727405	1002649.875
1793.815898	273446.3125
1797.014021	1269714
1799.89665	236895.2344
1803.897872	218586.9063
1804.949871	303714.3125
1805.905162	227326.6875
1805.956087	275136.25
1807.905146	214089.4844
1812.873222	294966.5938
1814.884722	230372.6875
1816.865006	296228.5625
1816.912585	228054.4375
1817.872646	314642.7813
1819.000624	303814.3438
1819.87935	217557.6406
1819.939023	379262.9375
1820.806709	353618.75
1820.874407	257549.25
1821.790822	486351.9688
1821.942319	250628.7188
1822.795954	442787.3125
1823.802194	271622.25
1824.989549	474655.6563
1828.946533	221337.9375
1832.860185	436266.2188
1833.772551	240916.4375
1833.89373	2425293.5
1834.98506	315204.5313
1836.798728	579900.3125
1837.804265	509325.9688
1837.966552	847098.1875
1838.786537	424761.6563
1838.916502	1486912
1838.973368	870540.125
1839.786121	242243.5313
1839.920295	1382422.875
1839.977222	487533.4375
1840.921112	792098.625
1840.982172	254133.375
1841.975996	1136498
1842.974972	1056289.5
1843.979116	579352
1844.984355	285087.625
1845.892463	287048.625
1846.89979	242137.3906
1847.973845	217018.7188
1848.983445	230289.3906
1851.932364	379143.7188
1852.933924	392170.9688
1853.899414	355615.1563
1855.874783	468196.375
1858.775192	210673.1875
1859.900499	222735.6875
1859.954515	266981.3438
1863.885299	267347.0938
1863.927027	301595.5938
1864.883123	248365.6406
1867.924925	300513.375
1870.896783	233168.1406
1870.972462	212170.875
1879.971243	233768.5625
1880.977871	214576.9844
1883.953072	229703.8594
1886.87783	983269.0625
1887.977491	225002.9688
1888.984141	236666.6563
1889.978994	232951.3906
1891.924553	214436.9688
1894.895697	263956
1895.901104	325708.75
1896.881649	308441.25
1897.889166	213926.4531
1908.806555	226142.75
1913.003904	362565.2188
1915.909399	222310.6719
1923.891857	225082.9688
1924.892675	254941.1875
1924.995039	350377.625
1927.049077	333669.0313
1931.170333	482599.9688
1932.9952	255238.7656
1934.018992	296930.375
1939.086514	287371.5625
1940.085123	340878.5625
1940.971629	229135.6719
1941.9903	310734.625
1942.919353	220931.9531
1946.007468	346361.6563
1947.008667	348348.6875
1948.015454	230985.7031
1949.995616	244965.0781
1951.005496	1064205.25
1952.007269	1072249.5
1953.014652	632830.9375
1954.068939	2543928.75
1954.917777	215398.8281
1958.984053	1870264.75
1959.869463	230417.4844
1960.912691	1049066.875
1963.849836	1181037
1964.850934	1048464.063
1964.92513	446355.0938
1964.985419	282000.3125
1965.829845	557156.1875
1965.927326	448204.3438
1966.93519	257914.5
1967.004897	229881.7031
1967.930135	271600.3438
1976.052694	555588.625
1976.90666	428665.625
1981.965791	226472.8438
1982.008256	218327.5156
1982.895715	220572.2031
1983.968334	214857.9063
1984.999519	256486.9531
1989.04471	290560.3438
1991.952411	284257.3438
1992.944207	305146.0625
1993.979971	562746.6875
1995.982951	338254.25
1996.973977	720917.0625
1997.889274	238886.4063
1998.042704	238776.4844
2000.962364	240366.125
2002.006481	256688.5781
2003.008317	249969.1094
2003.97739	383933.9063
2007.064413	670267.4375
2007.892133	641635.625
2010.947522	276293.4063
2011.010668	223249.2031
2011.948604	217786.375
2013.018823	217285.7344
2015.045623	280875.4688
2018.95481	238167.3125
2025.94096	241889.9219
2026.947159	221821
2030.046011	218038.3438
2030.991883	238559.4063
2031.998148	217460.8594
2035.017961	239423.0313
2038.016829	232968.5156
2040.07431	330109.5938
2040.979517	222632.8594
2041.07959	308415.25
2041.990698	256298.0625
2042.115913	305829.3125
2043.093124	250585.6875
2045.105611	270911.5313
2046.100771	273570.5938
2047.006302	233747.6563
2047.106966	223291
2050.091113	216590.125
2054.132526	220585.3281
2056.913583	358023.5
2056.984731	371869.2188
2057.07113	264970.75
2057.142289	246023.5625
2057.310039	215755.5313
2057.930444	288493.2188
2057.981313	366855.5625
2058.123761	975624
2058.948311	1405717.875
2060.135396	687732.6875
2061.140137	309402.0313
2062.932742	270704.0625
2064.953793	230850.7188
2073.015811	235698.7031
2074.942902	900182.25
2075.149774	648905.1875
2078.164424	225579.625
2080.111499	225127.2813
2080.927758	341974.0938
2081.109814	243538.7344
2082.004952	255244.875
2083.010297	222109.4688
2085.990353	220645.9688
2087.9626	293203.5625
2088.08828	386493.5625
2088.963225	237346.375
2089.980549	267396.625
2096.047316	414753.6875
2096.923664	229370.3125
2097.134941	237855.0938
2101.91589	219661.2656
2104.08321	316326.625
2104.998224	320111.5938
2105.088705	340376.3125
2106.004594	353396.5938
2106.095161	238939.4063
2106.979933	225447.0156
2107.10258	431054.0938
2108.110963	480364.5938
2109.114969	283720.0625
2112.041645	360917.125
2115.121529	397045.9375
2116.126847	398065.3438
2116.923176	224018.2656
2117.13312	265185.7188
2118.118796	247850.2344
2120.994881	239932.9688
2126.064513	596820.1875
2127.080263	781459.375
2128.086103	750867.5
2128.951344	240044.75
2129.000341	277954.4375
2129.092897	501798.8125
2130.007998	258958.7188
2130.095192	319883.8438
2131.103887	217855.2813
2133.025774	219266.4844
2134.031778	223231.625
2136.123361	1173115.75
2138.004902	218365.7344
2141.111471	341660.6563
2148.00551	257199.4688
2148.055387	253431.8594
2149.053431	286610.6563
2150.080166	569101.0625
2151.080093	637722.625
2152.119891	456756.3438
2153.121717	415999.625
2154.130049	324053.4688
2156.847769	242061.5313
2158.105707	250710.5625
2164.012412	258901.5938
2165.008452	264077.4688
2165.99414	219249.8281
2167.070973	287641.0938
2169.957194	261506.6875
2170.070315	359799.2188
2170.958716	255081.9531
2171.060617	243121.7813
2172.034825	249942.1094
2173.026923	241998.1719
2184.126161	402263.4688
2186.966103	935062
2189.030402	281138.8125
2196.080579	257388.875
2198.969137	329781.5
2199.974372	305166.75
2200.980525	220384.5781
2202.960621	355650.1875
2203.106356	236087.5469
2204.961801	277577.3125
2207.036826	733491.5625
2211.104655	532810.9375
2214.109441	678974.3125
2214.963559	327568.25
2215.069633	2282356.25
2216.27842	231506.0156
2216.951195	263449.4063
2220.072538	278330.875
2224.040068	246840.2969
2224.147013	476217.9063
2225.145668	577603.4375
2225.22893	217361.4063
2226.121411	500863.9688
2227.127798	360886.2188
2229.023941	325929.4688
2229.101525	218765.1719
2230.021008	276234.4688
2230.158399	238182.4844
2231.066797	820899.25
2231.16844	220689.6719
2234.072165	472075.4688
2235.085755	274824.0625
2235.205767	452665.4063
2237.205868	424533.3438
2238.029772	214597.4375
2238.21027	265984.3438
2239.052979	230913.8125
2240.137394	459660.8125
2243.155179	221427.1563
2253.202301	221098.125
2255.955842	317133.2188
2256.047538	286256.6563
2256.95268	347626.3125
2257.081172	585684.5625
2257.956524	300314.7813
2260.022105	524277.375
2265.051645	746181.4375
2272.030277	230893.625
2273.041374	273332.9688
2273.146878	288622.3125
2274.078219	269925.4063
2274.140334	310983.0625
2275.140878	241285.6719
2277.032503	264944.5
2279.183063	230097.875
2280.188049	239244.625
2281.043921	398180.9375
2285.960421	313045.25
2286.198956	234876.2031
2286.958831	295388.4688
2296.173874	261673.5469
2297.168549	229877.625
2298.183118	221965.6875
2299.116043	252486.5313
2299.236681	269010.6875
2301.130441	242305.375
2307.188479	239221.7344
2312.025821	224449.375
2313.034279	235259.125
2315.111778	253905.8438
2316.045614	251864.9688
2318.012353	258803.1406
2330.020218	702783.5625
2331.109707	225242.125
2332.023837	634584.8125
2332.958295	934112.5625
2333.02367	356861.5313
2333.121739	229873.7969
2333.847706	248234.1094
2335.962777	394068.8438
2336.959431	226990.0625
2339.178727	247835.9844
2343.161678	372914.3438
2346.179292	213153.7969
2347.012648	274527.25
2348.012134	236830.5156
2348.151202	345441.4688
2348.952825	359799.75
2349.151659	452595.0938
2349.953964	452131.1875
2350.152967	316216.375
2350.955957	292775.25
2351.095375	229827.1719
2351.148491	230672.7813
2351.208249	215211.0313
2352.138212	340477.125
2353.135418	237913.0938
2353.268442	214130.8438
2356.145452	220822.2656
2357.16608	244643.5938
2359.156511	469046.5938
2365.941124	209681.6094
2367.266383	644663.6875
2368.168678	375131.375
2370.170994	326455.5
2377.195662	257968.4219
2378.187059	260138.4063
2379.192881	258504.625
2383.954874	1967833.75
2384.774301	215962.1875
2384.951917	2312305.25
2385.177392	961732.1875
2385.293563	208193.7188
2385.409744	237033.625
2385.956633	1460947.875
2386.271208	239372.2656
2386.332766	225593.4531
2386.955353	668315.625
2387.954909	217920.9531
2398.176296	255481.3281
2399.019356	914083.8125
2399.185273	295651.25
2400.18818	245930.9844
2401.018807	777607.5
2401.171151	441827.2813
2402.023249	377048.75
2402.28662	215418.4219
2403.021594	211690.4844
2403.181129	295522.375
2403.29906	219833.2188
2405.924278	212521.3906
2406.932828	282387.3125
2410.207744	265030.125
2411.219889	238008.7969
2415.206921	222470.2969
2417.212404	232344.75
2458.200199	202737.6406
2460.212315	217306.0781
2465.297197	213941.1875
2466.297702	325901.5
2467.189346	221058.7656
2467.299019	230874.9531
2470.322513	235806.4531
2474.184003	200930.625
2475.199094	263127.1563
2493.181107	206227.5469
2494.174488	255881.25
2503.26356	229513.4531
2509.148079	267904.4688
2510.131523	705741.5625
2510.260184	210553.9844
2520.267894	436203.6875
2522.375304	206419.4063
2523.28502	244732.6719
2533.104159	216809.7813
2536.26028	197426.5156
2538.262969	201652.3438
2541.129446	246827.3594
2542.138125	216372.4063
2546.180858	204076.7031
2546.258729	293762.7188
2547.263691	217441.6094
2581.302428	214217.6406
2582.311219	206723
2596.363695	266212.8438
2648.193725	208063.1875
2663.264066	202737.1406
2677.223558	207278.5
2678.231189	183377.5625
2690.251795	207971.5938
2692.287493	206089.6719
2693.297784	205578.3594
2693.384914	233671.2031
2704.997241	199997.6875
2705.155444	1158040.625
2705.252133	285378.25
2706.360151	224682.2344
2707.354622	211033.7656
2717.082505	556016.125
2720.074057	301613.3125
2721.283197	194663.2656
2726.371557	187825.3438
2757.296729	212425.9219
2772.354443	185951.7344
2783.355924	174227.3281
2798.342937	393759.9688
2799.481473	177280.3281
2801.346531	363402.9063
2802.34602	245383.4375
2809.315053	234166.5
2825.388872	208953.4531
2835.164237	223338.0156
2836.178344	198493.7969
2842.384995	175735.7031
2872.40248	426589
2873.393821	635345
2874.544634	169751.8281
2876.391829	260605.7656
2888.386561	284467.2188
2889.398996	351080.5313
2890.382037	303894.7188
2890.522526	246524.6094
2891.225176	173624.2031
2891.556543	173078.5469
2896.38504	211994.8125
2897.382924	169689.9688
2902.41303	229152.375
2903.404948	404785.5313
2904.275965	184802.2813
2904.417808	436233.125
2905.38068	365585.6563
2907.409866	209494.5625
2934.535647	164960.9375
2945.082263	175999.25
2975.468871	191768.1875
2977.469392	179003
2996.490734	314258.5625
2999.491885	340686.9688
3000.49721	192057.2188
3013.497129	226975.625
3014.479121	241742.7031
3015.494519	206013.6406
3016.576179	169387.4375
3018.468216	195927.9219
3019.464402	171824.7344
3048.508633	229363.9688
3049.502409	325087.875
3050.496834	264476.9688
3051.491908	168584.3281
3052.621935	399038.8438
3056.656574	191025.3906
3078.333281	194079.0938
3098.438929	183904.2969
3099.6617	166924.5781
3102.42225	287757.1563
3103.393652	365901.2188
3104.42354	264816.4688
3105.44253	181520.75
3125.599916	288424.1563
3126.574149	218965.5469
3127.607733	213581.8594
3147.959617	178173.5938
3166.083852	169452.5156
3183.614327	305586.5313
3184.612885	404343.4375
3185.624258	381663.4063
3186.636274	294086.125
3187.624524	158841.375
3224.313486	157237.9219
3265.515864	214805.8125
3266.515204	221385.6719
3267.52798	173761.5469
3312.298695	227895.5156
3316.296371	182040.2656
3332.624138	157630.4063
3340.754624	194705.0156
3350.717451	185371.9688
3397.688481	157745.6406
3466.916848	182566.5
3475.020311	161063.6875
3532.433153	158332.9219
3557.245703	176475.4219
3580.622091	156134.4844
3677.250441	170613.2188
3694.08849	179942.9375
3699.456021	168747.8125
3716.432154	182304.0156
3757.373288	161248.8438
3769.195515	167042.9844
3796.766252	199926.5
3862.054693	166380.2031
3889.878737	169899.9375
3890.896755	172512.0625
3988.246094	161617.5313
