# Supplementary material for: A software application for comparing large numbers of high resolution MALDI-FTICR MS spectra demonstrated by searching candidate biomarkers for glioma blood vessel formation
Source: BMC Bioinformatics. 2008 Mar 1;9:133. doi: 10.1186/1471-2105-9-133 (PMC2323386; doi:10.1186/1471-2105-9-133)
Supplement: Additional file 9 — Installation instructions. [file 1471-2105-9-133-S9.txt]

REQUIREMENTS

Microsoft Windows 2000 OS or higher
R  (R-2.5.1-win32.exe or higher)                                                 (www.r-project.org)
Quick ‘n Easy FTP Server 3.1 Lite or higher                                      (www.pablosoftwaresolutions.com) 
MySQL 5.0.45 (mysql-5.0.45-win32.zip)  or higher database                        (www.mysql.com)
Java Runtime Environment (JRE) 6 Update 2 or higher (jre-6u2-windows-i586-p.exe) (java.sun.com)
edtftpj-1.5.5  or higher (edtftpj.jar)                                           (www.enterprisedt.com)
Eclipse IDE for Java Developers - Windows                                        (www.eclipse.org)
mysql-connector-java-5.0.7-bin.jar or higher                                     (www.mysql.com)
Apache Xerces2 Java Parser 2.9.0 or higher (Xerces-J-bin.2.9.0.zip)              (xml.apache.org)


INSTALL REQUIRED PACKAGES

1) Perform the default installation of R. The Java code should be able to find R automatically. 
   Eventually edit a new path to Rterm.exe in the Rterm.java file. 
   The java application warns if Rterm.exe is not found on the system.
2) Install the FTP Server 3.1 Lite and create an account yourftpuser with a password yourftpassword. 
   The ftp root directory has to be entered. All files will be stored in that directory.
   Be sure that the FTP user has sufficient rights, namely Full Control on the root directory, namely
   allow download, allow upload, allow rename, allow delete, alow create directory.  The three checkboxes 1)
   Launch FTP at windows setup , 2) automatically activate server at startup, 
   and 3) Startup minimized in system tray should be set on.
   Edit the ControlCenter.java file with the correct ftpuser and ftppassword

     ftpuser = "yourftpuser";
     ftppassword = "yourftppassword";

3) Download an install a MySQL 5.0.20 database. 
   MySQL should be configured that the mysqld-nt.exe process automatically starts at windows start up. 
   Eventually check this in the Windows Task Manager. 
   Use the MySQL Server Instance Config Wizard to enter a root account and root password in the security settings. 
   This user account and password should be identical to that in the JDBC.java file:
	
     properties.put("user", "yourmysqluser");
     properties.put("password", "yourmysqlpassword");

   When the MySQL database is installed:
   
   - Download the create table script proteomics.txt somewhere on your system, preferably in C: , thus C:/proteomics.txt. 
     Open the MySQL command line client and enter:

     \. C:/proteomics.txt


     The tables will be created and filled with initial data

4) Download and unzip the Java source code proteomics.zip in a chosen directory the file. 
   It will create a directory proteomics with the *.java source code files.
   Edit the ControlCenter.java  and JDBC.java file with your MySQL and FTP usernames and passwords
5) Download and install the Java(TM) 2 Runtime Environment
6) Download edtftpj.jar from www.enterprisedt.com
7) Download Connector/J 5.0  (mysql-connector-java-5.0.7-bin.jar) from www.mysql.com
8) Download the XML parser (serializer.jar) from xml.apache.org
9) Download and install the Eclipse SDK 3.3.0 development environment.
   (Version: 3.3.0, Build id: I20070621-1340)
   When eclipse is installed:	
   - enter a workspace the first time Eclipse is used. Projects and files are created in this directory.
   - Create a new Java project proteomics from the Eclipse menu
   - Create a new package proteomics with source folder proteomics within this project
   - Add edtftpj.jar  and mysql-connector-java-5.0.7-bin.jar and serializer.jar to the project libraries 
     by using the Menu : Project -> Properties -> Java Build Path -> Libraries -> Add External Jar’s … 
     Browse in the in the Jar selection explorer to the downloaded jar’s and select them.
   - In eclipse in the Package explorer pane click on the grey package proteomics, 
     than click on the menu File -> Import -> File System. 
     Browse and select the directory proteomics with the Java Source code; *.java files. 
     Select all java files in this folder and push on finish 
     (when the jar’s edtftpj.jar  and mysql-connector-java-5.0.7-bin.jar and serializer.jar 
     are not in the project’s build path a lot of red error’s show up the project explorer pane of Eclipse)
   - Push on Run button in the menu bar (the white triangle in the green button). 
     You will be able to select and enter the main class. Loginscreen.java is the main class.

TESTING

Download the testadata.zip file, unzip the file, and load the data by the file import functionality of the application. 

SUPPORT

m.titulaer@erasmusmc.nl
