# Supplementary material for: A software application for comparing large numbers of high resolution MALDI-FTICR MS spectra demonstrated by searching candidate biomarkers for glioma blood vessel formation
Source: BMC Bioinformatics. 2008 Mar 1;9:133. doi: 10.1186/1471-2105-9-133 (PMC2323386; doi:10.1186/1471-2105-9-133)
Supplement: Additional file 11 — Java Source code. [file 1471-2105-9-133-S11.zip]

Archive with 46 entries (45 files):
- proteomics/
- proteomics/Allocation.java
- proteomics/Base64Coder.java
- proteomics/BitmapHeader.java
- proteomics/BMPLoader.java
- proteomics/BodyPanel.java
- proteomics/Calibration.java
- proteomics/Combinepeaks.java
- proteomics/ControlCenter.java
- proteomics/Creatematrix.java
- proteomics/CreateMenu.java
- proteomics/CreateWilcoxon.java
- proteomics/FastFourierTransform.java
- proteomics/FidFilter.java
- proteomics/FileChooser.java
- proteomics/FileTransfer.java
- proteomics/FTMSdata.java
- proteomics/IdentifyPeaks.java
- proteomics/JCalendar.java
- proteomics/JDayChooser.java
- proteomics/JDBC.java
- proteomics/JMonthChooser.java
- proteomics/JSpinField.java
- proteomics/JYearChooser.java
- proteomics/Knoppenleftpanel.java
- proteomics/Knoppentoppanel.java
- proteomics/Loginscreen.java
- proteomics/Quantile.java
- proteomics/RawFilter.java
- proteomics/Readdatafiles.java
- proteomics/ReadTextFile.java
- proteomics/ResultSetTableModel.java
- proteomics/Rterm.java
- proteomics/SearchSelection.java
- proteomics/Simplepeakfind.java
- proteomics/SlavePane.java
- proteomics/SortArray.java
- proteomics/SortMatrix.java
- proteomics/Spectrum.java
- proteomics/SuffixAwareFilter.java
- proteomics/TableSorter.java
- proteomics/TextFilter.java
- proteomics/Thermo_Scientific.java
- proteomics/UpdateView.java
- proteomics/Wilcoxon.java
- proteomics/XMLFilter.java
