# Supplementary material for: A software application for comparing large numbers of high resolution MALDI-FTICR MS spectra demonstrated by searching candidate biomarkers for glioma blood vessel formation
Source: BMC Bioinformatics. 2008 Mar 1;9:133. doi: 10.1186/1471-2105-9-133 (PMC2323386; doi:10.1186/1471-2105-9-133)
Supplement: Additional file 11 — Java Source code. [file 1471-2105-9-133-S11.zip › proteomics/Base64Coder.java]

package proteomics;

public class Base64Coder {

	String base64chars = "ABCDEFGHIJKLMNOPQRSTUVWXYZabcdefghijklmnopqrstuvwxyz0123456789+/";

	int inputlength;

	byte[] input_output_bytes;

	int outputcount = 0;

	int base64_1;

	int base64_2;

	int base64_3;

	int base64_4;

	Base64Coder() {
	}

	public void decode(String inputstring) {
		inputstring = "TWFuIGlzIGRpc3Rpbmd1aXNoZWQsIG5vdCBvbmx5IGJ5IGhpcyByZWFzb24sIGJ1dCBieSB0aGlzIHNpbmd1bGFyIHBhc3Npb24gZnJvbSBvdGhlciBhbmltYWxzLCB3aGljaCBpcyBhIGx1c3Qgb2YgdGhlIG1pbmQsIHRoYXQgYnkgYSBwZXJzZXZlcmFuY2Ugb2YgZGVsaWdodCBpbiB0aGUgY29udGludWVkIGFuZCBpbmRlZmF0aWdhYmxlIGdlbmVyYXRpb24gb2Yga25vd2xlZGdlLCBleGNlZWRzIHRoZSBzaG9ydCB2ZWhlbWVuY2Ugb2YgYW55IGNhcm5hbCBwbGVhc3VyZS4=";
		inputlength = inputstring.length();
		System.out.println(" inputlength " + inputlength);
		if (inputlength % 4 == 0) {
			input_output_bytes = inputstring.getBytes();
		} else {
			inputlength = 0;
		}

		for (int i = 0; i < inputlength; i++) {
			if (i % 4 == 0) {
				System.out
						.println("--------------------------------------------------------");
				outputcount = 3 * i / 4;
				System.out.println(" outputcount " + outputcount);
				base64_1 = base64chars.indexOf((char) input_output_bytes[i]);
				base64_2 = base64chars
						.indexOf((char) input_output_bytes[i + 1]);
				base64_3 = base64chars
						.indexOf((char) input_output_bytes[i + 2]);
				base64_4 = base64chars
						.indexOf((char) input_output_bytes[i + 3]);

				// System.out.

			}
			System.out.println((char) input_output_bytes[i]);
		}

		System.out
				.println("=======================================================");

		byte input1;
		byte input2;
		byte input3;
		byte input4;

		byte output1;
		byte output2;
		byte output3;

		// System.out.println("ms_level1_peaks " + inputstring);

		int test1 = base64chars.indexOf((char) input_output_bytes[0]);
		int test2 = base64chars.indexOf((char) input_output_bytes[1]);
		int test3 = base64chars.indexOf((char) input_output_bytes[2]);
		int test4 = base64chars.indexOf((char) input_output_bytes[3]);

		System.out.println(" test1 " + test1);
		System.out.println(" test2 " + test2);
		System.out.println(" test3 " + test3);
		System.out.println(" test4 " + test4);

		input1 = (byte) test1;

		System.out.println(input1);

		input2 = (byte) test2;
		input3 = (byte) test3;
		input4 = (byte) test4;

		output1 = (byte) (((input1 << 2) & 0xfc) | ((input2 >> 4) & 0x03));
		System.out.println("output1 " + output1);

		output2 = (byte) (((input2 << 4) & 0xf0) | ((input3 >> 2) & 0x0f));
		System.out.println("output2 " + output2);

		output3 = (byte) (((input3 << 6) & 0xc0) | (input4 & 0x3f));
		System.out.println("output3 " + output3);
	}

} // end class Base64Coder
