# Supplementary material for: A software application for comparing large numbers of high resolution MALDI-FTICR MS spectra demonstrated by searching candidate biomarkers for glioma blood vessel formation
Source: BMC Bioinformatics. 2008 Mar 1;9:133. doi: 10.1186/1471-2105-9-133 (PMC2323386; doi:10.1186/1471-2105-9-133)
Supplement: Additional file 11 — Java Source code. [file 1471-2105-9-133-S11.zip › proteomics/Combinepeaks.java]

/*
 * Created on Aug 26, 2005
 *
 * TODO To change the template for this generated file go to
 * Window - Preferences - Java - Code Style - Code Templates
 */
package proteomics;

import java.awt.TextField;
import java.io.*;
import java.math.BigDecimal;
import java.sql.SQLException;
import javax.swing.*;

import com.enterprisedt.net.ftp.*;

/**
 * @author 836640
 * 
 * TODO To change the template for this generated type comment go to Window -
 * Preferences - Java - Code Style - Code Templates
 */
public class Combinepeaks {

	Object[][] odatanoisepeaks;

	FileOutputStream osmatrixcounts;

	FileOutputStream osmatrixintensity;

	FileOutputStream osmatrixbinary;

	BigDecimal tempBD;

	FTPClient ftp;

	ControlCenter cc;

	JProgressBar progressbar;

	TextField tekstprogessbar;

	Object[][] odata;

	Object[][] odata_lc_ms_offset;

	JDBC jdbcconnection;

	SortArray sortarray;

	SortMatrix sortmatrix;

	FileInputStream is;

	BufferedInputStream bis;

	String filenoisepeaks;

	String matrixcountsstring;

	String strquantilethreshold;

	String experimentnumber;

	String strquery;

	String line;

	String sampleid_old;

	String groupid_old;

	String masscombinedpeaks;

	String timecombinedpeaks;

	String stringsamplecount;

	StringBuffer bufferstringsamplecount;

	String stringsampleintensity;

	String stringsamplebinary;

	String listmassesoffile;

	String listintensitiesoffile;

	String listtimesoffile;

	String linefeed = "\n";

	String calibtext;

	String stringclusteringtechnique;

	String binarymatrixfilename;

	String matrixintensityfilename;

	String matrixcountsfilename;

	String userhome;

	String fileSeparator;

	String datastring;

	String experimentyear;

	String strpeakfindmethod;

	String strdeltatimecombine;

	String[] mass;

	String[] arraycombinedpeaks;

	String[] arraytimecobinedpeaks;

	String[] arraycombinedcounts;

	String[] arraymassesoffile;

	String[] arrayintenistiesoffile;

	String[] arraytimesoffile;

	StringBuffer buffermasscombinedpeaks;

	StringBuffer buffertimecombinedpeaks;

	StringBuffer linebuffer;

	StringBuffer buffermatrixcountsstring;

	StringBuffer bufferlistmassesoffile;

	StringBuffer bufferlistintensitiesoffile;

	StringBuffer bufferlistimesoffile;

	StringBuffer newsamplecount;

	StringBuffer newsampleintensity;

	StringBuffer newsamplebinary;

	StringBuffer stringbufferreadbytes;

	StringBuffer stringbufferdetailinformation;

	byte[] bytesfile;

	byte[] bytesnoise;

	byte[] data;

	byte[] readbytes;

	double[] boolean_addnoisepeaks;

	boolean first = true;

	boolean startcombinedpeaks = true;

	boolean debugmode = true;

	boolean addmasstolist = true;

	boolean startcreatinglist = true;

	boolean firstdata = true;

	int maxnumbersofrows;

	int recordsaffected;

	int j_old;

	int inputfollowingnumbersample;

	int buffersize = 2048;

	int total_bytes;

	int number;

	int index1 = 0;

	int index2 = 0;

	int deletemasseswithcount = 0;

	int j_bewaar;

	double doublemass;

	double doubletime;

	double doubletimecombined;

	double doublemasscombinedpeaks;

	double absolutedifference;

	double valueprevious;

	double valuenext;

	double doubleintensity;

	double thresholdbinarymatrix;

	double[][] doublearraycombinedpeaks;

	double[] totalcount;

	double[] samplenoisecount;

	double[] samplecount;

	double[] sampleintensity;

	String[] detailinformation;

	double[] samplenoiseintensity;

	double[] accumulatemass;

	String[] listdir;

	boolean filepresent;

	String[] arraynoisemassesoffile;

	String[] noisearrayintenistiesoffile;

	String noisemass[];

	String noiseline = "";

	StringBuffer noiselinebuffer;

	String listnoisemassesoffile;

	String listnoiseintensitiesoffile;

	String str_aligned;

	StringBuffer bufferlistnoisemassesoffile;

	StringBuffer bufferlistnoiseintensitiesoffile;

	boolean startcreatingnoiselist;

	int equipmentid;

	boolean withintimewindow;

	double deltatimecombine;

	int timeclusteringtechnique;

	double deltatimelocalcombine;

	String newsampleid;

	String test;

	boolean show_detail_information = false;

	Combinepeaks(ControlCenter cc, JDBC jdbcconnection,
			String strquantilethreshold, String experimentnumber,
			JProgressBar progressbar, TextField tekstprogessbar,
			double thresholdbinarymatrix, String experimentyear, int equipmentid) {
		this.progressbar = progressbar;
		this.tekstprogessbar = tekstprogessbar;
		this.strquantilethreshold = strquantilethreshold;
		this.experimentnumber = experimentnumber;
		this.jdbcconnection = jdbcconnection;
		this.cc = cc;
		this.thresholdbinarymatrix = thresholdbinarymatrix;
		maxnumbersofrows = 0;
		this.experimentyear = experimentyear;
		this.equipmentid = equipmentid;
	}

	public String combinepeaks(double deltamzcombine,
			int inputfollowingnumbersample, int clusteringtechnique,
			String calibtext, String stringclusteringtechnique,
			int deletemasseswithcount, double deltatimecombine,
			int timeclusteringtechnique, int peakfindmethod, String str_aligned) {
		// System.out.println(" str_aligned " + str_aligned);
		this.str_aligned = str_aligned;
		strpeakfindmethod = "";
		if (peakfindmethod == 1) {
			strpeakfindmethod = "SN";
		}
		if (peakfindmethod == 2) {
			strpeakfindmethod = "q";
		}
		this.deletemasseswithcount = deletemasseswithcount;
		this.inputfollowingnumbersample = inputfollowingnumbersample;
		this.calibtext = calibtext;
		this.stringclusteringtechnique = stringclusteringtechnique;
		this.deltatimecombine = deltatimecombine;
		this.timeclusteringtechnique = timeclusteringtechnique;
		progressbar.setValue(0);
		progressbar.paintImmediately(progressbar.getVisibleRect());
		tekstprogessbar.setText("Make peaklist .... ");
		matrixcountsstring = "";
		buffermatrixcountsstring = new StringBuffer(matrixcountsstring);
		determinemaxnumbersofreplicates();
		elmininatesampleswithtoolownumbers(inputfollowingnumbersample);
		ftp = new FTPClient();
		makepeaklist(deltamzcombine, clusteringtechnique);
		makematrix(deltamzcombine, clusteringtechnique);
		try {
			ftp.quit();
		} catch (Exception e) {
			if (debugmode) {
				e.printStackTrace();
			} else {
				JOptionPane.showMessageDialog(null, e.getMessage(), "Error",
						JOptionPane.ERROR_MESSAGE);
			}
		}
		return matrixcountsfilename;
	}

	private void makematrix(double deltamzcombine, int clusteringtechnique) {
		double deltamzcombinelocal = deltamzcombine;
		boolean_addnoisepeaks = new double[doublearraycombinedpeaks[0].length];
		totalcount = new double[doublearraycombinedpeaks[0].length];
		samplenoisecount = new double[doublearraycombinedpeaks[0].length];
		samplecount = new double[doublearraycombinedpeaks[0].length];
		sampleintensity = new double[doublearraycombinedpeaks[0].length];
		samplenoiseintensity = new double[doublearraycombinedpeaks[0].length];
		accumulatemass = new double[doublearraycombinedpeaks[0].length];
		if (show_detail_information) {
			detailinformation = new String[doublearraycombinedpeaks[0].length];
		}
		sampleid_old = "-1";
		groupid_old = "-1";
		firstdata = true;
		userhome = System.getProperty("user.home");
		fileSeparator = System.getProperty("file.separator");
		strdeltatimecombine = "";
		if (deltatimecombine > 0) {
			strdeltatimecombine = "t"
					+ String.valueOf(Math.round(deltatimecombine))
					+ str_aligned + "_";
		}
		matrixcountsfilename = strpeakfindmethod + strquantilethreshold.trim()
				+ "_E" + this.experimentnumber + "_" + calibtext + "_sam"
				+ String.valueOf(inputfollowingnumbersample).trim()
				+ "_matrixcounts_" + strdeltatimecombine
				+ String.valueOf(deltamzcombine).trim()
				+ stringclusteringtechnique + ".txt";
		matrixintensityfilename = strpeakfindmethod
				+ strquantilethreshold.trim() + "_E" + this.experimentnumber
				+ "_" + calibtext + "_sam"
				+ String.valueOf(inputfollowingnumbersample).trim()
				+ "_matrixintensity_" + strdeltatimecombine
				+ String.valueOf(deltamzcombine).trim()
				+ stringclusteringtechnique + ".txt";
		binarymatrixfilename = strpeakfindmethod + strquantilethreshold.trim()
				+ "_E" + this.experimentnumber + "_" + calibtext + "_sam"
				+ String.valueOf(inputfollowingnumbersample).trim()
				+ "_threshold" + String.valueOf((int) thresholdbinarymatrix)
				+ "_binarymatrix_" + strdeltatimecombine
				+ String.valueOf(deltamzcombine).trim()
				+ stringclusteringtechnique + ".txt";
		try {
			jdbcconnection.createcon();
			strquery = "select sam.Sampleid, sam.sample_code, grp.Group_id, grp.group_code, res.File "
					+ "from result res "
					+ "inner join sample sam on sam.Sampleid = res.Sampleid "
					+ "inner join group_ grp on grp.group_id = res.group_id "
					+ "where res.experimentid = "
					+ experimentnumber
					+ " and res.type = 'reduced' "
					+ "and res.quantilethreshold = "
					+ strquantilethreshold
					+ " order by grp.Group_id, sam.Sampleid, res.resultid ";
			odata = jdbcconnection.returnData(strquery);
		} catch (Exception e) {
			if (debugmode) {
				e.printStackTrace();
			} else {
				JOptionPane.showMessageDialog(null, e.getMessage(), "Error",
						JOptionPane.ERROR_MESSAGE);
			}
		}
		if (odata != null) {
			try {
				stringsamplecount = "";
				data = stringsamplecount.getBytes();
				osmatrixcounts = new FileOutputStream(userhome + fileSeparator
						+ "tmp2_" + matrixcountsfilename);
				stringsampleintensity = "";
				data = stringsampleintensity.getBytes();
				osmatrixintensity = new FileOutputStream(userhome
						+ fileSeparator + "tmp2_" + matrixintensityfilename);
				stringsamplebinary = "";
				data = stringsamplebinary.getBytes();
				osmatrixbinary = new FileOutputStream(userhome + fileSeparator
						+ "tmp2_" + binarymatrixfilename);
			} catch (Exception e) {
				if (debugmode) {
					e.printStackTrace();
				} else {
					JOptionPane.showMessageDialog(null, e.getMessage(),
							"Error", JOptionPane.ERROR_MESSAGE);
				}
			}
			progressbar.setMaximum(odata.length);
			for (int i = 0; i < odata.length; i++) {
				tekstprogessbar.setText("Combine peaks .."
						+ odata[i][4].toString().trim());
				progressbar.setValue(i + 1);
				progressbar.paintImmediately(progressbar.getVisibleRect());
				newsampleid = odata[i][0].toString().trim();
				if ((!odata[i][0].toString().trim().equalsIgnoreCase(
						sampleid_old))
						|| (!odata[i][2].toString().trim().equalsIgnoreCase(
								groupid_old))) {
					if (!sampleid_old.equals("-1")) {
						newsamplecount = new StringBuffer("");
						newsampleintensity = new StringBuffer("");
						newsamplebinary = new StringBuffer("");
						for (int j = 0; j < samplecount.length; j++) {
							// hier
							if ((samplecount[j] > 0)
									|| (samplenoisecount[j] > 0)) {
								tempBD = new BigDecimal(
										(sampleintensity[j] + samplenoiseintensity[j])
												/ (samplecount[j] + samplenoisecount[j]));
							} else {
								tempBD = new BigDecimal(sampleintensity[j]
										+ samplenoiseintensity[j]);
							}
							newsamplecount.append(","
									+ String.valueOf((int) samplecount[j])
											.trim());
							if (samplecount[j] >= thresholdbinarymatrix) {
								newsamplebinary.append(",1");
							} else {
								newsamplebinary.append(",0");
							}
							if (show_detail_information) {
								newsampleintensity.append(","
										+ detailinformation[j].trim());
							} else {
								newsampleintensity
										.append(","
												+ String
														.valueOf(
																tempBD
																		.setScale(
																				3,
																				BigDecimal.ROUND_HALF_EVEN)
																		.doubleValue())
														.trim());
							}
							samplecount[j] = 0;
							sampleintensity[j] = 0;
							samplenoisecount[j] = 0;
							samplenoiseintensity[j] = 0;

							// hier ****
							if (show_detail_information) {
								detailinformation[j] = "";
							}

						}

						if ((equipmentid == 3) || (equipmentid == 4)) {
							if ((sampleid_old != null)
									&& (!sampleid_old.trim().equalsIgnoreCase(
											""))) {
								strquery = "select res.Offset_LC_MS "
										+ "from result res "
										+ "inner join sample sam on sam.Sampleid = res.Sampleid "
										+ "inner join group_ grp on grp.group_id = res.group_id "
										+ "where res.experimentid = "
										+ experimentnumber
										+ " and res.type = 'reduced' "
										+ "and res.quantilethreshold = "
										+ strquantilethreshold
										+ " and sam.Sampleid = " + sampleid_old;
								odata_lc_ms_offset = null;
								try {
									odata_lc_ms_offset = jdbcconnection
											.returnData(strquery);
								} catch (SQLException e) {
									// TODO Auto-generated catch block
									e.printStackTrace();
								}
							}
							for (int p = 0; p < inputfollowingnumbersample; p++) {
								test = "0";
								if (odata_lc_ms_offset != null) {
									if (p < odata_lc_ms_offset.length) {
										test = odata_lc_ms_offset[p][0]
												.toString();
									}
								}
								newsamplecount.append("," + test);
								newsampleintensity.append("," + test);
								newsamplebinary.append("," + test);
							}
						}
						data = newsamplecount.toString().getBytes();
						try {
							osmatrixcounts.write(data);
							osmatrixcounts.flush();
						} catch (Exception e) {
							if (debugmode) {
								e.printStackTrace();
							} else {
								JOptionPane.showMessageDialog(null, e
										.getMessage(), "Error",
										JOptionPane.ERROR_MESSAGE);
							}
						}
						data = newsampleintensity.toString().getBytes();
						try {
							osmatrixintensity.write(data);
							osmatrixintensity.flush();
						} catch (Exception e) {
							if (debugmode) {
								e.printStackTrace();
							} else {
								JOptionPane.showMessageDialog(null, e
										.getMessage(), "Error",
										JOptionPane.ERROR_MESSAGE);
							}
						}
						data = newsamplebinary.toString().getBytes();
						try {
							osmatrixbinary.write(data);
							osmatrixbinary.flush();
						} catch (Exception e) {
							if (debugmode) {
								e.printStackTrace();
							} else {
								JOptionPane.showMessageDialog(null, e
										.getMessage(), "Error",
										JOptionPane.ERROR_MESSAGE);
							}
						}
					}
					sampleid_old = odata[i][0].toString().trim();
					groupid_old = odata[i][2].toString().trim();
					if (firstdata) {
						stringsamplecount = odata[i][0].toString().trim() + ","
								+ odata[i][1].toString().trim() + ","
								+ odata[i][2].toString().trim() + ","
								+ odata[i][3].toString().trim();
						firstdata = false;
					} else {
						stringsamplecount = linefeed
								+ odata[i][0].toString().trim() + ","
								+ odata[i][1].toString().trim() + ","
								+ odata[i][2].toString().trim() + ","
								+ odata[i][3].toString().trim();
					}
					data = stringsamplecount.getBytes();
					try {
						osmatrixcounts.write(data);
						osmatrixcounts.flush();
					} catch (Exception e) {
						if (debugmode) {
							e.printStackTrace();
						} else {
							JOptionPane.showMessageDialog(null, e.getMessage(),
									"Error", JOptionPane.ERROR_MESSAGE);
						}
					}
					data = stringsamplecount.getBytes();
					try {
						osmatrixintensity.write(data);
						osmatrixintensity.flush();
					} catch (Exception e) {
						if (debugmode) {
							e.printStackTrace();
						} else {
							JOptionPane.showMessageDialog(null, e.getMessage(),
									"Error", JOptionPane.ERROR_MESSAGE);
						}
					}
					data = stringsamplecount.getBytes();
					try {
						osmatrixbinary.write(data);
						osmatrixbinary.flush();

					} catch (Exception e) {
						if (debugmode) {
							e.printStackTrace();
						} else {
							JOptionPane.showMessageDialog(null, e.getMessage(),
									"Error", JOptionPane.ERROR_MESSAGE);
						}
					}
				}
				try {
					ftp.quit();
				} catch (Exception e) {
				}
				try {
					ftp.setRemoteHost(cc.ftpremotehost);
					ftp.connect();
					ftp.login(cc.ftpuser, cc.ftppassword);
					ftp.setConnectMode(FTPConnectMode.PASV);
					ftp.setType(FTPTransferType.BINARY);
					ftp.chdir(File.separator + this.experimentyear
							+ File.separator + this.experimentnumber);
					bytesfile = ftp.get(odata[i][4].toString().trim());
				} catch (Exception e) {
					if (debugmode) {
						e.printStackTrace();
					} else {
						JOptionPane.showMessageDialog(null, e.getMessage(),
								"Error", JOptionPane.ERROR_MESSAGE);
					}
				}
				filenoisepeaks = "noise_" + odata[i][4].toString().trim();
				odatanoisepeaks = null;
				bytesnoise = null;
				try {
					strquery = "select file from result res inner join sample sam on sam.Sampleid = res.Sampleid "
							+ "inner join group_ grp on grp.group_id = res.group_id "
							+ "where res.experimentid = "
							+ experimentnumber
							+ " and res.type = 'noisepeaks' "
							+ "and res.quantilethreshold = "
							+ strquantilethreshold
							+ " and res.file = '"
							+ filenoisepeaks
							+ "' and sam.sampleid = "
							+ odata[i][0].toString().trim();
					odatanoisepeaks = jdbcconnection.returnData(strquery);
				} catch (SQLException e) {
					if (debugmode) {
						e.printStackTrace();
					} else {
						JOptionPane.showMessageDialog(null, e.getMessage(),
								"Error", JOptionPane.ERROR_MESSAGE);
					}
				}
				if (odatanoisepeaks != null) {
					if (odatanoisepeaks.length > 0) {
						listdir = null;
						filepresent = false;
						try {
							listdir = ftp.dir();
							for (int j = 0; j < listdir.length; j++) {
								if (listdir[j].trim().equalsIgnoreCase(
										filenoisepeaks.trim())) {
									filepresent = true;
								}
							}
						} catch (Exception e) {
							filepresent = false;
						}
						if (filepresent) {
							try {
								ftp.quit();
							} catch (Exception e) {
							}
							try {
								ftp.setRemoteHost(cc.ftpremotehost);
								ftp.connect();
								ftp.login(cc.ftpuser, cc.ftppassword);
								ftp.setConnectMode(FTPConnectMode.PASV);
								ftp.setType(FTPTransferType.BINARY);
								ftp.chdir(File.separator + this.experimentyear
										+ File.separator
										+ this.experimentnumber);
								bytesnoise = ftp.get(filenoisepeaks);
							} catch (Exception e) {
								;
							}
						}
					}
				}
				if (bytesfile != null) {
					line = "";
					linebuffer = new StringBuffer(line);
					listmassesoffile = "";
					listintensitiesoffile = "";
					listtimesoffile = "";
					bufferlistmassesoffile = new StringBuffer(listmassesoffile);
					bufferlistintensitiesoffile = new StringBuffer(
							listintensitiesoffile);
					bufferlistimesoffile = new StringBuffer(listtimesoffile);
					startcreatinglist = true;
					for (int j = 0; j < bytesfile.length; j++) {
						if (((int) bytesfile[j] != 10)
								&& ((int) bytesfile[j] != 13)) {
							linebuffer.append((char) bytesfile[j]);
						}
						if ((int) bytesfile[j] == 10) {
							line = linebuffer.toString();
							mass = line.split(" ");
							if (startcreatinglist == true) {
								bufferlistmassesoffile.append(mass[0].trim());
								bufferlistintensitiesoffile.append(mass[1]
										.trim());
								if ((equipmentid == 3) || (equipmentid == 4)) {
									bufferlistimesoffile.append(mass[2].trim());
								}
								startcreatinglist = false;
							} else {
								bufferlistmassesoffile.append(","
										+ mass[0].trim());
								bufferlistintensitiesoffile.append(","
										+ mass[1].trim());
								if ((equipmentid == 3) || (equipmentid == 4)) {
									bufferlistimesoffile.append(","
											+ mass[2].trim());
								}
							}
							line = "";
							linebuffer = new StringBuffer(line);
						}
					}
					listmassesoffile = bufferlistmassesoffile.toString();
					listintensitiesoffile = bufferlistintensitiesoffile
							.toString();
					listtimesoffile = bufferlistimesoffile.toString();
					arraymassesoffile = listmassesoffile.split(",");
					arrayintenistiesoffile = listintensitiesoffile.split(",");
					arraytimesoffile = listtimesoffile.split(",");
					for (int j = 0; j < doublearraycombinedpeaks[0].length; j++) {
						boolean_addnoisepeaks[j] = 1;
						if (show_detail_information) {
							if (detailinformation[j] == null) {
								detailinformation[j] = "";
							}
							stringbufferdetailinformation = new StringBuffer(
									detailinformation[j] + " 0");
							detailinformation[j] = stringbufferdetailinformation
									.toString();
						}
					}
					for (int j = 0; j < doublearraycombinedpeaks[0].length; j++) {
						for (int k = 0; k < arraymassesoffile.length; k++) {
							if (arraymassesoffile[k].trim()
									.equalsIgnoreCase("")) {
								doublemass = -1.0;
							} else {
								doublemass = Double.valueOf(
										arraymassesoffile[k]).doubleValue();
							}
							if (arrayintenistiesoffile[k].trim()
									.equalsIgnoreCase("")) {
								doubleintensity = -1.0;
							} else {
								doubleintensity = Double.valueOf(
										arrayintenistiesoffile[k])
										.doubleValue();
							}
							absolutedifference = Math.abs(doublemass
									- doublearraycombinedpeaks[0][j]);
							withintimewindow = true;
							if ((equipmentid == 3) || (equipmentid == 4)) {
								withintimewindow = false;
								if (arraytimesoffile[k].trim()
										.equalsIgnoreCase("")) {
									doubletime = -1.0;
								} else {
									doubletime = Double.valueOf(
											arraytimesoffile[k]).doubleValue();
								}
								deltatimelocalcombine = deltatimecombine;
								if (timeclusteringtechnique == 1) {
									// %
									deltatimelocalcombine = deltatimecombine
											* Double.valueOf(
													arraytimecobinedpeaks[j])
													.doubleValue() / 100;
								}
								if (Math.abs(doublearraycombinedpeaks[1][j]
										- doubletime) < deltatimelocalcombine) {
									withintimewindow = true;
								}
							}
							if (clusteringtechnique == 1) {
								// ppm
								deltamzcombinelocal = deltamzcombine
										* doublearraycombinedpeaks[0][j]
										/ 1000000;
							}
							if ((absolutedifference < deltamzcombinelocal)
									&& withintimewindow) {
								addmasstolist = true;
								withintimewindow = true;
								if ((equipmentid == 3) || (equipmentid == 4)) {
									withintimewindow = false;
									if (j > 0) {
										valueprevious = doublearraycombinedpeaks[1][j - 1];
										if (Math
												.abs(valueprevious - doubletime) < deltatimelocalcombine) {
											withintimewindow = true;
										}
									}
									if (j < doublearraycombinedpeaks[0].length - 1) {
										valuenext = doublearraycombinedpeaks[1][j + 1];
										if (Math
												.abs(valueprevious - doubletime) < deltatimelocalcombine) {
											withintimewindow = true;
										}
									}
								}
								if (withintimewindow) {
									if (j > 0) {
										valueprevious = doublearraycombinedpeaks[0][j - 1];
										if (Math
												.abs(doublemass - valueprevious) < absolutedifference) {
											addmasstolist = false;
										}
									}
									if (j < doublearraycombinedpeaks[0].length - 1) {
										valuenext = doublearraycombinedpeaks[0][j + 1];
										if (Math.abs(doublemass - valuenext) < absolutedifference) {
											addmasstolist = false;
										}
									}
								}
								if (addmasstolist == true) {
									if ((equipmentid == 3)
											|| (equipmentid == 4)) {
										arraymassesoffile[k] = "";
									}
									totalcount[j] = totalcount[j] + 1;
									samplecount[j] = samplecount[j] + 1;
									accumulatemass[j] = accumulatemass[j]
											+ doublemass;
									sampleintensity[j] = sampleintensity[j]
											+ doubleintensity;
									if (show_detail_information) {
										tempBD = new BigDecimal(doubleintensity);
										if (detailinformation[j] == null) {
											detailinformation[j] = "";
										}
										stringbufferdetailinformation = new StringBuffer(
												detailinformation[j]
														+ String
																.valueOf(tempBD
																		.setScale(
																				3,
																				BigDecimal.ROUND_HALF_EVEN))
														+ " ");
										detailinformation[j] = stringbufferdetailinformation
												.toString();
									}
									boolean_addnoisepeaks[j] = 0;
									if ((j == doublearraycombinedpeaks[0].length - 1)
											&& (k < arraymassesoffile.length - 1)) {
										k = arraymassesoffile.length;
									}
									if ((equipmentid == 3)
											|| (equipmentid == 4)) {
										if (j < doublearraycombinedpeaks[0].length - 1) {
											k = -1;
										}
									}
									j++;
								}
							}
						}
					}
					if (odatanoisepeaks != null) {
						if (odatanoisepeaks.length > 0) {
							if (bytesnoise != null) {
								noiseline = "";
								noiselinebuffer = new StringBuffer(noiseline);
								listnoisemassesoffile = "";
								listnoiseintensitiesoffile = "";
								bufferlistnoisemassesoffile = new StringBuffer(
										listnoisemassesoffile);
								bufferlistnoiseintensitiesoffile = new StringBuffer(
										listnoiseintensitiesoffile);
								startcreatingnoiselist = true;
								for (int j = 0; j < bytesnoise.length; j++) {
									if (((int) bytesnoise[j] != 10)
											&& ((int) bytesnoise[j] != 13)) {
										noiselinebuffer
												.append((char) bytesnoise[j]);
									}
									if ((int) bytesnoise[j] == 10) {
										noiseline = noiselinebuffer.toString();
										noisemass = noiseline.split(" ");
										if (startcreatingnoiselist == true) {
											bufferlistnoisemassesoffile
													.append(noisemass[0].trim());
											bufferlistnoiseintensitiesoffile
													.append(noisemass[1].trim());
											startcreatingnoiselist = false;
										} else {
											bufferlistnoisemassesoffile
													.append(","
															+ noisemass[0]
																	.trim());
											bufferlistnoiseintensitiesoffile
													.append(","
															+ noisemass[1]
																	.trim());
										}
										noiseline = "";
										noiselinebuffer = new StringBuffer(
												noiseline);
									}
								}
								listnoisemassesoffile = bufferlistnoisemassesoffile
										.toString();
								listnoiseintensitiesoffile = bufferlistnoiseintensitiesoffile
										.toString();
								arraynoisemassesoffile = listnoisemassesoffile
										.split(",");
								noisearrayintenistiesoffile = listnoiseintensitiesoffile
										.split(",");
								for (int j = 0; j < doublearraycombinedpeaks[0].length; j++) {
									if (boolean_addnoisepeaks[j] == 1) {
										for (int k = 0; k < arraynoisemassesoffile.length; k++) {
											if (arraynoisemassesoffile[k]
													.trim()
													.equalsIgnoreCase("")) {
												doublemass = -1.0;
											} else {
												doublemass = Double
														.valueOf(
																arraynoisemassesoffile[k])
														.doubleValue();
											}
											if (noisearrayintenistiesoffile[k]
													.trim()
													.equalsIgnoreCase("")) {
												doubleintensity = -1.0;
											} else {
												doubleintensity = Double
														.valueOf(
																noisearrayintenistiesoffile[k])
														.doubleValue();
											}
											absolutedifference = Math
													.abs(doublemass
															- doublearraycombinedpeaks[0][j]);
											if (clusteringtechnique == 1) {
												// ppm
												deltamzcombinelocal = deltamzcombine
														* doublearraycombinedpeaks[0][j]
														/ 1000000;
											}
											if (absolutedifference < deltamzcombinelocal) {
												addmasstolist = true;
												if (j > 0) {
													valueprevious = doublearraycombinedpeaks[0][j - 1];
													if (Math.abs(doublemass
															- valueprevious) < absolutedifference) {
														addmasstolist = false;
													}
												}
												if (j < doublearraycombinedpeaks[0].length - 1) {
													valuenext = doublearraycombinedpeaks[0][j + 1];
													if (Math.abs(doublemass
															- valuenext) < absolutedifference) {
														addmasstolist = false;
													}
												}
												if (addmasstolist == true) {
													samplenoisecount[j] = samplenoisecount[j] + 1;
													samplenoiseintensity[j] = samplenoiseintensity[j]
															+ doubleintensity;
													if ((j == doublearraycombinedpeaks[0].length - 1)
															&& (k < arraynoisemassesoffile.length - 1)) {
														k = arraynoisemassesoffile.length;
													}
													j++;
												}
											}
										}
									}
								}
							}
						}
					}
				}
			}
			if (odata.length > 0) {
				newsamplecount = new StringBuffer("");
				newsampleintensity = new StringBuffer("");
				newsamplebinary = new StringBuffer("");
				for (int j = 0; j < samplecount.length; j++) {
					// hier
					newsamplecount.append(","
							+ String.valueOf((int) samplecount[j]).trim());
					if ((samplecount[j] > 0) || (samplenoisecount[j] > 0)) {
						tempBD = new BigDecimal(
								(sampleintensity[j] + samplenoiseintensity[j])
										/ (samplecount[j] + samplenoisecount[j]));
					} else {
						tempBD = new BigDecimal(sampleintensity[j]
								+ samplenoiseintensity[j]);
					}
					if (show_detail_information) {
						newsampleintensity.append(","
								+ detailinformation[j].trim());
					} else {
						newsampleintensity.append(","
								+ String.valueOf(
										tempBD.setScale(3,
												BigDecimal.ROUND_HALF_EVEN)
												.doubleValue()).trim());
					}
					if (samplecount[j] >= thresholdbinarymatrix) {
						newsamplebinary.append(",1");
					} else {
						newsamplebinary.append(",0");
					}
					samplecount[j] = 0;
					sampleintensity[j] = 0;
					samplenoisecount[j] = 0;
					samplenoiseintensity[j] = 0;

					// hier ****
					if (show_detail_information) {
						detailinformation[j] = "";
					}

				}

				if ((equipmentid == 3) || (equipmentid == 4)) {
					if ((newsampleid != null)
							&& (!newsampleid.trim().equalsIgnoreCase(""))) {
						strquery = "select res.Offset_LC_MS "
								+ "from result res "
								+ "inner join sample sam on sam.Sampleid = res.Sampleid "
								+ "inner join group_ grp on grp.group_id = res.group_id "
								+ "where res.experimentid = "
								+ experimentnumber
								+ " and res.type = 'reduced' "
								+ "and res.quantilethreshold = "
								+ strquantilethreshold + " and sam.Sampleid = "
								+ newsampleid;
						odata_lc_ms_offset = null;
						try {
							odata_lc_ms_offset = jdbcconnection
									.returnData(strquery);
						} catch (SQLException e) {
							// TODO Auto-generated catch block
							e.printStackTrace();
						}
					}
					for (int p = 0; p < inputfollowingnumbersample; p++) {
						test = "0";
						if (odata_lc_ms_offset != null) {
							if (p < odata_lc_ms_offset.length) {
								test = odata_lc_ms_offset[p][0].toString();
							}
						}
						newsamplecount.append("," + test);
						newsampleintensity.append("," + test);
						newsamplebinary.append("," + test);
					}
				}
				data = newsamplecount.toString().getBytes();
				try {
					osmatrixcounts.write(data);
					osmatrixcounts.flush();
				} catch (Exception e) {
					if (debugmode) {
						e.printStackTrace();
					} else {
						JOptionPane.showMessageDialog(null, e.getMessage(),
								"Error", JOptionPane.ERROR_MESSAGE);
					}
				}
				data = newsampleintensity.toString().getBytes();
				try {
					osmatrixintensity.write(data);
					osmatrixintensity.flush();
				} catch (Exception e) {
					if (debugmode) {
						e.printStackTrace();
					} else {
						JOptionPane.showMessageDialog(null, e.getMessage(),
								"Error", JOptionPane.ERROR_MESSAGE);
					}
				}
				data = newsamplebinary.toString().getBytes();
				try {
					osmatrixbinary.write(data);
					osmatrixbinary.flush();
				} catch (Exception e) {
					if (debugmode) {
						e.printStackTrace();
					} else {
						JOptionPane.showMessageDialog(null, e.getMessage(),
								"Error", JOptionPane.ERROR_MESSAGE);
					}
				}
				matrixcountsstring = "sampleid,samplecode,groupid,groupcode";
				buffermatrixcountsstring = new StringBuffer(matrixcountsstring);
				for (int i = 0; i < doublearraycombinedpeaks[0].length; i++) {
					if (totalcount[i] < 1) {
						totalcount[i] = 1;
					}
					tempBD = new BigDecimal((accumulatemass[i] / totalcount[i]));
					buffermatrixcountsstring.append(","
							+ String.valueOf(
									tempBD.setScale(4,
											BigDecimal.ROUND_HALF_EVEN)
											.doubleValue()).trim());
				}
				if ((equipmentid == 3) || (equipmentid == 4)) {
					for (int p = 0; p < inputfollowingnumbersample; p++) {
						buffermatrixcountsstring.append(",0."
								+ String.valueOf(p + 1));
					}
					buffermatrixcountsstring.append(linefeed);
					buffermatrixcountsstring.append(",,,time");
					for (int i = 0; i < doublearraycombinedpeaks[0].length; i++) {
						tempBD = new BigDecimal(doublearraycombinedpeaks[1][i]);
						buffermatrixcountsstring.append(","
								+ String.valueOf(
										tempBD.setScale(4,
												BigDecimal.ROUND_HALF_EVEN)
												.doubleValue()).trim());
					}
					for (int p = 0; p < inputfollowingnumbersample; p++) {
						buffermatrixcountsstring.append(",0."
								+ String.valueOf(p + 1));
					}
				}
				datastring = buffermatrixcountsstring.toString() + linefeed;
				try {
					ftp.quit();
				} catch (Exception e) {
				}
				try {
					ftp.setRemoteHost(cc.ftpremotehost);
					ftp.connect();
					ftp.login(cc.ftpuser, cc.ftppassword);
					ftp.setConnectMode(FTPConnectMode.PASV);
					ftp.setType(FTPTransferType.BINARY);
					ftp.chdir(File.separator + this.experimentyear
							+ File.separator + this.experimentnumber);
				} catch (Exception e) {
				}
				try {
					data = datastring.getBytes();
					buffersize = ftp.getTransferBufferSize();
					userhome = System.getProperty("user.home");
					fileSeparator = System.getProperty("file.separator");
					tekstprogessbar.setText("Migrate .."
							+ matrixcountsfilename.trim());
					progressbar.paintImmediately(progressbar.getVisibleRect());
					ftp.put(data, matrixcountsfilename, false);
					osmatrixcounts.close();
					is = new FileInputStream(userhome + fileSeparator + "tmp2_"
							+ matrixcountsfilename);
					ftp.put(is, matrixcountsfilename, true);
					data = linefeed.getBytes();
					ftp.put(data, matrixcountsfilename, true);
					is.close();
				} catch (IOException e) {
					if (debugmode) {
						e.printStackTrace();
					} else {
						JOptionPane.showMessageDialog(null, e.getMessage(),
								"Error", JOptionPane.ERROR_MESSAGE);
					}
				} catch (FTPException e) {
					if (debugmode) {
						e.printStackTrace();
					} else {
						JOptionPane.showMessageDialog(null, e.getMessage(),
								"Error", JOptionPane.ERROR_MESSAGE);
					}
				}
				try {
					ftp.quit();
				} catch (Exception e) {
				}
				try {
					ftp.setRemoteHost(cc.ftpremotehost);
					ftp.connect();
					ftp.login(cc.ftpuser, cc.ftppassword);
					ftp.setConnectMode(FTPConnectMode.PASV);
					ftp.setType(FTPTransferType.BINARY);
					ftp.chdir(File.separator + this.experimentyear
							+ File.separator + this.experimentnumber);
				} catch (Exception e) {
				}
				datastring = buffermatrixcountsstring.toString() + linefeed;
				try {
					buffersize = ftp.getTransferBufferSize();
					data = datastring.getBytes();
					userhome = System.getProperty("user.home");
					fileSeparator = System.getProperty("file.separator");
					tekstprogessbar.setText("Migrate .."
							+ matrixintensityfilename.trim());
					progressbar.paintImmediately(progressbar.getVisibleRect());
					ftp.put(data, matrixintensityfilename, false);
					osmatrixintensity.close();
					is = new FileInputStream(userhome + fileSeparator + "tmp2_"
							+ matrixintensityfilename);
					ftp.put(is, matrixintensityfilename, true);
					data = linefeed.getBytes();
					ftp.put(data, matrixintensityfilename, true);
					is.close();
				} catch (IOException e) {
					if (debugmode) {
						e.printStackTrace();
					} else {
						JOptionPane.showMessageDialog(null, e.getMessage(),
								"Error", JOptionPane.ERROR_MESSAGE);
					}
				} catch (FTPException e) {
					if (debugmode) {
						e.printStackTrace();
					} else {
						JOptionPane.showMessageDialog(null, e.getMessage(),
								"Error", JOptionPane.ERROR_MESSAGE);
					}
				}
				try {
					ftp.quit();
				} catch (Exception e) {
				}
				try {
					ftp.setRemoteHost(cc.ftpremotehost);
					ftp.connect();
					ftp.login(cc.ftpuser, cc.ftppassword);
					ftp.setConnectMode(FTPConnectMode.PASV);
					ftp.setType(FTPTransferType.BINARY);
					ftp.chdir(File.separator + this.experimentyear
							+ File.separator + this.experimentnumber);
				} catch (Exception e) {
				}
				datastring = buffermatrixcountsstring.toString() + linefeed;
				try {
					buffersize = ftp.getTransferBufferSize();
					data = datastring.getBytes();
					userhome = System.getProperty("user.home");
					fileSeparator = System.getProperty("file.separator");
					tekstprogessbar.setText("Migrate .."
							+ binarymatrixfilename.trim());
					progressbar.paintImmediately(progressbar.getVisibleRect());
					ftp.put(data, binarymatrixfilename, false);
					osmatrixbinary.close();
					is = new FileInputStream(userhome + fileSeparator + "tmp2_"
							+ binarymatrixfilename);
					ftp.put(is, binarymatrixfilename, true);
					data = linefeed.getBytes();
					ftp.put(data, binarymatrixfilename, true);
					is.close();
				} catch (IOException e) {
					if (debugmode) {
						e.printStackTrace();
					} else {
						JOptionPane.showMessageDialog(null, e.getMessage(),
								"Error", JOptionPane.ERROR_MESSAGE);
					}
				} catch (FTPException e) {
					if (debugmode) {
						e.printStackTrace();
					} else {
						JOptionPane.showMessageDialog(null, e.getMessage(),
								"Error", JOptionPane.ERROR_MESSAGE);
					}
				}
			} else {
				data = String.valueOf("").getBytes();
				try {
					ftp.quit();
				} catch (Exception e) {
				}
				try {
					ftp.setRemoteHost(cc.ftpremotehost);
					ftp.connect();
					ftp.login(cc.ftpuser, cc.ftppassword);
					ftp.setConnectMode(FTPConnectMode.PASV);
					ftp.setType(FTPTransferType.BINARY);
					ftp.chdir(File.separator + this.experimentyear
							+ File.separator + this.experimentnumber);
					ftp.put(data, matrixcountsfilename, false);
					ftp.put(data, binarymatrixfilename, false);
					ftp.put(data, matrixintensityfilename, false);
				} catch (Exception e) {
					if (debugmode) {
						e.printStackTrace();
					} else {
						JOptionPane.showMessageDialog(null, e.getMessage(),
								"Error", JOptionPane.ERROR_MESSAGE);
					}
				}
			}
		}
	}

	private void makepeaklist(double deltamzcombine, int clusteringtechnique) {
		try {
			strquery = "select rs.file from result rs where experimentid = "
					+ experimentnumber
					+ " and type = 'reduced' and quantilethreshold = "
					+ strquantilethreshold + " order by sampleid ";
			odata = jdbcconnection.returnData(strquery);
		} catch (SQLException e) {
			if (debugmode) {
				e.printStackTrace();
			} else {
				JOptionPane.showMessageDialog(null, e.getMessage(), "Error",
						JOptionPane.ERROR_MESSAGE);
			}
		}
		if (odata != null) {
			first = true;
			startcombinedpeaks = true;
			masscombinedpeaks = "";
			timecombinedpeaks = "";
			buffermasscombinedpeaks = new StringBuffer(masscombinedpeaks);
			buffertimecombinedpeaks = new StringBuffer(timecombinedpeaks);
			stringsamplecount = "";
			bufferstringsamplecount = new StringBuffer(stringsamplecount);
			progressbar.setMaximum(odata.length);
			for (int i = 0; i < odata.length; i++) {
				j_old = -1;
				addpeaks(odata[i][0].toString(), deltamzcombine,
						clusteringtechnique);
				first = false;
				tekstprogessbar.setText("Make peaklist .."
						+ odata[i][0].toString());
				progressbar.setValue(i + 1);
				progressbar.paintImmediately(progressbar.getVisibleRect());
			}
		}

		if (deletemasseswithcount > 0) {
			arraycombinedcounts = stringsamplecount.split(",");
			arraycombinedpeaks = masscombinedpeaks.split(",");
			arraytimecobinedpeaks = timecombinedpeaks.split(",");
			buffermasscombinedpeaks = new StringBuffer("");
			buffertimecombinedpeaks = new StringBuffer("");
			startcombinedpeaks = true;
			for (int i = 0; i < arraycombinedcounts.length; i++) {
				if (!arraycombinedcounts[i].trim().equalsIgnoreCase("")
						&& (Integer.parseInt(arraycombinedcounts[i]) > deletemasseswithcount)) {
					if (startcombinedpeaks == true) {
						buffermasscombinedpeaks.append(arraycombinedpeaks[i]
								.trim());
						if ((equipmentid == 3) || (equipmentid == 4)) {
							buffertimecombinedpeaks
									.append(arraytimecobinedpeaks[i].trim());
						}
						startcombinedpeaks = false;
					} else {
						buffermasscombinedpeaks.append(","
								+ arraycombinedpeaks[i].trim());
						if ((equipmentid == 3) || (equipmentid == 4)) {
							buffertimecombinedpeaks.append(","
									+ arraytimecobinedpeaks[i].trim());
						}
					}
				}
			}
			masscombinedpeaks = buffermasscombinedpeaks.toString();
			timecombinedpeaks = buffertimecombinedpeaks.toString();
		}
		arraycombinedpeaks = masscombinedpeaks.split(",");
		arraytimecobinedpeaks = timecombinedpeaks.split(",");
		doublearraycombinedpeaks = new double[2][arraycombinedpeaks.length];
		for (int i = 0; i < arraycombinedpeaks.length; i++) {
			if (!arraycombinedpeaks[i].trim().equalsIgnoreCase("")) {
				doublearraycombinedpeaks[0][i] = Double.valueOf(
						arraycombinedpeaks[i]).doubleValue();
			} else {
				doublearraycombinedpeaks[0][i] = -1;
			}
			if ((equipmentid == 3) || (equipmentid == 4)) {
				if (!arraytimecobinedpeaks[i].trim().equalsIgnoreCase("")) {
					doublearraycombinedpeaks[1][i] = Double.valueOf(
							arraytimecobinedpeaks[i]).doubleValue();
				} else {
					doublearraycombinedpeaks[1][i] = -1;
				}
			}
		}
		sortmatrix = new SortMatrix(doublearraycombinedpeaks, 0);
	}

	private void addpeaks(String filename, double deltamzcombine,
			int clusteringtechnique) {
		double deltamzcombinelocal = deltamzcombine;
		bytesfile = null;
		if (!first) {
			buffermasscombinedpeaks = new StringBuffer(masscombinedpeaks);
			bufferstringsamplecount = new StringBuffer(stringsamplecount);
			buffertimecombinedpeaks = new StringBuffer(timecombinedpeaks);
		}
		try {
			ftp.quit();
		} catch (Exception e) {
		}
		try {
			ftp.setRemoteHost(cc.ftpremotehost);
			ftp.connect();
			ftp.login(cc.ftpuser, cc.ftppassword);
			ftp.setConnectMode(FTPConnectMode.PASV);
			ftp.setType(FTPTransferType.BINARY);
			ftp.chdir(File.separator + this.experimentyear + File.separator
					+ this.experimentnumber);
			bytesfile = ftp.get(filename);
		} catch (Exception e) {
			if (debugmode) {
				e.printStackTrace();
			} else {
				JOptionPane.showMessageDialog(null, e.getMessage(), "Error",
						JOptionPane.ERROR_MESSAGE);
			}
		}
		if (bytesfile != null) {
			line = "";
			linebuffer = new StringBuffer(line);
			for (int i = 0; i < bytesfile.length; i++) {
				if (((int) bytesfile[i] != 10) && ((int) bytesfile[i] != 13)) {
					linebuffer.append((char) bytesfile[i]);
				}
				if ((int) bytesfile[i] == 10) {
					line = linebuffer.toString();
					mass = line.split(" ");
					if (first == true) {
						if (startcombinedpeaks == true) {
							if ((equipmentid == 3) || (equipmentid == 4)) {
								buffermasscombinedpeaks.append(mass[0].trim());
								bufferstringsamplecount.append("1");
								buffertimecombinedpeaks.append(mass[2].trim());
							} else {
								buffermasscombinedpeaks.append(mass[0].trim());
								bufferstringsamplecount.append("1");
							}
							startcombinedpeaks = false;
						} else {
							buffermasscombinedpeaks
									.append("," + mass[0].trim());
							bufferstringsamplecount.append(",1");
							if ((equipmentid == 3) || (equipmentid == 4)) {
								buffertimecombinedpeaks.append(","
										+ mass[2].trim());
							}
						}
					} else {
						arraycombinedpeaks = masscombinedpeaks.split(",");
						arraycombinedcounts = stringsamplecount.split(",");
						arraytimecobinedpeaks = timecombinedpeaks.split(",");
						doublemass = Double.valueOf(mass[0]).doubleValue();
						addmasstolist = true;
						valueprevious = -1.0;
						j_bewaar = 0;
						for (int j = 0; j < arraycombinedpeaks.length; j++) {
							if (arraycombinedpeaks[j].trim().equalsIgnoreCase(
									"")) {
								doublemasscombinedpeaks = -1.0;
							} else {
								doublemasscombinedpeaks = Double.valueOf(
										arraycombinedpeaks[j]).doubleValue();
							}
							absolutedifference = Math.abs(doublemass
									- doublemasscombinedpeaks);
							if (clusteringtechnique == 1) {
								// ppm
								deltamzcombinelocal = doublemasscombinedpeaks
										* deltamzcombine / 1000000;
							}
							withintimewindow = true;
							if ((equipmentid == 3) || (equipmentid == 4)) {
								withintimewindow = false;
								deltatimelocalcombine = deltatimecombine;
								if (timeclusteringtechnique == 1) {
									// %
									deltatimelocalcombine = deltatimecombine
											* Double.valueOf(
													arraytimecobinedpeaks[j])
													.doubleValue() / 100;
								}
								if (mass[2].trim().equalsIgnoreCase("")) {
									doubletime = -1.0;
								} else {
									doubletime = Double.valueOf(mass[2])
											.doubleValue();
								}
								if (arraytimecobinedpeaks[j].trim()
										.equalsIgnoreCase("")) {
									doubletimecombined = -1.0;
								} else {
									doubletimecombined = Double.valueOf(
											arraytimecobinedpeaks[j])
											.doubleValue();
								}
								if (Math.abs(doubletime - doubletimecombined) < deltatimelocalcombine) {
									withintimewindow = true;
								}
							}
							if ((absolutedifference < deltamzcombinelocal)
									&& (withintimewindow)) {
								addmasstolist = false;
								if (valueprevious == -1.0) {
									valueprevious = absolutedifference;
									j_bewaar = j;
								} else {
									if (absolutedifference < valueprevious) {
										valueprevious = absolutedifference;
										j_bewaar = j;
									}
								}
							}
						}
						if (addmasstolist == true) {
							if (startcombinedpeaks == true) {
								buffermasscombinedpeaks.append(mass[0].trim());
								bufferstringsamplecount.append("1");
								if ((equipmentid == 3) || (equipmentid == 4)) {
									buffertimecombinedpeaks.append(mass[2]
											.trim());
								}
								startcombinedpeaks = false;
							} else {
								buffermasscombinedpeaks.append(","
										+ mass[0].trim());
								bufferstringsamplecount.append(",1");
								if ((equipmentid == 3) || (equipmentid == 4)) {
									buffertimecombinedpeaks.append(","
											+ mass[2].trim());
								}
							}
						} else {
							if (deletemasseswithcount > 0) {
								number = Integer
										.parseInt(arraycombinedcounts[j_bewaar]);
								number++;
								index1 = 0;
								index2 = 0;
								for (int p = 0; p < j_bewaar; p++) {
									index1 = bufferstringsamplecount.indexOf(
											",", index1 + 1);
								}
								index2 = bufferstringsamplecount.indexOf(",",
										index1 + 1);
								if (index1 > 0) {
									index1 = index1 + 1;
								}
								if (index2 < 0) {
									index2 = bufferstringsamplecount.length();
								}
								bufferstringsamplecount.replace(index1, index2,
										String.valueOf(number).trim());
							}
						}
					}
					line = "";
					linebuffer = new StringBuffer(line);
				}
			}
		}
		masscombinedpeaks = buffermasscombinedpeaks.toString();
		stringsamplecount = bufferstringsamplecount.toString();
		timecombinedpeaks = buffertimecombinedpeaks.toString();
	}

	private void elmininatesampleswithtoolownumbers(
			int inputfollowingnumbersample) {
		if (odata != null) {
			if (odata.length > 0) {
				for (int i = 0; i < odata.length; i++) {
					if (Integer.parseInt(odata[i][0].toString()) < inputfollowingnumbersample) {
						deletesample(odata[i][1].toString(),
								inputfollowingnumbersample);
					}
				}
			}
		}
	}

	private void deletesample(String sampleid, int inputfollowingnumbersample) {
		strquery = "update result set type = 'n<"
				+ String.valueOf(inputfollowingnumbersample).trim()
				+ "' where experimentid = " + experimentnumber
				+ " and type = 'reduced' and quantilethreshold = "
				+ strquantilethreshold + " and sampleid = " + sampleid;
		try {
			recordsaffected = jdbcconnection.update_table(strquery);
		} catch (SQLException e) {
			if (debugmode) {
				e.printStackTrace();
			} else {
				JOptionPane.showMessageDialog(null, e.getMessage(), "Error",
						JOptionPane.ERROR_MESSAGE);
			}
		}
	}

	private void determinemaxnumbersofreplicates() {
		try {
			strquery = "select count(*), sampleid from result where experimentid = "
					+ experimentnumber
					+ " and type = 'reduced' and quantilethreshold = "
					+ strquantilethreshold + " group by sampleid, group_id; ";

			odata = jdbcconnection.returnData(strquery);
		} catch (SQLException e) {
			if (debugmode) {
				e.printStackTrace();
			} else {
				JOptionPane.showMessageDialog(null, e.getMessage(), "Error",
						JOptionPane.ERROR_MESSAGE);
			}
		}
	}

	public String returnbinarymatrixfilename() {
		return binarymatrixfilename;
	}

	public String returnmatrixintensityfilename() {
		return matrixintensityfilename;
	}
}
