# Supplementary material for: A software application for comparing large numbers of high resolution MALDI-FTICR MS spectra demonstrated by searching candidate biomarkers for glioma blood vessel formation
Source: BMC Bioinformatics. 2008 Mar 1;9:133. doi: 10.1186/1471-2105-9-133 (PMC2323386; doi:10.1186/1471-2105-9-133)
Supplement: Additional file 11 — Java Source code. [file 1471-2105-9-133-S11.zip › proteomics/Creatematrix.java]

/*
 * Created on May 17, 2005
 *
 * TODO To change the template for this generated file go to
 * Window - Preferences - Java - Code Style - Code Templates
 */
package proteomics;

import java.awt.*;
import java.awt.event.*;
import java.io.*;
import java.math.BigDecimal; // import java.util.Date;
import java.util.GregorianCalendar;
import java.sql.SQLException;
import javax.swing.*;
import javax.swing.table.*;
import com.enterprisedt.net.ftp.*;

/**
 * @author 836640
 * 
 * TODO To change the template for this generated type comment go to Window -
 * Preferences - Java - Code Style - Code Templates
 */
class Creatematrix implements TextListener, ActionListener {

	FileOutputStream os;

	FileDescriptor fd;

	GregorianCalendar gc;

	FTPClient ftp;

	FidFilter fidfilter = new FidFilter();

	BigDecimal tempBD;

	Readdatafiles readdatafiles;

	TableColumn col;

	DefaultTableModel defaulttablemodel;

	TableSorter sorter;

	JTable matrixtable;

	Dimension viewportSize;

	JScrollPane browserpane;

	BoxLayout boxlayout;

	Object[][] count_allocated_records;

	Object[][] odatafiletypes;

	Object[][] odataexperimentname;

	Object[][] odatacalibrationmasses;

	Object[][] odatamatrixfiles;

	Object[][] matrix;

	Object[][] odataselectedmatrix;

	Object[][] odatanewresultid;

	Object[][] totalnumberofsamples;

	Object[][] numberofsamplesinmatrix;

	Object[][] numberofnoisypectra;

	Object[][] tolownumberofcalibratedsamples;

	SearchSelection searchselection;

	ControlCenter cc;

	JDBC jdbcconnection;

	TextFilter textfilter = new TextFilter();

	XMLFilter xmlfilter = new XMLFilter();

	RawFilter rawfilter = new RawFilter();

	GridBagLayout gridbagexperiment;

	GridBagLayout gridbagcalibration;

	GridBagLayout gridbagpanelnorth;

	GridBagLayout gridbagpeakfind;

	GridBagLayout gridbagstartcreatematrix;

	GridBagLayout gridbglayoutcenterpanelsouth;

	GridBagLayout preprocessinglayout;

	GridBagLayout gridbagcombine;

	GridBagLayout ftmspanellayout;

	FlowLayout layoutMgr;

	GridBagConstraints constraintsexperiment;

	GridBagConstraints constraintscalibration;

	GridBagConstraints constraintspanelnorth;

	GridBagConstraints constraintspeakfind;

	GridBagConstraints constraintsstartcreatematrix;

	GridBagConstraints gridbagconstraints;

	GridBagConstraints gridbagcontraintspreprocessing;

	GridBagConstraints constraintscombinepanel;

	GridBagConstraints gridbagcontraintsftmspanel;

	Box.Filler vFill;

	Dimension fill;

	JFrame frame = new JFrame();

	ScrollPane creatematrixcenter;

	JPanel pBody;

	JPanel allocationnorth;

	JPanel creatematrixcenterpanel;

	JPanel creatematrixcenterpanelnorth;

	JPanel creatematrixcenterpanelsouth;

	JPanel creatematrixnorth;

	JPanel creatematrixsouth;

	JPanel panelexperimentleft;

	JPanel panelexperimentright;

	JPanel panelexperiment;

	JPanel searchtablerecordpanel;

	JPanel calibrationinputpanel;

	JPanel ftmspanel;

	JPanel peakfindinputpanel;

	JPanel startcreatematrixpanel;

	JPanel centerpanelnorthtotal;

	JPanel dummypanel;

	JPanel preprocessingpanel;

	JPanel combinepanel;

	JComboBox creatematrixmethodcombobox;

	JComboBox calibrationstandard;

	JComboBox combomatrixtodisplay;

	JComboBox filtercombobox;

	JLabel labelthresholdbinarytable;

	JLabel labelmaximummass;

	JLabel labelminimummass;

	JLabel labelexperimentname;

	JLabel experimentidlabel;

	JLabel equipmentlabel;

	JLabel labelcreatematrixmethod;

	JLabel datelabel;

	JLabel internalcalibration_yes_no;

	JLabel labelnumbermissingpeaksallowed;

	JLabel minimumcountmasses;

	JLabel labeldeltamzsearch;

	JLabel labelquantilepeakfinding;

	JLabel labeldeltamzcombine;

	JLabel labelnoisyspectra;

	JLabel labelnumberofreplicatessample;

	JLabel labelcalibrationmasses;

	JLabel labeldeltamzsearchcalibrants;

	JLabel labelmatrixfiles;

	JLabel numberofmasses;

	JLabel numberofsamples;

	JLabel labelfiletype;

	JLabel labelsingnaltonoiseinparts;

	JLabel labelwindowcentroiding;

	JLabel labeltimewindow_lc_ms;

	JLabel labellimitcentroiding;

	JLabel labelcentroidingmethod;

	JLabel labelApodizationformula;

	JLabel labelLorentzianfactor;

	JLabel labelGaussianfaktor;

	JLabel labelzerofillingfactor;

	JLabel labeldeisotoping;

	JLabel labelisotopicdistance;

	JLabel plus_minus;

	JLabel percent2;

	JLabel percent;

	JLabel labelvarianceisotopicdistance;

	JLabel labeltimealignment;

	JLabel labelpointstimealignment;

	Checkbox checkbox_internalcalibration;

	Checkbox checkdeisotoping;

	Checkbox checkboxtimealignment;

	TextField experimentname;

	TextField experimentid;

	TextField equipmentname;

	TextField dateexperiment;

	TextField missingcalibratiopeaksallowed;

	TextField inputdeltamzsearch;

	TextField inputdeltamzsearchcalibrant;

	TextField inputquantilepeakfinding;

	TextField inputdeltamzcombine;

	TextField peaksnoisyspectra;

	TextField inputnumberofreplicatessample;

	TextField inputminimummass;

	TextField inputmaximummass;

	TextField inputthresholdbinarytable;

	TextField inputminimumcountmasses;

	TextField inputsingnaltonoiseinparts;

	TextField input_time_widow_lc_ms;

	TextField inputwindowcentroiding;

	TextField inputlimitcentroiding;

	TextField inputLorentzfactorA;

	TextField inputGaussianfaktor;

	TextField inputzerofillingfaktor;

	TextField isotopicdistance;

	TextField deviation_isotopicdistance;

	TextField inputvarianceisotopicdistance;

	TextField inputpointstimealignment;

	JButton search;

	JButton startcreatingmatrix;

	JButton allocation;

	JButton btnwilcoxon;

	ButtonGroup btngroup;

	ButtonGroup centroidingmethods;

	JRadioButton ppm;

	JRadioButton Da;

	JRadioButton none;

	JRadioButton weightedmean;

	String dialogtitle;

	String wherestring;

	String strquery;

	String strexperimentname;

	String strequipmentname;

	String experimentdate;

	String strequipmentid;

	String strexperimentid;

	String strinputnumberofreplicatessample;

	String str_threshold_noisy_spectra;

	String strnumbermisfitallowed;

	String systemcodeitemid;

	String strdeltamzcalib;

	String strquantilethreshold;

	String strdeltamzsearchmaximum;

	String strdeltamzcombine;

	String matrixfilename;

	String line;

	String strinputminimummass;

	String strinputmaximummass;

	String strthresholdbinarymatrix;

	String filtertype;

	String report;

	String numbernoisysamples;

	String numbersampleinmatrix;

	String numbersamplestolowreplicates;

	String strdeltamzsearchcalibrants;

	String linefeed = "\n";

	String experimentyear;

	String userhome;

	String fileSeparator;

	String strdatum;

	String strjaar;

	String strtime;

	String reportname;

	String[] matrixfiles;

	String[] temp;

	String[] strcalibrationstandards;

	String[] tableheader;

	String[] listdir;

	String[] creatematrixmethods = { "Signal to Noise",
			"Simple Peak Find (Quantile)" };

	String[] filtertypes = { fidfilter.getDescription(),
			textfilter.getDescription(), xmlfilter.getDescription(),
			rawfilter.getDescription() };

	String[][] tabledata;

	StringBuffer reportbuffer;

	StringBuffer linebuffer;

	boolean internalcalibration;

	boolean filepresent;

	boolean presenterrormessage;

	boolean monoistopefinding;

	boolean performtimealgnment;

	int numberofrows;

	int numberofcolums;

	int numbersamplesnotcalibrated;

	int updatesample;

	int clusteringtechnique = 0;

	int peakfindmethod = 1;

	int deletemasseswithcount = 0;

	int timeclusteringtechnique;

	int ndiv;

	int centroidingmethod;

	int zerofillingfactor;

	int numberpointstimealignment;

	double filegrootte_kbytes;

	double deltaxcentroiding;

	double limitshiftcentroiding;

	double deltatimecombine;

	double c13_c12 = -1;

	double percent_stdevisotopingdistance = -1;

	double percent_deviation_isotopic_distance = -1;

	double GaussfactorB;

	double LorentzfactorA;

	byte[] datareport;

	public Creatematrix(ControlCenter cc, JFrame frame, JPanel body,
			JDBC jdbcconnection) {
		this.cc = cc;
		this.pBody = body;
		this.frame = frame;
		this.jdbcconnection = jdbcconnection;
		tabledata = new String[5][20];
		tableheader = new String[20];
		defaulttablemodel = new DefaultTableModel();
	}

	public void selectexperiment(String strinputexperimentid) {
		zerofillingfactor = -1;
		GaussfactorB = -1;
		LorentzfactorA = -1;
		panelexperimentleft = new JPanel();
		peakfindinputpanel = new JPanel();
		startcreatematrixpanel = new JPanel();
		calibrationinputpanel = new JPanel();
		ftmspanel = new JPanel();
		preprocessingpanel = new JPanel();
		fillexperimentleftpanel();
		collectcalibrationstandards();
		creatematrixcenterpanel = new JPanel();
		creatematrixcenterpanelnorth = new JPanel();
		creatematrixcenterpanelsouth = new JPanel();
		gridbglayoutcenterpanelsouth = new GridBagLayout();
		gridbagconstraints = new GridBagConstraints();
		gridbagconstraints.anchor = GridBagConstraints.NORTHWEST;
		gridbagconstraints.insets = new Insets(2, 2, 2, 2);
		centerpanelnorthtotal = new JPanel();
		dummypanel = new JPanel();
		centerpanelnorthtotal.setLayout(new BorderLayout());
		centerpanelnorthtotal.add(creatematrixcenterpanelnorth,
				BorderLayout.WEST);
		centerpanelnorthtotal.add(dummypanel, BorderLayout.CENTER);
		creatematrixcenterpanel.setLayout(new BorderLayout());
		gridbagpanelnorth = new GridBagLayout();
		constraintspanelnorth = new GridBagConstraints();
		constraintspanelnorth.anchor = GridBagConstraints.FIRST_LINE_START;
		constraintspanelnorth.insets = new Insets(2, 2, 2, 2);
		creatematrixcenterpanelnorth.setLayout(gridbagpanelnorth);
		constraintspanelnorth.gridx = 1;
		constraintspanelnorth.gridy = 1;
		constraintspanelnorth.gridwidth = 1;
		constraintspanelnorth.gridheight = 1;
		gridbagpanelnorth.setConstraints(peakfindinputpanel,
				constraintspanelnorth);
		creatematrixcenterpanelnorth.add(peakfindinputpanel);
		combinepanel = new JPanel();
		gridbagcombine = new GridBagLayout();
		constraintscombinepanel = new GridBagConstraints();
		constraintscombinepanel.anchor = GridBagConstraints.FIRST_LINE_START;
		constraintscombinepanel.insets = new Insets(2, 2, 2, 2);
		combinepanel.setLayout(gridbagcombine);
		constraintscombinepanel.gridx = 1;
		constraintscombinepanel.gridy = 1;
		constraintscombinepanel.gridwidth = 1;
		constraintscombinepanel.gridheight = 1;
		gridbagcombine.setConstraints(calibrationinputpanel,
				constraintscombinepanel);
		combinepanel.add(calibrationinputpanel);
		constraintscombinepanel.gridx = 1;
		constraintscombinepanel.gridy = 2;
		constraintscombinepanel.gridwidth = 1;
		constraintscombinepanel.gridheight = 1;
		gridbagcombine.setConstraints(preprocessingpanel,
				constraintscombinepanel);
		combinepanel.add(preprocessingpanel);
		constraintscombinepanel.gridx = 2;
		constraintscombinepanel.gridy = 1;
		constraintscombinepanel.gridwidth = 1;
		constraintscombinepanel.gridheight = 2;
		gridbagcombine.setConstraints(ftmspanel, constraintscombinepanel);
		combinepanel.add(ftmspanel);
		constraintspanelnorth.gridx = 2;
		constraintspanelnorth.gridy = 1;
		constraintspanelnorth.gridwidth = 1;
		constraintspanelnorth.gridheight = 1;
		gridbagpanelnorth.setConstraints(combinepanel, constraintspanelnorth);
		creatematrixcenterpanelnorth.add(combinepanel);
		constraintspanelnorth.gridx = 1;
		constraintspanelnorth.gridy = 2;
		constraintspanelnorth.gridwidth = 2;
		constraintspanelnorth.gridheight = 1;
		gridbagpanelnorth.setConstraints(startcreatematrixpanel,
				constraintspanelnorth);
		creatematrixcenterpanelnorth.add(startcreatematrixpanel);
		creatematrixcenterpanel.add(centerpanelnorthtotal, BorderLayout.NORTH);
		creatematrixcenterpanel.add(creatematrixcenterpanelsouth,
				BorderLayout.CENTER);
		creatematrixnorth = new JPanel();
		creatematrixcenter = new ScrollPane();
		creatematrixcenter.add(creatematrixcenterpanel);
		creatematrixsouth = new JPanel();
		creatematrixsouth.setBackground(cc.erasmuslichtblauw);
		panelexperimentright = new JPanel();
		panelexperiment = new JPanel();
		panelexperiment.add(panelexperimentleft, BorderLayout.WEST);
		panelexperiment.add(panelexperimentright, BorderLayout.CENTER);
		creatematrixnorth.setLayout(new BorderLayout());
		creatematrixnorth.add(panelexperimentleft, BorderLayout.WEST);
		creatematrixnorth.add(panelexperimentright, BorderLayout.CENTER);
		boxlayout = new BoxLayout(creatematrixsouth, BoxLayout.X_AXIS);
		creatematrixsouth.setLayout(boxlayout);
		fill = new Dimension(10, 30);
		vFill = new Box.Filler(fill, fill, fill);
		creatematrixsouth.add(vFill);
		pBody.setLayout(new BorderLayout());
		pBody.removeAll();
		pBody.add(creatematrixnorth, BorderLayout.PAGE_START);
		pBody.add(creatematrixcenter, BorderLayout.CENTER);
		pBody.add(creatematrixsouth, BorderLayout.PAGE_END);
		colorframesblue();
		if (strinputexperimentid != null) {
			experimentid.setText(strinputexperimentid);
		}
		frame.setVisible(true);
	}

	private void colorframesblue() {
		combinepanel.setBackground(cc.erasmuslichtblauw);
		preprocessingpanel.setBackground(cc.erasmuslichtblauw);
		ftmspanel.setBackground(cc.erasmuslichtblauw);
		peakfindinputpanel.setBackground(cc.erasmuslichtblauw);
		startcreatematrixpanel.setBackground(cc.erasmuslichtblauw);
		calibrationinputpanel.setBackground(cc.erasmuslichtblauw);
		creatematrixcenterpanelnorth.setBackground(cc.erasmuslichtblauw);
		dummypanel.setBackground(cc.erasmuslichtblauw);
		creatematrixcenterpanelsouth.setBackground(cc.erasmuslichtblauw);
	}

	private void colorframesgrey() {
		combinepanel.setBackground(cc.colorgrey);
		preprocessingpanel.setBackground(cc.colorgrey);
		ftmspanel.setBackground(cc.colorgrey);
		calibrationinputpanel.setBackground(cc.colorgrey);
		peakfindinputpanel.setBackground(cc.colorgrey);
		startcreatematrixpanel.setBackground(cc.colorgrey);
		creatematrixcenterpanelsouth.setBackground(cc.colorgrey);
		dummypanel.setBackground(cc.colorgrey);
		checkbox_internalcalibration.setBackground(cc.colorgrey);
		checkdeisotoping.setBackground(cc.colorgrey);
		creatematrixcenterpanelnorth.setBackground(cc.colorgrey);
		checkboxtimealignment.setBackground(cc.colorgrey);
	}

	private void fillpanels() {
		fillcalibrationpanel();
		fillpeakfindpanel();
		startcreatematrixpanel();
		fillpreprocessingpanel();
		setlabelsanddefaults();
		colorframesgrey();
		ppm.setBackground(preprocessingpanel.getBackground());
		Da.setBackground(preprocessingpanel.getBackground());
		none.setBackground(preprocessingpanel.getBackground());
		weightedmean.setBackground(preprocessingpanel.getBackground());
		frame.setVisible(true);
	}

	private void collectcalibrationstandards() {
		try {
			strquery = "select  syscoditem.systemcodeitemid, syscoditem.description "
					+ "from systemcodeitem syscoditem,  systemcode syscod "
					+ "where syscoditem.systemcodeid = syscod.systemcodeid "
					+ "and syscod.code = 'CALMASSES'";
			odatacalibrationmasses = jdbcconnection.returnData(strquery);
			if (odatacalibrationmasses.length > 0) {
				strcalibrationstandards = new String[odatacalibrationmasses.length];
				for (int i = 0; i < odatacalibrationmasses.length; i++) {
					strcalibrationstandards[i] = (String) odatacalibrationmasses[i][1];
				}
			} else {
				strcalibrationstandards = new String[1];
				strcalibrationstandards[0] = "";
			}
		} catch (SQLException e) {
			if (cc.debugmode) {
				e.printStackTrace();
			} else {
				JOptionPane.showMessageDialog(null, e.getMessage(), "Error",
						JOptionPane.ERROR_MESSAGE);
			}
		}

	}

	private void collectmatrixfiles() {
		try {
			if (!experimentid.getText().trim().equals("")) {
				strquery = "select file, resultid from result where type = 'matrix' "
						+ " and experimentid = "
						+ experimentid.getText().trim() + " order by file desc";
				odatamatrixfiles = jdbcconnection.returnData(strquery);
				if (odatamatrixfiles.length > 0) {
					matrixfiles = new String[odatamatrixfiles.length];
					for (int i = 0; i < odatamatrixfiles.length; i++) {
						matrixfiles[i] = (String) odatamatrixfiles[i][0];
					}
				} else {
					matrixfiles = new String[1];
					matrixfiles[0] = "";
				}
			}
		} catch (SQLException e) {
			if (cc.debugmode) {
				e.printStackTrace();
			} else {
				JOptionPane.showMessageDialog(null, e.getMessage(), "Error",
						JOptionPane.ERROR_MESSAGE);
			}
		}
	}

	private void startcreatematrixpanel() {
		startcreatematrixpanel.removeAll();
		startcreatematrixpanel.setBorder(BorderFactory
				.createTitledBorder("Start create matrix"));
		gridbagstartcreatematrix = new GridBagLayout();
		startcreatematrixpanel.setLayout(gridbagstartcreatematrix);
		constraintsstartcreatematrix = new GridBagConstraints();
		constraintsstartcreatematrix.anchor = GridBagConstraints.FIRST_LINE_START;
		constraintsstartcreatematrix.insets = new Insets(2, 2, 2, 2);
		labelcreatematrixmethod = new JLabel("Method");
		constraintsstartcreatematrix.gridx = 1;
		constraintsstartcreatematrix.gridy = 1;
		constraintsstartcreatematrix.gridwidth = 1;
		constraintsstartcreatematrix.gridheight = 1;
		gridbagstartcreatematrix.setConstraints(labelcreatematrixmethod,
				constraintsstartcreatematrix);
		startcreatematrixpanel.add(labelcreatematrixmethod);
		creatematrixmethodcombobox = new JComboBox(creatematrixmethods);
		creatematrixmethodcombobox.setLightWeightPopupEnabled(false);
		constraintsstartcreatematrix.gridx = 2;
		constraintsstartcreatematrix.gridy = 1;
		constraintsstartcreatematrix.gridwidth = 1;
		constraintsstartcreatematrix.gridheight = 1;
		gridbagstartcreatematrix.setConstraints(creatematrixmethodcombobox,
				constraintsstartcreatematrix);
		startcreatematrixpanel.add(creatematrixmethodcombobox);
		labelmatrixfiles = new JLabel("Display");
		constraintsstartcreatematrix.gridx = 1;
		constraintsstartcreatematrix.gridy = 2;
		constraintsstartcreatematrix.gridwidth = 1;
		constraintsstartcreatematrix.gridheight = 1;
		gridbagstartcreatematrix.setConstraints(labelmatrixfiles,
				constraintsstartcreatematrix);
		startcreatematrixpanel.add(labelmatrixfiles);
		combomatrixtodisplay = new JComboBox(matrixfiles);
		combomatrixtodisplay.setLightWeightPopupEnabled(false);
		combomatrixtodisplay.addActionListener(this);
		constraintsstartcreatematrix.gridx = 2;
		constraintsstartcreatematrix.gridy = 2;
		constraintsstartcreatematrix.gridwidth = 1;
		constraintsstartcreatematrix.gridheight = 1;
		gridbagstartcreatematrix.setConstraints(combomatrixtodisplay,
				constraintsstartcreatematrix);
		startcreatematrixpanel.add(combomatrixtodisplay);
		labelfiletype = new JLabel("File type");
		constraintsstartcreatematrix.gridx = 1;
		constraintsstartcreatematrix.gridy = 3;
		constraintsstartcreatematrix.gridwidth = 1;
		constraintsstartcreatematrix.gridheight = 1;
		gridbagstartcreatematrix.setConstraints(labelfiletype,
				constraintsstartcreatematrix);
		startcreatematrixpanel.add(labelfiletype);
		filtercombobox = new JComboBox();
		// filtercombobox = new JComboBox(filtertypes);
		filtercombobox.setLightWeightPopupEnabled(false);
		filtercombobox.addActionListener(this);
		constraintsstartcreatematrix.gridx = 2;
		constraintsstartcreatematrix.gridy = 3;
		constraintsstartcreatematrix.gridwidth = 1;
		constraintsstartcreatematrix.gridheight = 1;
		gridbagstartcreatematrix.setConstraints(filtercombobox,
				constraintsstartcreatematrix);
		startcreatematrixpanel.add(filtercombobox);
		allocation = new JButton("Allocation");
		constraintsstartcreatematrix.gridx = 1;
		constraintsstartcreatematrix.gridy = 4;
		constraintsstartcreatematrix.gridwidth = 1;
		constraintsstartcreatematrix.gridheight = 1;
		gridbagstartcreatematrix.setConstraints(allocation,
				constraintsstartcreatematrix);
		startcreatematrixpanel.add(allocation);
		allocation.addActionListener(this);
		btnwilcoxon = new JButton("Wilcoxon");
		constraintsstartcreatematrix.gridx = 1;
		constraintsstartcreatematrix.gridy = 5;
		constraintsstartcreatematrix.gridwidth = 1;
		constraintsstartcreatematrix.gridheight = 1;
		gridbagstartcreatematrix.setConstraints(btnwilcoxon,
				constraintsstartcreatematrix);
		startcreatematrixpanel.add(btnwilcoxon);
		btnwilcoxon.addActionListener(this);
		startcreatingmatrix = new JButton("Start");
		startcreatingmatrix.setBackground(Color.GREEN);
		constraintsstartcreatematrix.gridx = 1;
		constraintsstartcreatematrix.gridy = 6;
		constraintsstartcreatematrix.gridwidth = 1;
		constraintsstartcreatematrix.gridheight = 1;
		gridbagstartcreatematrix.setConstraints(startcreatingmatrix,
				constraintsstartcreatematrix);
		startcreatematrixpanel.add(startcreatingmatrix);
		startcreatingmatrix.addActionListener(this);
	}

	private void fillpeakfindpanel() {
		btngroup = new ButtonGroup();
		peakfindinputpanel.removeAll();
		peakfindinputpanel.setBorder(BorderFactory
				.createTitledBorder("Peak finding"));
		gridbagpeakfind = new GridBagLayout();
		peakfindinputpanel.setLayout(gridbagpeakfind);
		constraintspeakfind = new GridBagConstraints();
		constraintspeakfind.anchor = GridBagConstraints.FIRST_LINE_START;
		constraintspeakfind.insets = new Insets(2, 2, 2, 2);
		labeldeltamzsearch = new JLabel();
		constraintspeakfind.gridx = 1;
		constraintspeakfind.gridy = 1;
		constraintspeakfind.gridwidth = 1;
		constraintspeakfind.gridheight = 1;
		gridbagpeakfind.setConstraints(labeldeltamzsearch, constraintspeakfind);
		peakfindinputpanel.add(labeldeltamzsearch);
		inputdeltamzsearch = new TextField(4);
		constraintspeakfind.gridx = 2;
		constraintspeakfind.gridy = 1;
		constraintspeakfind.gridwidth = 1;
		constraintspeakfind.gridheight = 1;
		gridbagpeakfind.setConstraints(inputdeltamzsearch, constraintspeakfind);
		peakfindinputpanel.add(inputdeltamzsearch);
		ppm = new JRadioButton("ppm");
		ppm.setMnemonic(KeyEvent.VK_0);
		btngroup.add(ppm);
		ppm.addActionListener(this);
		constraintspeakfind.gridx = 3;
		constraintspeakfind.gridy = 1;
		constraintspeakfind.gridwidth = 1;
		constraintspeakfind.gridheight = 1;
		gridbagpeakfind.setConstraints(ppm, constraintspeakfind);
		peakfindinputpanel.add(ppm);
		labelquantilepeakfinding = new JLabel();
		constraintspeakfind.gridx = 1;
		constraintspeakfind.gridy = 2;
		constraintspeakfind.gridwidth = 1;
		constraintspeakfind.gridheight = 1;
		gridbagpeakfind.setConstraints(labelquantilepeakfinding,
				constraintspeakfind);
		peakfindinputpanel.add(labelquantilepeakfinding);
		inputquantilepeakfinding = new TextField(4);
		constraintspeakfind.gridx = 2;
		constraintspeakfind.gridy = 2;
		constraintspeakfind.gridwidth = 1;
		constraintspeakfind.gridheight = 1;
		gridbagpeakfind.setConstraints(inputquantilepeakfinding,
				constraintspeakfind);
		peakfindinputpanel.add(inputquantilepeakfinding);
		Da = new JRadioButton("Da");
		Da.setMnemonic(KeyEvent.VK_1);
		btngroup.add(Da);
		Da.addActionListener(this);
		constraintspeakfind.gridx = 3;
		constraintspeakfind.gridy = 2;
		constraintspeakfind.gridwidth = 1;
		constraintspeakfind.gridheight = 1;
		gridbagpeakfind.setConstraints(Da, constraintspeakfind);
		peakfindinputpanel.add(Da);
		labeldeltamzcombine = new JLabel();
		constraintspeakfind.gridx = 1;
		constraintspeakfind.gridy = 3;
		constraintspeakfind.gridwidth = 1;
		constraintspeakfind.gridheight = 1;
		gridbagpeakfind
				.setConstraints(labeldeltamzcombine, constraintspeakfind);
		peakfindinputpanel.add(labeldeltamzcombine);
		inputdeltamzcombine = new TextField(4);
		constraintspeakfind.gridx = 2;
		constraintspeakfind.gridy = 3;
		constraintspeakfind.gridwidth = 1;
		constraintspeakfind.gridheight = 1;
		gridbagpeakfind
				.setConstraints(inputdeltamzcombine, constraintspeakfind);
		peakfindinputpanel.add(inputdeltamzcombine);
		labelnoisyspectra = new JLabel();
		constraintspeakfind.gridx = 1;
		constraintspeakfind.gridy = 4;
		constraintspeakfind.gridwidth = 1;
		constraintspeakfind.gridheight = 1;
		gridbagpeakfind.setConstraints(labelnoisyspectra, constraintspeakfind);
		peakfindinputpanel.add(labelnoisyspectra);
		peaksnoisyspectra = new TextField(6);
		constraintspeakfind.gridx = 2;
		constraintspeakfind.gridy = 4;
		constraintspeakfind.gridwidth = 1;
		constraintspeakfind.gridheight = 1;
		gridbagpeakfind.setConstraints(peaksnoisyspectra, constraintspeakfind);
		peakfindinputpanel.add(peaksnoisyspectra);
		labelnumberofreplicatessample = new JLabel();
		constraintspeakfind.gridx = 1;
		constraintspeakfind.gridy = 5;
		constraintspeakfind.gridwidth = 1;
		constraintspeakfind.gridheight = 1;
		gridbagpeakfind.setConstraints(labelnumberofreplicatessample,
				constraintspeakfind);
		peakfindinputpanel.add(labelnumberofreplicatessample);
		inputnumberofreplicatessample = new TextField(6);
		constraintspeakfind.gridx = 2;
		constraintspeakfind.gridy = 5;
		constraintspeakfind.gridwidth = 1;
		constraintspeakfind.gridheight = 1;
		gridbagpeakfind.setConstraints(inputnumberofreplicatessample,
				constraintspeakfind);
		peakfindinputpanel.add(inputnumberofreplicatessample);
		labelthresholdbinarytable = new JLabel();
		constraintspeakfind.gridx = 1;
		constraintspeakfind.gridy = 6;
		constraintspeakfind.gridwidth = 1;
		constraintspeakfind.gridheight = 1;
		gridbagpeakfind.setConstraints(labelthresholdbinarytable,
				constraintspeakfind);
		peakfindinputpanel.add(labelthresholdbinarytable);
		inputthresholdbinarytable = new TextField(6);
		constraintspeakfind.gridx = 2;
		constraintspeakfind.gridy = 6;
		constraintspeakfind.gridwidth = 1;
		constraintspeakfind.gridheight = 1;
		gridbagpeakfind.setConstraints(inputthresholdbinarytable,
				constraintspeakfind);
		peakfindinputpanel.add(inputthresholdbinarytable);
		labelminimummass = new JLabel();
		constraintspeakfind.gridx = 1;
		constraintspeakfind.gridy = 7;
		constraintspeakfind.gridwidth = 1;
		constraintspeakfind.gridheight = 1;
		gridbagpeakfind.setConstraints(labelminimummass, constraintspeakfind);
		peakfindinputpanel.add(labelminimummass);
		inputminimummass = new TextField(6);
		constraintspeakfind.gridx = 2;
		constraintspeakfind.gridy = 7;
		constraintspeakfind.gridwidth = 1;
		constraintspeakfind.gridheight = 1;
		gridbagpeakfind.setConstraints(inputminimummass, constraintspeakfind);
		peakfindinputpanel.add(inputminimummass);
		labelmaximummass = new JLabel();
		constraintspeakfind.gridx = 1;
		constraintspeakfind.gridy = 8;
		constraintspeakfind.gridwidth = 1;
		constraintspeakfind.gridheight = 1;
		gridbagpeakfind.setConstraints(labelmaximummass, constraintspeakfind);
		peakfindinputpanel.add(labelmaximummass);
		inputmaximummass = new TextField(6);
		constraintspeakfind.gridx = 2;
		constraintspeakfind.gridy = 8;
		constraintspeakfind.gridwidth = 1;
		constraintspeakfind.gridheight = 1;
		gridbagpeakfind.setConstraints(inputmaximummass, constraintspeakfind);
		peakfindinputpanel.add(inputmaximummass);
		minimumcountmasses = new JLabel();
		constraintspeakfind.gridx = 1;
		constraintspeakfind.gridy = 9;
		constraintspeakfind.gridwidth = 1;
		constraintspeakfind.gridheight = 1;
		gridbagpeakfind.setConstraints(minimumcountmasses, constraintspeakfind);
		peakfindinputpanel.add(minimumcountmasses);
		inputminimumcountmasses = new TextField(6);
		constraintspeakfind.gridx = 2;
		constraintspeakfind.gridy = 9;
		constraintspeakfind.gridwidth = 1;
		constraintspeakfind.gridheight = 1;
		gridbagpeakfind.setConstraints(inputminimumcountmasses,
				constraintspeakfind);
		peakfindinputpanel.add(inputminimumcountmasses);
		labeltimewindow_lc_ms = new JLabel();
		constraintspeakfind.gridx = 1;
		constraintspeakfind.gridy = 10;
		constraintspeakfind.gridwidth = 1;
		constraintspeakfind.gridheight = 1;
		gridbagpeakfind.setConstraints(labeltimewindow_lc_ms,
				constraintspeakfind);
		peakfindinputpanel.add(labeltimewindow_lc_ms);
		input_time_widow_lc_ms = new TextField(12);
		constraintspeakfind.gridx = 2;
		constraintspeakfind.gridy = 10;
		constraintspeakfind.gridwidth = 1;
		constraintspeakfind.gridheight = 1;
		gridbagpeakfind.setConstraints(input_time_widow_lc_ms,
				constraintspeakfind);
		peakfindinputpanel.add(input_time_widow_lc_ms);
		labeltimealignment = new JLabel();
		constraintspeakfind.gridx = 1;
		constraintspeakfind.gridy = 11;
		constraintspeakfind.gridwidth = 1;
		constraintspeakfind.gridheight = 1;
		gridbagpeakfind.setConstraints(labeltimealignment, constraintspeakfind);
		peakfindinputpanel.add(labeltimealignment);
		checkboxtimealignment = new Checkbox();
		constraintspeakfind.gridx = 2;
		constraintspeakfind.gridy = 11;
		constraintspeakfind.gridwidth = 1;
		constraintspeakfind.gridheight = 1;
		gridbagpeakfind.setConstraints(checkboxtimealignment,
				constraintspeakfind);
		peakfindinputpanel.add(checkboxtimealignment);
		labelpointstimealignment = new JLabel();
		constraintspeakfind.gridx = 1;
		constraintspeakfind.gridy = 12;
		constraintspeakfind.gridwidth = 1;
		constraintspeakfind.gridheight = 1;
		gridbagpeakfind.setConstraints(labelpointstimealignment,
				constraintspeakfind);
		peakfindinputpanel.add(labelpointstimealignment);
		inputpointstimealignment = new TextField(12);
		constraintspeakfind.gridx = 2;
		constraintspeakfind.gridy = 12;
		constraintspeakfind.gridwidth = 1;
		constraintspeakfind.gridheight = 1;
		gridbagpeakfind.setConstraints(inputpointstimealignment,
				constraintspeakfind);
		peakfindinputpanel.add(inputpointstimealignment);
	}

	private void fillpreprocessingpanel() {
		preprocessingpanel.removeAll();
		preprocessingpanel.setBorder(BorderFactory
				.createTitledBorder("Pre-processing"));
		preprocessinglayout = new GridBagLayout();
		preprocessingpanel.setLayout(preprocessinglayout);
		gridbagcontraintspreprocessing = new GridBagConstraints();
		gridbagcontraintspreprocessing.anchor = GridBagConstraints.FIRST_LINE_START;
		gridbagcontraintspreprocessing.insets = new Insets(2, 2, 2, 2);
		labelsingnaltonoiseinparts = new JLabel();
		labelsingnaltonoiseinparts
				.setText("Determine noise in parts of the spectrum");
		gridbagcontraintspreprocessing.gridx = 1;
		gridbagcontraintspreprocessing.gridy = 1;
		gridbagcontraintspreprocessing.gridwidth = 1;
		gridbagcontraintspreprocessing.gridheight = 1;
		preprocessinglayout.setConstraints(labelsingnaltonoiseinparts,
				gridbagcontraintspreprocessing);
		preprocessingpanel.add(labelsingnaltonoiseinparts);
		inputsingnaltonoiseinparts = new TextField(6);
		gridbagcontraintspreprocessing.gridx = 2;
		gridbagcontraintspreprocessing.gridy = 1;
		gridbagcontraintspreprocessing.gridwidth = 1;
		gridbagcontraintspreprocessing.gridheight = 1;
		preprocessinglayout.setConstraints(inputsingnaltonoiseinparts,
				gridbagcontraintspreprocessing);
		preprocessingpanel.add(inputsingnaltonoiseinparts);
		inputsingnaltonoiseinparts.setText("20");
		labelwindowcentroiding = new JLabel();
		gridbagcontraintspreprocessing.gridx = 1;
		gridbagcontraintspreprocessing.gridy = 2;
		gridbagcontraintspreprocessing.gridwidth = 1;
		gridbagcontraintspreprocessing.gridheight = 1;
		preprocessinglayout.setConstraints(labelwindowcentroiding,
				gridbagcontraintspreprocessing);
		preprocessingpanel.add(labelwindowcentroiding);
		inputwindowcentroiding = new TextField(6);
		gridbagcontraintspreprocessing.gridx = 2;
		gridbagcontraintspreprocessing.gridy = 2;
		gridbagcontraintspreprocessing.gridwidth = 1;
		gridbagcontraintspreprocessing.gridheight = 1;
		preprocessinglayout.setConstraints(inputwindowcentroiding,
				gridbagcontraintspreprocessing);
		preprocessingpanel.add(inputwindowcentroiding);
		labellimitcentroiding = new JLabel();
		gridbagcontraintspreprocessing.gridx = 1;
		gridbagcontraintspreprocessing.gridy = 3;
		gridbagcontraintspreprocessing.gridwidth = 1;
		gridbagcontraintspreprocessing.gridheight = 1;
		preprocessinglayout.setConstraints(labellimitcentroiding,
				gridbagcontraintspreprocessing);
		preprocessingpanel.add(labellimitcentroiding);
		inputlimitcentroiding = new TextField(6);
		gridbagcontraintspreprocessing.gridx = 2;
		gridbagcontraintspreprocessing.gridy = 3;
		gridbagcontraintspreprocessing.gridwidth = 1;
		gridbagcontraintspreprocessing.gridheight = 1;
		preprocessinglayout.setConstraints(inputlimitcentroiding,
				gridbagcontraintspreprocessing);
		preprocessingpanel.add(inputlimitcentroiding);
		labelcentroidingmethod = new JLabel();
		labelcentroidingmethod.setText("Centroiding method");
		gridbagcontraintspreprocessing.gridx = 1;
		gridbagcontraintspreprocessing.gridy = 4;
		gridbagcontraintspreprocessing.gridwidth = 1;
		gridbagcontraintspreprocessing.gridheight = 1;
		preprocessinglayout.setConstraints(labelcentroidingmethod,
				gridbagcontraintspreprocessing);
		preprocessingpanel.add(labelcentroidingmethod);
		centroidingmethods = new ButtonGroup();
		none = new JRadioButton("none");
		none.setMnemonic(KeyEvent.VK_0);
		centroidingmethods.add(none);
		none.addActionListener(this);
		gridbagcontraintspreprocessing.gridx = 2;
		gridbagcontraintspreprocessing.gridy = 4;
		gridbagcontraintspreprocessing.gridwidth = 1;
		gridbagcontraintspreprocessing.gridheight = 1;
		preprocessinglayout
				.setConstraints(none, gridbagcontraintspreprocessing);
		preprocessingpanel.add(none);
		weightedmean = new JRadioButton("Weighted mean");
		weightedmean.setMnemonic(KeyEvent.VK_1);
		centroidingmethods.add(weightedmean);
		weightedmean.addActionListener(this);
		gridbagcontraintspreprocessing.gridx = 2;
		gridbagcontraintspreprocessing.gridy = 5;
		gridbagcontraintspreprocessing.gridwidth = 1;
		gridbagcontraintspreprocessing.gridheight = 1;
		preprocessinglayout.setConstraints(weightedmean,
				gridbagcontraintspreprocessing);
		preprocessingpanel.add(weightedmean);
		ftmspanel.removeAll();
		ftmspanel.setBorder(BorderFactory.createTitledBorder("FTMS"));
		ftmspanellayout = new GridBagLayout();
		ftmspanel.setLayout(ftmspanellayout);
		gridbagcontraintsftmspanel = new GridBagConstraints();
		gridbagcontraintsftmspanel.anchor = GridBagConstraints.FIRST_LINE_START;
		gridbagcontraintsftmspanel.insets = new Insets(2, 2, 2, 2);
		labelApodizationformula = new JLabel();
		labelApodizationformula.setForeground(Color.YELLOW);
		labelApodizationformula
				.setText("exp{(-pi*LorentzfactorA*i/N) + (-pi*GaussfactorB*(i/N)2 )}");
		gridbagcontraintsftmspanel.gridx = 1;
		gridbagcontraintsftmspanel.gridy = 1;
		gridbagcontraintsftmspanel.gridwidth = 5;
		gridbagcontraintsftmspanel.gridheight = 1;
		ftmspanellayout.setConstraints(labelApodizationformula,
				gridbagcontraintsftmspanel);
		ftmspanel.add(labelApodizationformula);
		labelLorentzianfactor = new JLabel();
		labelLorentzianfactor.setText("LorentzfactorA");
		gridbagcontraintsftmspanel.gridx = 1;
		gridbagcontraintsftmspanel.gridy = 2;
		gridbagcontraintsftmspanel.gridwidth = 1;
		gridbagcontraintsftmspanel.gridheight = 1;
		ftmspanellayout.setConstraints(labelLorentzianfactor,
				gridbagcontraintsftmspanel);
		ftmspanel.add(labelLorentzianfactor);
		inputLorentzfactorA = new TextField(8);
		gridbagcontraintsftmspanel.gridx = 2;
		gridbagcontraintsftmspanel.gridy = 2;
		gridbagcontraintsftmspanel.gridwidth = 1;
		gridbagcontraintsftmspanel.gridheight = 1;
		ftmspanellayout.setConstraints(inputLorentzfactorA,
				gridbagcontraintsftmspanel);
		ftmspanel.add(inputLorentzfactorA);
		labelGaussianfaktor = new JLabel();
		labelGaussianfaktor.setText("GaussfactorB");
		gridbagcontraintsftmspanel.gridx = 1;
		gridbagcontraintsftmspanel.gridy = 3;
		gridbagcontraintsftmspanel.gridwidth = 1;
		gridbagcontraintsftmspanel.gridheight = 1;
		ftmspanellayout.setConstraints(labelGaussianfaktor,
				gridbagcontraintsftmspanel);
		ftmspanel.add(labelGaussianfaktor);
		inputGaussianfaktor = new TextField(8);
		gridbagcontraintsftmspanel.gridx = 2;
		gridbagcontraintsftmspanel.gridy = 3;
		gridbagcontraintsftmspanel.gridwidth = 1;
		gridbagcontraintsftmspanel.gridheight = 1;
		ftmspanellayout.setConstraints(inputGaussianfaktor,
				gridbagcontraintsftmspanel);
		ftmspanel.add(inputGaussianfaktor);
		labelzerofillingfactor = new JLabel();
		labelzerofillingfactor.setText("zerofillingfactor");
		gridbagcontraintsftmspanel.gridx = 1;
		gridbagcontraintsftmspanel.gridy = 4;
		gridbagcontraintsftmspanel.gridwidth = 1;
		gridbagcontraintsftmspanel.gridheight = 1;
		ftmspanellayout.setConstraints(labelzerofillingfactor,
				gridbagcontraintsftmspanel);
		ftmspanel.add(labelzerofillingfactor);
		inputzerofillingfaktor = new TextField(8);
		gridbagcontraintsftmspanel.gridx = 2;
		gridbagcontraintsftmspanel.gridy = 4;
		gridbagcontraintsftmspanel.gridwidth = 1;
		gridbagcontraintsftmspanel.gridheight = 1;
		ftmspanellayout.setConstraints(inputzerofillingfaktor,
				gridbagcontraintsftmspanel);
		ftmspanel.add(inputzerofillingfaktor);
		labeldeisotoping = new JLabel();
		labeldeisotoping.setText("De-isotoping");
		gridbagcontraintsftmspanel.gridx = 1;
		gridbagcontraintsftmspanel.gridy = 5;
		gridbagcontraintsftmspanel.gridwidth = 1;
		gridbagcontraintsftmspanel.gridheight = 1;
		ftmspanellayout.setConstraints(labeldeisotoping,
				gridbagcontraintsftmspanel);
		ftmspanel.add(labeldeisotoping);
		checkdeisotoping = new Checkbox();
		gridbagcontraintsftmspanel.gridx = 2;
		gridbagcontraintsftmspanel.gridy = 5;
		gridbagcontraintsftmspanel.gridwidth = 1;
		gridbagcontraintsftmspanel.gridheight = 1;
		ftmspanellayout.setConstraints(checkdeisotoping,
				gridbagcontraintsftmspanel);
		ftmspanel.add(checkdeisotoping);
		labelisotopicdistance = new JLabel();
		labelisotopicdistance.setText("Isotopic distance");
		gridbagcontraintsftmspanel.gridx = 1;
		gridbagcontraintsftmspanel.gridy = 6;
		gridbagcontraintsftmspanel.gridwidth = 1;
		gridbagcontraintsftmspanel.gridheight = 1;
		ftmspanellayout.setConstraints(labelisotopicdistance,
				gridbagcontraintsftmspanel);
		ftmspanel.add(labelisotopicdistance);
		isotopicdistance = new TextField(8);
		gridbagcontraintsftmspanel.gridx = 2;
		gridbagcontraintsftmspanel.gridy = 6;
		gridbagcontraintsftmspanel.gridwidth = 1;
		gridbagcontraintsftmspanel.gridheight = 1;
		ftmspanellayout.setConstraints(isotopicdistance,
				gridbagcontraintsftmspanel);
		ftmspanel.add(isotopicdistance);
		plus_minus = new JLabel();
		plus_minus.setText("+/-");
		gridbagcontraintsftmspanel.gridx = 3;
		gridbagcontraintsftmspanel.gridy = 6;
		gridbagcontraintsftmspanel.gridwidth = 1;
		gridbagcontraintsftmspanel.gridheight = 1;
		ftmspanellayout.setConstraints(plus_minus, gridbagcontraintsftmspanel);
		ftmspanel.add(plus_minus);
		deviation_isotopicdistance = new TextField(2);
		gridbagcontraintsftmspanel.gridx = 4;
		gridbagcontraintsftmspanel.gridy = 6;
		gridbagcontraintsftmspanel.gridwidth = 1;
		gridbagcontraintsftmspanel.gridheight = 1;
		ftmspanellayout.setConstraints(deviation_isotopicdistance,
				gridbagcontraintsftmspanel);
		ftmspanel.add(deviation_isotopicdistance);
		percent = new JLabel();
		percent.setText("%");
		gridbagcontraintsftmspanel.gridx = 5;
		gridbagcontraintsftmspanel.gridy = 6;
		gridbagcontraintsftmspanel.gridwidth = 1;
		gridbagcontraintsftmspanel.gridheight = 1;
		ftmspanellayout.setConstraints(percent, gridbagcontraintsftmspanel);
		ftmspanel.add(percent);
		labelvarianceisotopicdistance = new JLabel();
		labelvarianceisotopicdistance.setText("Variance isotopic distance");
		gridbagcontraintsftmspanel.gridx = 1;
		gridbagcontraintsftmspanel.gridy = 7;
		gridbagcontraintsftmspanel.gridwidth = 1;
		gridbagcontraintsftmspanel.gridheight = 1;
		ftmspanellayout.setConstraints(labelvarianceisotopicdistance,
				gridbagcontraintsftmspanel);
		ftmspanel.add(labelvarianceisotopicdistance);
		inputvarianceisotopicdistance = new TextField(8);
		gridbagcontraintsftmspanel.gridx = 2;
		gridbagcontraintsftmspanel.gridy = 7;
		gridbagcontraintsftmspanel.gridwidth = 1;
		gridbagcontraintsftmspanel.gridheight = 1;
		ftmspanellayout.setConstraints(inputvarianceisotopicdistance,
				gridbagcontraintsftmspanel);
		ftmspanel.add(inputvarianceisotopicdistance);
		percent2 = new JLabel();
		percent2.setText("%");
		gridbagcontraintsftmspanel.gridx = 3;
		gridbagcontraintsftmspanel.gridy = 7;
		gridbagcontraintsftmspanel.gridwidth = 1;
		gridbagcontraintsftmspanel.gridheight = 1;
		ftmspanellayout.setConstraints(percent2, gridbagcontraintsftmspanel);
		ftmspanel.add(percent2);
	}

	private void setlabelsanddefaults() {
		preprocessingpanel.setVisible(true);
		ftmspanel.setVisible(true);
		calibrationinputpanel.setVisible(true);
		if (centroidingmethod == 0) {
			none.setSelected(true);
		} else if (centroidingmethod == 1) {
			weightedmean.setSelected(true);
		}
		labeltimewindow_lc_ms.setText("Time Window LC MS");
		minimumcountmasses.setText("Mass counts in matrix    > ");
		// inputminimumcountmasses.setText("0");
		labeltimealignment.setText("Time Alignment");
		labelpointstimealignment.setText("Minimum points timealignment");
		if (!experimentid.getText().trim().equalsIgnoreCase("")) {
			strquery = " select count(distinct sampleid, group_id) from result where type in ('txt','raw','fid') and experimentid = "
					+ experimentid.getText().trim();
			try {
				count_allocated_records = jdbcconnection.returnData(strquery);
			} catch (SQLException e) {
				if (cc.debugmode) {
					e.printStackTrace();
				} else {
					JOptionPane.showMessageDialog(null, e.getMessage(),
							"Error", JOptionPane.ERROR_MESSAGE);
				}
			}
			if (count_allocated_records.length > 0) {
				if (Integer.parseInt(count_allocated_records[0][0].toString()
						.trim()) >= 40) {
					inputminimumcountmasses.setText("4");
				} else if (Integer.parseInt(count_allocated_records[0][0]
						.toString().trim()) >= 30) {
					inputminimumcountmasses.setText("3");
				} else if (Integer.parseInt(count_allocated_records[0][0]
						.toString().trim()) >= 20) {
					inputminimumcountmasses.setText("2");
				} else if (Integer.parseInt(count_allocated_records[0][0]
						.toString().trim()) >= 10) {
					inputminimumcountmasses.setText("1");
				} else {
					inputminimumcountmasses.setText("0");
				}
			}
			strquery = " select distinct(type) from result where experimentid = "
					+ experimentid.getText().trim();
			try {
				odatafiletypes = jdbcconnection.returnData(strquery);
			} catch (SQLException e) {
				if (cc.debugmode) {
					e.printStackTrace();
				} else {
					JOptionPane.showMessageDialog(null, e.getMessage(),
							"Error", JOptionPane.ERROR_MESSAGE);
				}
			}
			if (odatafiletypes.length > 0) {
				for (int i = 0; i < odatafiletypes.length; i++) {
					for (int j = 0; j < filtertypes.length; j++) {
						if (filtertypes[j].trim().indexOf(
								odatafiletypes[i][0].toString().trim()) > 0) {
							filtercombobox.addItem(filtertypes[j]);
						}
					}
				}
			} else {
				for (int j = 0; j < filtertypes.length; j++) {
					filtercombobox.addItem(filtertypes[j]);
				}
			}
		}

		if (strequipmentid.trim().equalsIgnoreCase("1")) {
			input_time_widow_lc_ms.setEditable(false);
			input_time_widow_lc_ms.setBackground(cc.colorgrey);
			performtimealgnment = false;
			checkboxtimealignment.setState(performtimealgnment);
			checkboxtimealignment.setEnabled(false);
			inputpointstimealignment.setEditable(false);
			inputpointstimealignment.setBackground(cc.colorgrey);
			ftmspanel.setVisible(false);
			if (centroidingmethod < 0) {
				none.setSelected(true);
				centroidingmethod = 0;
			}
			if (clusteringtechnique < 1) {
				clusteringtechnique = 2;
			}
			if (clusteringtechnique == 1) {
				ppm.setSelected(true);
				labelwindowcentroiding.setText("Window centroiding (ppm)");
				labellimitcentroiding.setText("limit shift centroiding (ppm)");
				labeldeltamzsearch
						.setText("Find maxima within distance (ppm) ");
				inputdeltamzsearch.setText("250");
				labeldeltamzcombine
						.setText("Combine peaks within distance (ppm) ");
				inputdeltamzcombine.setText("250");
				labeldeltamzsearchcalibrants
						.setText("Search calibrants within distance (ppm) ");
				inputdeltamzsearchcalibrant.setText("250");
				inputwindowcentroiding.setText("200");
				inputlimitcentroiding.setText("50");
			} else if (clusteringtechnique == 2) {
				Da.setSelected(true);
				labelwindowcentroiding.setText("Window centroiding (Da)");
				labellimitcentroiding.setText("limit shift centroiding (Da)");
				labeldeltamzsearch.setText("Find maxima within distance (Da) ");
				inputdeltamzsearch.setText("0.50");
				labeldeltamzcombine
						.setText("Combine peaks within distance (Da) ");
				inputdeltamzcombine.setText("0.50");
				labeldeltamzsearchcalibrants
						.setText("Search calibrants within distance (Da) ");
				inputdeltamzsearchcalibrant.setText("0.50");
				inputwindowcentroiding.setText("0.4");
				inputlimitcentroiding.setText("0.1");
			} else {
				ppm.setSelected(true);
				labelwindowcentroiding.setText("Window centroiding (ppm)");
				labellimitcentroiding.setText("limit shift centroiding (ppm)");
				labeldeltamzsearch.setText("Find maxima within distance (Da) ");
				inputdeltamzsearch.setText("0.50");
				labeldeltamzcombine
						.setText("Combine peaks within distance (Da) ");
				inputdeltamzcombine.setText("0.50");
				labeldeltamzsearchcalibrants
						.setText("Search calibrants within distance (Da) ");
				inputdeltamzsearchcalibrant.setText("0.50");
				inputwindowcentroiding.setText("0.5");
				inputlimitcentroiding.setText("2");
			}
			labelnoisyspectra.setText("Noisy spectra contain peak numbers > ");
			if (peakfindmethod == 1) {
				labelquantilepeakfinding
						.setText("Signal to noise peak finding");
				inputquantilepeakfinding.setText("4");
				creatematrixmethodcombobox.setSelectedIndex(0);
				peaksnoisyspectra.setText("20000");
			} else if (peakfindmethod == 2) {
				labelquantilepeakfinding
						.setText("Quantile threshold peak finding");
				inputquantilepeakfinding.setText("0.98");
				creatematrixmethodcombobox.setSelectedIndex(1);
				peaksnoisyspectra.setText("600");
			} else {
				labelquantilepeakfinding
						.setText("Signal to noise peak finding");
				inputquantilepeakfinding.setText("4");
				creatematrixmethodcombobox.setSelectedIndex(0);
				peaksnoisyspectra.setText("20000");
			}

		} else if (strequipmentid.trim().equalsIgnoreCase("2")) {
			input_time_widow_lc_ms.setEditable(false);
			input_time_widow_lc_ms.setBackground(cc.colorgrey);
			performtimealgnment = false;
			checkboxtimealignment.setState(performtimealgnment);
			checkboxtimealignment.setEnabled(false);
			inputpointstimealignment.setEditable(false);
			inputpointstimealignment.setBackground(cc.colorgrey);
			if (percent_stdevisotopingdistance < 0) {
				percent_stdevisotopingdistance = 0.1;
			}
			inputvarianceisotopicdistance.setText(String
					.valueOf(percent_stdevisotopingdistance));
			if (percent_deviation_isotopic_distance < 0) {
				percent_deviation_isotopic_distance = 1;
			}
			deviation_isotopicdistance.setText(String
					.valueOf(percent_deviation_isotopic_distance));
			if (c13_c12 < 0) {
				c13_c12 = 1.0034;
			}
			isotopicdistance.setText(String.valueOf(c13_c12));
			monoistopefinding = true;
			checkdeisotoping.setState(monoistopefinding);
			if (zerofillingfactor < 0) {
				zerofillingfactor = 4;
			}
			inputzerofillingfaktor.setText(String.valueOf(zerofillingfactor));
			if (GaussfactorB < 0) {
				GaussfactorB = 0.3276932;
			}
			inputGaussianfaktor.setText(String.valueOf(GaussfactorB));
			if (LorentzfactorA < 0) {
				LorentzfactorA = 0;
			}
			inputLorentzfactorA.setText(String.valueOf(LorentzfactorA));
			if (clusteringtechnique < 1) {
				clusteringtechnique = 1;
			}
			if (centroidingmethod < 0) {
				none.setSelected(true);
				centroidingmethod = 0;
			}
			if (clusteringtechnique == 1) {
				ppm.setSelected(true);
				labelwindowcentroiding.setText("Window centroiding (ppm)");
				labellimitcentroiding.setText("limit shift centroiding (ppm)");
				labeldeltamzsearch
						.setText("Find maxima within distance (ppm) ");
				inputdeltamzsearch.setText("20");
				labeldeltamzcombine
						.setText("Combine peaks within distance (ppm) ");
				inputdeltamzcombine.setText("3");
				labeldeltamzsearchcalibrants
						.setText("Search calibrants within distance (ppm) ");
				inputdeltamzsearchcalibrant.setText("30");
				inputwindowcentroiding.setText("20");
				inputlimitcentroiding.setText("0.5");
			} else if (clusteringtechnique == 2) {
				Da.setSelected(true);
				labelwindowcentroiding.setText("Window centroiding (Da)");
				labellimitcentroiding.setText("limit shift centroiding (Da)");
				labeldeltamzsearch.setText("Find maxima within distance (Da) ");
				inputdeltamzsearch.setText("0.040");
				labeldeltamzcombine
						.setText("Combine peaks within distance (Da) ");
				inputdeltamzcombine.setText("0.006");
				labeldeltamzsearchcalibrants
						.setText("Search calibrants within distance (Da) ");
				inputdeltamzsearchcalibrant.setText("0.060");
				inputwindowcentroiding.setText("0.020");
				inputlimitcentroiding.setText("0.002");
			} else {
				Da.setSelected(true);
				labelwindowcentroiding.setText("Window centroiding (Da)");
				labellimitcentroiding.setText("limit shift centroiding (Da)");
				labeldeltamzsearch.setText("Find maxima within distance (Da) ");
				inputdeltamzsearch.setText("0.010");
				labeldeltamzcombine
						.setText("Combine peaks within distance (Da) ");
				inputdeltamzcombine.setText("0.010");
				labeldeltamzsearchcalibrants
						.setText("Search calibrants within distance (Da) ");
				inputdeltamzsearchcalibrant.setText("0.075");
				inputwindowcentroiding.setText("0.010");
				inputlimitcentroiding.setText("2");
			}
			labelnoisyspectra.setText("Noisy spectra contain peak numbers > ");
			peaksnoisyspectra.setText("50000");
			if (peakfindmethod == 1) {
				labelquantilepeakfinding
						.setText("Signal to noise peak finding");
				inputquantilepeakfinding.setText("4");
				creatematrixmethodcombobox.setSelectedIndex(0);
			} else if (peakfindmethod == 2) {
				labelquantilepeakfinding
						.setText("Quantile threshold peak finding");
				inputquantilepeakfinding.setText("0.92");
				creatematrixmethodcombobox.setSelectedIndex(1);
			} else {
				labelquantilepeakfinding
						.setText("Signal to noise peak finding");
				inputquantilepeakfinding.setText("4");
				creatematrixmethodcombobox.setSelectedIndex(0);
			}
		} else if (strequipmentid.trim().equalsIgnoreCase("3")) {
			preprocessingpanel.setVisible(false);
			ftmspanel.setVisible(false);
			calibrationinputpanel.setVisible(false);
			if (clusteringtechnique < 1) {
				clusteringtechnique = 2;
			}
			if (centroidingmethod < 0) {
				none.setSelected(true);
				centroidingmethod = 0;
			}
			input_time_widow_lc_ms.setText("120");
			performtimealgnment = true;
			checkboxtimealignment.setState(performtimealgnment);
			inputpointstimealignment.setText("100");
			if (clusteringtechnique == 1) {
				ppm.setSelected(true);
				labelwindowcentroiding.setText("Window centroiding (ppm)");
				labellimitcentroiding.setText("limit shift centroiding (ppm)");
				labeldeltamzsearch
						.setText("Find maxima within distance (ppm) ");
				inputdeltamzsearch.setText("3");
				labeldeltamzcombine
						.setText("Combine peaks within distance (ppm) ");
				inputdeltamzcombine.setText("3");
				labeldeltamzsearchcalibrants
						.setText("Search calibrants within distance (ppm) ");
				inputdeltamzsearchcalibrant.setText("30");
				inputwindowcentroiding.setText("0.5");
				inputlimitcentroiding.setText("2");
			} else if (clusteringtechnique == 2) {
				Da.setSelected(true);
				labelwindowcentroiding.setText("Window centroiding (Da)");
				labellimitcentroiding.setText("limit shift centroiding (Da)");
				labeldeltamzsearch.setText("Find maxima within distance (Da) ");
				inputdeltamzsearch.setText("0.010");
				labeldeltamzcombine
						.setText("Combine peaks within distance (Da) ");
				inputdeltamzcombine.setText("0.200");
				labeldeltamzsearchcalibrants
						.setText("Search calibrants within distance (Da) ");
				inputdeltamzsearchcalibrant.setText("0.075");
				inputwindowcentroiding.setText("0.5");
				inputlimitcentroiding.setText("2");
			} else {
				Da.setSelected(true);
				labelwindowcentroiding.setText("Window centroiding (Da)");
				labellimitcentroiding.setText("limit shift centroiding (Da)");
				labeldeltamzsearch.setText("Find maxima within distance (Da) ");
				inputdeltamzsearch.setText("0.010");
				labeldeltamzcombine
						.setText("Combine peaks within distance (Da) ");
				inputdeltamzcombine.setText("0.010");
				labeldeltamzsearchcalibrants
						.setText("Search calibrants within distance (Da) ");
				inputdeltamzsearchcalibrant.setText("0.075");
				inputwindowcentroiding.setText("0.5");
				inputlimitcentroiding.setText("2");
			}
			labelnoisyspectra.setText("Noisy spectra contain peak numbers > ");
			peaksnoisyspectra.setText("10000");
			if (peakfindmethod == 1) {
				labelquantilepeakfinding
						.setText("Signal to noise peak finding");
				inputquantilepeakfinding.setText("4");
				creatematrixmethodcombobox.setSelectedIndex(0);
			} else if (peakfindmethod == 2) {
				labelquantilepeakfinding
						.setText("Quantile threshold peak finding");
				inputquantilepeakfinding.setText("0.98");
				creatematrixmethodcombobox.setSelectedIndex(1);
			} else {
				labelquantilepeakfinding
						.setText("Signal to noise peak finding");
				inputquantilepeakfinding.setText("4");
				creatematrixmethodcombobox.setSelectedIndex(0);
			}
		} else if (strequipmentid.trim().equalsIgnoreCase("4")) {
			preprocessingpanel.setVisible(false);
			ftmspanel.setVisible(false);
			calibrationinputpanel.setVisible(false);
			if (clusteringtechnique < 1) {
				clusteringtechnique = 2;
			}
			if (centroidingmethod < 0) {
				none.setSelected(true);
				centroidingmethod = 0;
			}
			input_time_widow_lc_ms.setText("2");
			performtimealgnment = true;
			checkboxtimealignment.setState(performtimealgnment);
			inputpointstimealignment.setText("50");
			if (clusteringtechnique == 1) {
				ppm.setSelected(true);
				labelwindowcentroiding.setText("Window centroiding (ppm)");
				labellimitcentroiding.setText("limit shift centroiding (ppm)");
				labeldeltamzsearch
						.setText("Find maxima within distance (ppm) ");
				inputdeltamzsearch.setText("3");
				labeldeltamzcombine
						.setText("Combine peaks within distance (ppm) ");
				inputdeltamzcombine.setText("3");
				labeldeltamzsearchcalibrants
						.setText("Search calibrants within distance (ppm) ");
				inputdeltamzsearchcalibrant.setText("30");
				inputwindowcentroiding.setText("0.5");
				inputlimitcentroiding.setText("2");
			} else if (clusteringtechnique == 2) {
				Da.setSelected(true);
				labelwindowcentroiding.setText("Window centroiding (Da)");
				labellimitcentroiding.setText("limit shift centroiding (Da)");
				labeldeltamzsearch.setText("Find maxima within distance (Da) ");
				inputdeltamzsearch.setText("0.010");
				labeldeltamzcombine
						.setText("Combine peaks within distance (Da) ");
				inputdeltamzcombine.setText("0.200");
				labeldeltamzsearchcalibrants
						.setText("Search calibrants within distance (Da) ");
				inputdeltamzsearchcalibrant.setText("0.075");
				inputwindowcentroiding.setText("0.5");
				inputlimitcentroiding.setText("2");
			} else {
				Da.setSelected(true);
				labelwindowcentroiding.setText("Window centroiding (Da)");
				labellimitcentroiding.setText("limit shift centroiding (Da)");
				labeldeltamzsearch.setText("Find maxima within distance (Da) ");
				inputdeltamzsearch.setText("0.010");
				labeldeltamzcombine
						.setText("Combine peaks within distance (Da) ");
				inputdeltamzcombine.setText("0.010");
				labeldeltamzsearchcalibrants
						.setText("Search calibrants within distance (Da) ");
				inputdeltamzsearchcalibrant.setText("0.075");
				inputwindowcentroiding.setText("0.5");
				inputlimitcentroiding.setText("2");
			}
			labelnoisyspectra.setText("Noisy spectra contain peak numbers > ");
			peaksnoisyspectra.setText("10000");
			if (peakfindmethod == 1) {
				labelquantilepeakfinding
						.setText("Signal to noise peak finding");
				inputquantilepeakfinding.setText("4");
				creatematrixmethodcombobox.setSelectedIndex(0);
			} else if (peakfindmethod == 2) {
				labelquantilepeakfinding
						.setText("Quantile threshold peak finding");
				inputquantilepeakfinding.setText("0.98");
				creatematrixmethodcombobox.setSelectedIndex(1);
			} else {
				labelquantilepeakfinding
						.setText("Signal to noise peak finding");
				inputquantilepeakfinding.setText("4");
				creatematrixmethodcombobox.setSelectedIndex(0);
			}
		} else {
			if (clusteringtechnique < 1) {
				clusteringtechnique = 2;
			}
			if (centroidingmethod < 0) {
				none.setSelected(true);
				centroidingmethod = 0;
			}
			if (clusteringtechnique == 1) {
				ppm.setSelected(true);
				labelwindowcentroiding.setText("Window centroiding (ppm)");
				labellimitcentroiding.setText("limit shift centroiding (ppm)");
				labeldeltamzsearch
						.setText("Find maxima within distance (ppm) ");
				inputdeltamzsearch.setText("3");
				labeldeltamzcombine
						.setText("Combine peaks within distance (ppm) ");
				inputdeltamzcombine.setText("3");
				labeldeltamzsearchcalibrants
						.setText("Search calibrants within distance (ppm) ");
				inputdeltamzsearchcalibrant.setText("30");
				inputwindowcentroiding.setText("0.5");
				inputlimitcentroiding.setText("2");
			} else if (clusteringtechnique == 2) {
				Da.setSelected(true);
				labelwindowcentroiding.setText("Window centroiding (Da)");
				labellimitcentroiding.setText("limit shift centroiding (Da)");
				labeldeltamzsearch.setText("Find maxima within distance (Da) ");
				inputdeltamzsearch.setText("0.010");
				labeldeltamzcombine
						.setText("Combine peaks within distance (Da) ");
				inputdeltamzcombine.setText("0.010");
				labeldeltamzsearchcalibrants
						.setText("Search calibrants within distance (Da) ");
				inputdeltamzsearchcalibrant.setText("0.075");
				inputwindowcentroiding.setText("0.5");
				inputlimitcentroiding.setText("2");
			} else {
				Da.setSelected(true);
				labelwindowcentroiding.setText("Window centroiding (Da)");
				labellimitcentroiding.setText("limit shift centroiding (Da)");
				labeldeltamzsearch.setText("Find maxima within distance (Da) ");
				inputdeltamzsearch.setText("0.010");
				labeldeltamzcombine
						.setText("Combine peaks within distance (Da) ");
				inputdeltamzcombine.setText("0.010");
				labeldeltamzsearchcalibrants
						.setText("Search calibrants within distance (Da) ");
				inputdeltamzsearchcalibrant.setText("0.075");
				inputwindowcentroiding.setText("0.5");
				inputlimitcentroiding.setText("2");
			}
			labelnoisyspectra.setText("Noisy spectra contain peak numbers > ");
			peaksnoisyspectra.setText("10000");
			if (peakfindmethod == 1) {
				labelquantilepeakfinding
						.setText("Signal to noise peak finding");
				inputquantilepeakfinding.setText("4");
				creatematrixmethodcombobox.setSelectedIndex(0);
			} else if (peakfindmethod == 2) {
				labelquantilepeakfinding
						.setText("Quantile threshold peak finding");
				inputquantilepeakfinding.setText("0.98");
				creatematrixmethodcombobox.setSelectedIndex(1);
			} else {
				labelquantilepeakfinding
						.setText("Signal to noise peak finding");
				inputquantilepeakfinding.setText("4");
				creatematrixmethodcombobox.setSelectedIndex(0);
			}
		}
		creatematrixmethodcombobox.addActionListener(this);
		labelnumberofreplicatessample
				.setText("Maximum mass spectra per sample ");
		inputnumberofreplicatessample.setText("1");
		labelthresholdbinarytable
				.setText("Threshold binary table   0 <    1 >=");
		inputthresholdbinarytable.setText("2");
		labelminimummass.setText("Minimum mass (Da)");
		inputminimummass.setText("790");
		labelmaximummass.setText("Maximum mass (Da)");
		inputmaximummass.setText("4000");
	}

	private void fillcalibrationpanel() {
		calibrationinputpanel.removeAll();
		calibrationinputpanel.setBorder(BorderFactory
				.createTitledBorder("Calibration"));
		gridbagcalibration = new GridBagLayout();
		calibrationinputpanel.setLayout(gridbagcalibration);
		constraintscalibration = new GridBagConstraints();
		constraintscalibration.anchor = GridBagConstraints.FIRST_LINE_START;
		constraintscalibration.insets = new Insets(2, 2, 2, 2);
		internalcalibration_yes_no = new JLabel("Internal calibration ?");
		constraintscalibration.gridx = 1;
		constraintscalibration.gridy = 1;
		constraintscalibration.gridwidth = 1;
		constraintscalibration.gridheight = 1;
		gridbagcalibration.setConstraints(internalcalibration_yes_no,
				constraintscalibration);
		calibrationinputpanel.add(internalcalibration_yes_no);
		checkbox_internalcalibration = new Checkbox();
		checkbox_internalcalibration.setState(true);
		constraintscalibration.gridx = 2;
		constraintscalibration.gridy = 1;
		constraintscalibration.gridwidth = 1;
		constraintscalibration.gridheight = 1;
		gridbagcalibration.setConstraints(checkbox_internalcalibration,
				constraintscalibration);
		calibrationinputpanel.add(checkbox_internalcalibration);
		labelnumbermissingpeaksallowed = new JLabel(
				"Number of missing calibration peaks allowed");
		constraintscalibration.gridx = 1;
		constraintscalibration.gridy = 2;
		constraintscalibration.gridwidth = 1;
		constraintscalibration.gridheight = 1;
		gridbagcalibration.setConstraints(labelnumbermissingpeaksallowed,
				constraintscalibration);
		calibrationinputpanel.add(labelnumbermissingpeaksallowed);
		missingcalibratiopeaksallowed = new TextField(4);
		missingcalibratiopeaksallowed.setText("0");
		constraintscalibration.gridx = 2;
		constraintscalibration.gridy = 2;
		constraintscalibration.gridwidth = 1;
		constraintscalibration.gridheight = 1;
		gridbagcalibration.setConstraints(missingcalibratiopeaksallowed,
				constraintscalibration);
		calibrationinputpanel.add(missingcalibratiopeaksallowed);
		labelcalibrationmasses = new JLabel("Calibration standard");
		constraintscalibration.gridx = 1;
		constraintscalibration.gridy = 3;
		constraintscalibration.gridwidth = 1;
		constraintscalibration.gridheight = 1;
		gridbagcalibration.setConstraints(labelcalibrationmasses,
				constraintscalibration);
		calibrationinputpanel.add(labelcalibrationmasses);
		calibrationstandard = new JComboBox(strcalibrationstandards);
		calibrationstandard.setLightWeightPopupEnabled(false);
		constraintscalibration.gridx = 2;
		constraintscalibration.gridy = 3;
		constraintscalibration.gridwidth = 1;
		constraintscalibration.gridheight = 1;
		gridbagcalibration.setConstraints(calibrationstandard,
				constraintscalibration);
		labeldeltamzsearchcalibrants = new JLabel();
		constraintscalibration.gridx = 1;
		constraintscalibration.gridy = 4;
		constraintscalibration.gridwidth = 1;
		constraintscalibration.gridheight = 1;
		gridbagcalibration.setConstraints(labeldeltamzsearchcalibrants,
				constraintscalibration);
		calibrationinputpanel.add(labeldeltamzsearchcalibrants);
		inputdeltamzsearchcalibrant = new TextField(4);
		constraintscalibration.gridx = 2;
		constraintscalibration.gridy = 4;
		constraintscalibration.gridwidth = 1;
		constraintscalibration.gridheight = 1;
		gridbagcalibration.setConstraints(inputdeltamzsearchcalibrant,
				constraintscalibration);
		calibrationinputpanel.add(inputdeltamzsearchcalibrant);
		calibrationinputpanel.add(calibrationstandard);
	}

	private void fillexperimentleftpanel() {
		panelexperimentleft.setBorder(BorderFactory
				.createTitledBorder("Experiment"));
		gridbagexperiment = new GridBagLayout();
		panelexperimentleft.setLayout(gridbagexperiment);
		constraintsexperiment = new GridBagConstraints();
		constraintsexperiment.anchor = GridBagConstraints.FIRST_LINE_START;
		constraintsexperiment.insets = new Insets(2, 2, 2, 2);
		experimentidlabel = new JLabel(" ID");
		constraintsexperiment.gridx = 1;
		constraintsexperiment.gridy = 1;
		constraintsexperiment.gridwidth = 1;
		constraintsexperiment.gridheight = 1;
		gridbagexperiment.setConstraints(experimentidlabel,
				constraintsexperiment);
		panelexperimentleft.add(experimentidlabel);
		experimentid = new TextField(20);
		experimentid.addTextListener(this);
		experimentid.setEnabled(false);
		experimentid.setBackground(cc.colorgrey);
		constraintsexperiment.gridx = 2;
		constraintsexperiment.gridy = 1;
		constraintsexperiment.gridwidth = 1;
		constraintsexperiment.gridheight = 1;
		gridbagexperiment.setConstraints(experimentid, constraintsexperiment);
		panelexperimentleft.add(experimentid);
		constraintsexperiment.gridx = 3;
		constraintsexperiment.gridy = 1;
		constraintsexperiment.gridwidth = 1;
		constraintsexperiment.gridheight = 1;
		search = new JButton("Search");
		search.addActionListener(this);
		gridbagexperiment.setConstraints(search, constraintsexperiment);
		panelexperimentleft.add(search);
		labelexperimentname = new JLabel("Name");
		constraintsexperiment.gridx = 1;
		constraintsexperiment.gridy = 2;
		constraintsexperiment.gridwidth = 1;
		constraintsexperiment.gridheight = 1;
		gridbagexperiment.setConstraints(labelexperimentname,
				constraintsexperiment);
		panelexperimentleft.add(labelexperimentname);
		experimentname = new TextField(30);
		experimentname.setEnabled(false);
		experimentname.setBackground(cc.colorgrey);
		constraintsexperiment.gridx = 2;
		constraintsexperiment.gridy = 2;
		constraintsexperiment.gridwidth = 2;
		constraintsexperiment.gridheight = 1;
		gridbagexperiment.setConstraints(experimentname, constraintsexperiment);
		panelexperimentleft.add(experimentname);
		equipmentlabel = new JLabel("Equipment");
		constraintsexperiment.gridx = 1;
		constraintsexperiment.gridy = 3;
		constraintsexperiment.gridwidth = 1;
		constraintsexperiment.gridheight = 1;
		gridbagexperiment.setConstraints(equipmentlabel, constraintsexperiment);
		panelexperimentleft.add(equipmentlabel);
		equipmentname = new TextField(50);
		equipmentname.setEnabled(false);
		equipmentname.setBackground(cc.colorgrey);
		constraintsexperiment.gridx = 2;
		constraintsexperiment.gridy = 3;
		constraintsexperiment.gridwidth = 2;
		constraintsexperiment.gridheight = 1;
		gridbagexperiment.setConstraints(equipmentname, constraintsexperiment);
		panelexperimentleft.add(equipmentname);
		datelabel = new JLabel("Date");
		constraintsexperiment.gridx = 1;
		constraintsexperiment.gridy = 4;
		constraintsexperiment.gridwidth = 1;
		constraintsexperiment.gridheight = 1;
		gridbagexperiment.setConstraints(datelabel, constraintsexperiment);
		panelexperimentleft.add(datelabel);
		dateexperiment = new TextField(10);
		dateexperiment.setEnabled(false);
		dateexperiment.setBackground(cc.colorgrey);
		constraintsexperiment.gridx = 2;
		constraintsexperiment.gridy = 4;
		constraintsexperiment.gridwidth = 1;
		constraintsexperiment.gridheight = 1;
		gridbagexperiment.setConstraints(dateexperiment, constraintsexperiment);
		panelexperimentleft.add(dateexperiment);
	}

	private void getexperimentname() {
		try {
			strquery = "select exp.name, equip.name, exp.date, equip.equipmentid, exp.year "
					+ " from Experiment exp left outer join equipment equip "
					+ "on exp.equipmentid = equip.equipmentid "
					+ "where experimentid = " + experimentid.getText().trim();
			odataexperimentname = jdbcconnection.returnData(strquery);
			if (odataexperimentname.length > 0) {
				strexperimentname = (String) odataexperimentname[0][0];
				strequipmentname = (String) odataexperimentname[0][1];
				experimentdate = (String) odataexperimentname[0][2];
				strequipmentid = (String) odataexperimentname[0][3];
				experimentyear = (String) odataexperimentname[0][4];
			} else {
				strexperimentname = "";
			}
		} catch (SQLException e) {
			if (cc.debugmode) {
				e.printStackTrace();
			} else {
				JOptionPane.showMessageDialog(null, e.getMessage(), "Error",
						JOptionPane.ERROR_MESSAGE);
			}
		}
	}

	private void displaynewmatrix() {
		strquery = "select resultid from result where type = 'matrix' "
				+ " and experimentid = " + experimentid.getText().trim()
				+ " order by resultid desc ";
		try {
			odatanewresultid = jdbcconnection.returnData(strquery);
		} catch (SQLException e) {
			if (cc.debugmode) {
				e.printStackTrace();
			} else {
				JOptionPane.showMessageDialog(null, e.getMessage(), "Error",
						JOptionPane.ERROR_MESSAGE);
			}
		}
		displaymatrix(odatanewresultid[0][0].toString().trim());
		experimentid.setText(experimentid.getText().trim());
	}

	private void displaymatrix(String resultid) {
		creatematrixcenterpanelsouth.removeAll();
		if (resultid != null) {
			if (!resultid.trim().equalsIgnoreCase("")) {
				odataselectedmatrix = null;
				strquery = "select file from result where type = 'matrix' "
						+ " and resultid = " + resultid;
				try {
					odataselectedmatrix = jdbcconnection.returnData(strquery);
				} catch (SQLException e) {
					presenterrormessage = true;
					try {
						jdbcconnection.con.close();
						jdbcconnection.createcon();
						presenterrormessage = false;
					} catch (SQLException e2) {
						;
					}
					if (presenterrormessage) {
						if (cc.debugmode) {
							e.printStackTrace();
						} else {
							JOptionPane.showMessageDialog(null, e.getMessage(),
									"Error", JOptionPane.ERROR_MESSAGE);
						}
					}
				}
				if (odataselectedmatrix != null) {
					if (odataselectedmatrix.length > 0) {
						if (!odataselectedmatrix[0][0].toString().trim()
								.equalsIgnoreCase("")) {
							matrixfilename = odataselectedmatrix[0][0]
									.toString();
						}
					}
				}
			}
			filepresent = false;
			byte[] data = null;
			if (ftp != null) {
			} else {
				ftp = new FTPClient();
			}
			try {
				ftp.setRemoteHost(cc.ftpremotehost);
				ftp.connect();
				ftp.login(cc.ftpuser, cc.ftppassword);
				ftp.setConnectMode(FTPConnectMode.PASV);
				ftp.setType(FTPTransferType.BINARY);
				ftp.chdir(File.separator + experimentyear + File.separator
						+ experimentid.getText().trim());
				numberofrows = 0;
				listdir = ftp.dir();
				for (int i = 0; i < listdir.length; i++) {
					if (listdir[i].trim().equalsIgnoreCase(
							matrixfilename.trim())) {
						filepresent = true;
					}
				}
				if (filepresent) {
					//System.out.println("voor");
					data = ftp.get(matrixfilename);
					//System.out.println("na");
				}
				ftp.quit();
			} catch (Exception e) {
				if (cc.debugmode) {
					e.printStackTrace();
				} else {
					JOptionPane.showMessageDialog(null, e.getMessage(),
							"Error", JOptionPane.ERROR_MESSAGE);
				}
			}
			for (int j = 0; j < tableheader.length; j++) {
				tableheader[j] = "";
				for (int k = 0; k < tabledata.length; k++) {
					tabledata[k][j] = "";
				}
			}
			if (filepresent) {
				line = "";
				linebuffer = new StringBuffer(line);
				numberofrows = 0;
				numberofcolums = 0;
				for (int i = 0; i < data.length; i++) {
					if (((int) data[i] != 10) && ((int) data[i] != 13)) {
						linebuffer.append((char) data[i]);
					}
					if ((int) data[i] == 10) {
						line = linebuffer.toString();
						temp = null;
						temp = line.split(",");
						if (numberofrows == 0) {
							numberofcolums = temp.length;
							for (int j = 0; ((j < temp.length) && (j < tableheader.length)); j++) {
								tableheader[j] = temp[j];
							}
						} else {
							if (numberofrows <= tabledata.length) {
								for (int j = 0; ((j < temp.length) && (j < tableheader.length)); j++) {
									tabledata[numberofrows - 1][j] = temp[j];
								}
							}
						}
						numberofrows++;
						line = "";
						linebuffer = new StringBuffer(line);
					}
				}
				if (strequipmentid.trim().equalsIgnoreCase("3")
						|| strequipmentid.trim().equalsIgnoreCase("4")) {
					numberofrows--;
				}
				if (numberofrows > 1) {
					defaulttablemodel.setDataVector(tabledata, tableheader);
					if (sorter == null) {
						sorter = new TableSorter(defaulttablemodel);
					} else {
						sorter.setTableModel(defaulttablemodel);
					}
					if (matrixtable == null) {
						matrixtable = new JTable(sorter);
						matrixtable
								.setPreferredScrollableViewportSize(creatematrixcenter
										.getSize());
					} else {
						matrixtable.setModel(sorter);
					}
					sorter.setTableHeader(matrixtable.getTableHeader());
					browserpane = new JScrollPane(matrixtable);
					creatematrixcenterpanelsouth
							.setLayout(gridbglayoutcenterpanelsouth);
					numberofmasses = new JLabel("total number of masses  : "
							+ String.valueOf(temp.length - 4));
					gridbagconstraints.gridx = 1;
					gridbagconstraints.gridy = 1;
					gridbagconstraints.gridwidth = 1;
					gridbagconstraints.gridheight = 1;
					gridbglayoutcenterpanelsouth.setConstraints(numberofmasses,
							gridbagconstraints);
					creatematrixcenterpanelsouth.add(numberofmasses);
					numberofsamples = new JLabel("total number of samples  : "
							+ String.valueOf(numberofrows - 1));
					gridbagconstraints.gridx = 1;
					gridbagconstraints.gridy = 2;
					gridbagconstraints.gridwidth = 1;
					gridbagconstraints.gridheight = 1;
					gridbglayoutcenterpanelsouth.setConstraints(
							numberofsamples, gridbagconstraints);
					creatematrixcenterpanelsouth.add(numberofsamples);
					gridbagconstraints.gridx = 1;
					gridbagconstraints.gridy = 3;
					gridbagconstraints.gridwidth = 1;
					gridbagconstraints.gridheight = 1;
					gridbglayoutcenterpanelsouth.setConstraints(browserpane,
							gridbagconstraints);
					creatematrixcenterpanelsouth.add(browserpane);
				}
			}
		}
	}

	private void createreport() {
		reportname = strquantilethreshold.trim() + "_" + strexperimentid.trim()
				+ "_" + readdatafiles.calibtext + "_sample"
				+ strinputnumberofreplicatessample.trim() + "_binary"
				+ strthresholdbinarymatrix + "_quality.txt";
		String strinternalcalibration = "";
		if (internalcalibration) {
			strinternalcalibration = "yes " + linefeed
					+ readdatafiles.calibtext;
		} else {
			strinternalcalibration = "no";
		}
		report = "*******************************************" + linefeed
				+ "experimentid : " + strexperimentid + linefeed
				+ "experimentname : " + experimentname.getText().trim()
				+ linefeed + "Find maxima within distance (Da) : "
				+ strdeltamzsearchmaximum + linefeed
				+ "Quantile threshold peak finding : " + strquantilethreshold
				+ linefeed + "Combine peaks within distance (Da) : "
				+ strdeltamzcombine + linefeed
				+ "Noisy spectra contain peak numbers > : "
				+ str_threshold_noisy_spectra + linefeed
				+ "Maximum mass spectra per sample : "
				+ strinputnumberofreplicatessample + linefeed
				+ "threshold binary table   0 <    1 >= : "
				+ strthresholdbinarymatrix + linefeed + "Minimum mass (Da) : "
				+ strinputminimummass + linefeed + "Maximum mass (Da) : "
				+ strinputmaximummass + linefeed + "Calibration : "
				+ strinternalcalibration + linefeed
				+ "*******************************************" + linefeed
				+ "number of masses in matrix : "
				+ String.valueOf(readdatafiles.numberofmasses).trim()
				+ linefeed + "*******************************************";
		reportbuffer = new StringBuffer(report);
		totalnumberofsamples = null;
		strquery = "select count(distinct(result.sampleid)) Total_samples, "
				+ " group_code, group_.name, group_.group_id from result inner join group_ on "
				+ " result.group_id = group_.group_id inner join sample on "
				+ " sample.sampleid = result.sampleid where result.experimentid = "
				+ strexperimentid + " and "
				+ " result.type = 'fid' group by result.group_id ";
		try {
			totalnumberofsamples = jdbcconnection.returnData(strquery);
		} catch (SQLException e) {
			if (cc.debugmode) {
				e.printStackTrace();
			} else {
				JOptionPane.showMessageDialog(null, e.getMessage(), "Error",
						JOptionPane.ERROR_MESSAGE);
			}
		}
		numberofsamplesinmatrix = null;
		strquery = "select count(distinct(result.sampleid)) Samples_in_matrix, "
				+ "group_code, group_.name, group_.group_id from "
				+ "result "
				+ "inner join group_ on result.group_id = group_.group_id "
				+ "inner join sample on sample.sampleid = result.sampleid "
				+ "where result.experimentid = "
				+ strexperimentid
				+ " and quantilethreshold = '"
				+ strquantilethreshold.trim()
				+ "' and result.type = 'reduced' " + "group by result.group_id";
		try {
			numberofsamplesinmatrix = jdbcconnection.returnData(strquery);
		} catch (SQLException e) {
			if (cc.debugmode) {
				e.printStackTrace();
			} else {
				JOptionPane.showMessageDialog(null, e.getMessage(), "Error",
						JOptionPane.ERROR_MESSAGE);
			}
		}
		tolownumberofcalibratedsamples = null;
		strquery = "select count(distinct(result.sampleid)) Samples_tolowcalibrated, "
				+ "group_code, group_.name, group_.group_id "
				+ "from result inner join group_ on "
				+ "result.group_id = group_.group_id inner join sample on "
				+ "sample.sampleid = result.sampleid where result.experimentid = "
				+ strexperimentid
				+ " and "
				+ "result.quantilethreshold = '"
				+ strquantilethreshold.trim()
				+ "' and result.type like '%n<%' group "
				+ "by result.group_id ";
		try {
			tolownumberofcalibratedsamples = jdbcconnection
					.returnData(strquery);
		} catch (SQLException e) {
			if (cc.debugmode) {
				e.printStackTrace();
			} else {
				JOptionPane.showMessageDialog(null, e.getMessage(), "Error",
						JOptionPane.ERROR_MESSAGE);
			}
		}
		numberofnoisypectra = null;
		strquery = "select count(distinct(result.sampleid)) Samples_tolowcalibrated,"
				+ " group_code, group_.name, group_.group_id "
				+ " from result inner join group_ on "
				+ " result.group_id = group_.group_id inner join sample on "
				+ " sample.sampleid = result.sampleid where result.experimentid = "
				+ strexperimentid
				+ " and "
				+ " result.quantilethreshold = '"
				+ strquantilethreshold.trim()
				+ "' and result.type like '%noisy%' group "
				+ " by result.group_id ";
		try {
			numberofnoisypectra = jdbcconnection.returnData(strquery);
		} catch (SQLException e) {
			if (cc.debugmode) {
				e.printStackTrace();
			} else {
				JOptionPane.showMessageDialog(null, e.getMessage(), "Error",
						JOptionPane.ERROR_MESSAGE);
			}
		}

		for (int i = 0; i < totalnumberofsamples.length; i++) {
			reportbuffer.append(linefeed + "group : "
					+ totalnumberofsamples[i][2].toString() + "("
					+ totalnumberofsamples[i][1].toString() + ")" + linefeed
					+ "total number of samples : "
					+ totalnumberofsamples[i][0].toString() + linefeed);
			numbersampleinmatrix = "0";
			numbersamplestolowreplicates = "0";
			numbernoisysamples = "0";
			numbersamplesnotcalibrated = 0;
			for (int j = 0; j < numberofsamplesinmatrix.length; j++) {
				if (totalnumberofsamples[i][3]
						.toString()
						.trim()
						.equalsIgnoreCase(
								numberofsamplesinmatrix[j][3].toString().trim())) {
					numbersampleinmatrix = numberofsamplesinmatrix[j][0]
							.toString();
					reportbuffer.append("number of samples in matrix : "
							+ numbersampleinmatrix + linefeed);
				}
			}
			for (int j = 0; j < tolownumberofcalibratedsamples.length; j++) {
				if (totalnumberofsamples[i][3].toString().trim()
						.equalsIgnoreCase(
								tolownumberofcalibratedsamples[j][3].toString()
										.trim())) {
					numbersamplestolowreplicates = tolownumberofcalibratedsamples[j][0]
							.toString();
					reportbuffer
							.append("number of samples with to low number of replicates : "
									+ numbersamplestolowreplicates + linefeed);
				}
			}
			numbersamplesnotcalibrated = (Integer.valueOf(
					totalnumberofsamples[i][0].toString()).intValue()
					- Integer.valueOf(numbersampleinmatrix).intValue() - Integer
					.valueOf(numbersamplestolowreplicates).intValue());
			reportbuffer
					.append("number of samples not in matrix that because all spectra cannot not be calibrated or are noisy : "
							+ String.valueOf(numbersamplesnotcalibrated)
							+ linefeed);

			for (int j = 0; j < numberofnoisypectra.length; j++) {
				if (totalnumberofsamples[i][3].toString().trim()
						.equalsIgnoreCase(
								numberofnoisypectra[j][3].toString().trim())) {
					numbernoisysamples = numberofnoisypectra[j][0].toString();
					reportbuffer.append("(total number of "
							+ numbernoisysamples
							+ " sample(s) with at least one noisy spectrum)"
							+ linefeed);
				}
			}
			reportbuffer.append("*******************************************");
		}
		report = reportbuffer.toString();
		storereport();
	}

	private void storereport() {
		userhome = System.getProperty("user.home");
		fileSeparator = System.getProperty("file.separator");
		datareport = report.getBytes();
		filegrootte_kbytes = (double) (datareport.length / 1024.000);
		try {
			// Open or create the output file
			os = new FileOutputStream(userhome + fileSeparator + reportname);
			fd = os.getFD();
			os.write(datareport);
			os.flush();
			fd.sync();
			os.close();
		} catch (IOException e) {
			if (cc.debugmode) {
				e.printStackTrace();
			} else {
				JOptionPane.showMessageDialog(null, e.getMessage(), "Error",
						JOptionPane.ERROR_MESSAGE);
			}
		}
		boolean filetransported = false;
		if (ftp != null) {
		} else {
			ftp = new FTPClient();
		}
		try {
			ftp.setRemoteHost(cc.ftpremotehost);
			ftp.connect();
			ftp.login(cc.ftpuser, cc.ftppassword);
			ftp.setConnectMode(FTPConnectMode.PASV);
			ftp.setType(FTPTransferType.BINARY);
			ftp.chdir(File.separator + experimentyear + File.separator
					+ strexperimentid.trim());
			ftp.put(datareport, reportname);
			filetransported = true;
			ftp.quit();
		} catch (Exception e) {
			if (cc.debugmode) {
				e.printStackTrace();
			} else {
				JOptionPane.showMessageDialog(null, e.getMessage(), "Error",
						JOptionPane.ERROR_MESSAGE);
			}
		}
		if (filetransported) {
			tempBD = new BigDecimal(filegrootte_kbytes);
			gc = new GregorianCalendar();
			strdatum = readdatafiles.date_to_string(gc);
			strjaar = readdatafiles.get_year_date(gc);
			strtime = readdatafiles.date_to_time(gc);
			strquery = "delete from result where Experimentid = "
					+ strexperimentid.trim() + " and Quantilethreshold = '"
					+ strquantilethreshold
					+ "' and Type = \"report\" and file = '" + reportname + "'";
			updatesample = -1;
			try {
				updatesample = jdbcconnection.update_table(strquery);
			} catch (SQLException e) {
				if (cc.debugmode) {
					e.printStackTrace();
				} else {
					JOptionPane.showMessageDialog(null, e.getMessage(),
							"Error", JOptionPane.ERROR_MESSAGE);
				}
			}
			strquery = "INSERT INTO Result(Experimentid,Sampleid,Group_id"
					+ ",Date,Time,Size_KB,File,Type,Quantilethreshold,Year)"
					+ " VALUES (" + strexperimentid.trim() + ",null,null,'"
					+ strdatum + "','" + strtime + "',"
					+ tempBD.setScale(3, BigDecimal.ROUND_HALF_EVEN) + ",'"
					+ reportname + "','report','" + strquantilethreshold
					+ "','" + strjaar + "')";
			updatesample = -1;
			try {
				updatesample = jdbcconnection.update_table(strquery);
			} catch (SQLException e) {
				if (cc.debugmode) {
					e.printStackTrace();
				} else {
					JOptionPane.showMessageDialog(null, e.getMessage(),
							"Error", JOptionPane.ERROR_MESSAGE);
				}
			}
		}
	}

	public void textValueChanged(TextEvent evt) {
		if (evt.getSource() == experimentid) {
			centroidingmethod = -1;
			creatematrixcenterpanelsouth.removeAll();
			collectmatrixfiles();
			getexperimentname();
			experimentname.setText(strexperimentname);
			equipmentname.setText(strequipmentname);
			dateexperiment.setText(experimentdate);
			if (strequipmentid != null) {
				fillpanels();
				if (combomatrixtodisplay.getItemCount() > 0) {
					combomatrixtodisplay.setSelectedIndex(0);
				}
			}
		}
	}

	public void actionPerformed(ActionEvent evt) {
		if (evt.getSource() == none) {
			centroidingmethod = 0;
		}
		if (evt.getSource() == weightedmean) {
			centroidingmethod = 1;
		}
		if (evt.getSource() == Da) {
			clusteringtechnique = 2;
			fillpanels();
		}
		if (evt.getSource() == ppm) {
			clusteringtechnique = 1;
			fillpanels();
		}
		if (evt.getSource() == search) {
			cc.updatefield = experimentid;
			dialogtitle = "Search experiment";
			cc.searchtablerecorddialog = new JDialog(this.frame, dialogtitle);
			searchtablerecordpanel = new JPanel();
			cc.searchtablerecorddialog.getContentPane().add(
					searchtablerecordpanel);
			searchselection = new SearchSelection(this.cc,
					cc.searchtablerecorddialog, searchtablerecordpanel,
					this.jdbcconnection);
			wherestring = "";
			searchselection.selectbrowser("experiment", wherestring);
			cc.searchtablerecorddialog.setSize(900, 700);
			cc.searchtablerecorddialog.setVisible(true);
		}
		if (evt.getSource() == allocation) {
			if (!experimentid.getText().trim().equalsIgnoreCase("")) {
				Allocation allocation = new Allocation(cc, cc.frame, cc.pBody,
						this.jdbcconnection);
				allocation.selectexperiment(experimentid.getText().trim());

			}
		}
		if (evt.getSource() == btnwilcoxon) {
			if (!experimentid.getText().trim().equalsIgnoreCase("")) {
				CreateWilcoxon createwilcoxon = new CreateWilcoxon(cc,
						cc.frame, cc.pBody, this.jdbcconnection);
				createwilcoxon.selectexperiment(experimentid.getText().trim());
			}
		}
		if (evt.getSource() == startcreatingmatrix) {
			performtimealgnment = checkboxtimealignment.getState();
			report = "";
			readdatafiles = new Readdatafiles(cc, cc.rterm, jdbcconnection);
			strexperimentid = experimentid.getText().trim();
			internalcalibration = checkbox_internalcalibration.getState();
			strinputnumberofreplicatessample = inputnumberofreplicatessample
					.getText().trim();
			str_threshold_noisy_spectra = peaksnoisyspectra.getText().trim();
			strnumbermisfitallowed = missingcalibratiopeaksallowed.getText()
					.trim();
			systemcodeitemid = (String) odatacalibrationmasses[calibrationstandard
					.getSelectedIndex()][0];
			strquantilethreshold = inputquantilepeakfinding.getText().trim();
			strdeltamzcalib = inputdeltamzsearch.getText().trim();
			strdeltamzsearchmaximum = inputdeltamzsearch.getText().trim();
			strdeltamzcombine = inputdeltamzcombine.getText().trim();
			strinputminimummass = inputminimummass.getText().trim();
			strinputmaximummass = inputmaximummass.getText().trim();
			strthresholdbinarymatrix = inputthresholdbinarytable.getText()
					.trim();
			filtertype = "";
			if (filtercombobox.getSelectedItem().toString().equals(
					textfilter.getDescription())) {
				filtertype = "txt";
				internalcalibration = false;
			}
			if (filtercombobox.getSelectedItem().toString().equals(
					fidfilter.getDescription())) {
				filtertype = "fid";
			}
			if (filtercombobox.getSelectedItem().toString().equals(
					xmlfilter.getDescription())) {
				filtertype = "xml";
				internalcalibration = false;
			}
			if (filtercombobox.getSelectedItem().toString().equals(
					rawfilter.getDescription())) {
				filtertype = "raw";
				internalcalibration = false;
			}
			deletemasseswithcount = 0;
			if (!inputminimumcountmasses.getText().trim().equalsIgnoreCase("")) {
				if (Integer.parseInt(inputminimumcountmasses.getText().trim()) > 0) {
					deletemasseswithcount = Integer
							.parseInt(inputminimumcountmasses.getText().trim());
				}
			}
			if (!inputdeltamzsearchcalibrant.getText().trim().equalsIgnoreCase(
					"")) {
				strdeltamzsearchcalibrants = inputdeltamzsearchcalibrant
						.getText().trim();
			}
			if (!inputwindowcentroiding.getText().trim().equalsIgnoreCase("")) {
				deltaxcentroiding = Double.parseDouble(inputwindowcentroiding
						.getText().trim());
			}
			if (!inputlimitcentroiding.getText().trim().equalsIgnoreCase("")) {
				limitshiftcentroiding = Double
						.parseDouble(inputlimitcentroiding.getText().trim());
			}
			ndiv = 20;
			if (!inputsingnaltonoiseinparts.getText().trim().equalsIgnoreCase(
					"")) {
				try {
					ndiv = Integer.getInteger(
							inputsingnaltonoiseinparts.getText().trim())
							.intValue();
				} catch (Exception e) {
				}
			}
			LorentzfactorA = 0;
			GaussfactorB = 0;
			if (!inputGaussianfaktor.getText().trim().equalsIgnoreCase("")) {
				try {
					GaussfactorB = Double.parseDouble(inputGaussianfaktor
							.getText().trim());
				} catch (Exception ex) {
				}
			}
			if (!inputLorentzfactorA.getText().trim().equalsIgnoreCase("")) {
				try {
					LorentzfactorA = Double.parseDouble(inputLorentzfactorA
							.getText().trim());
				} catch (Exception ex) {
				}
			}
			zerofillingfactor = 1;
			if (!inputzerofillingfaktor.getText().trim().equalsIgnoreCase("")) {
				try {
					zerofillingfactor = Integer.parseInt(inputzerofillingfaktor
							.getText().trim());
				} catch (Exception ex) {
				}
			}
			if (strequipmentid.trim().equalsIgnoreCase("2")) {
				monoistopefinding = checkdeisotoping.getState();
			} else {
				monoistopefinding = false;
			}
			deltatimecombine = 0;
			if (strequipmentid.trim().equalsIgnoreCase("3")
					|| strequipmentid.trim().equalsIgnoreCase("4")) {
				if (!input_time_widow_lc_ms.getText().trim().equalsIgnoreCase(
						"")) {
					if (Double.parseDouble(input_time_widow_lc_ms.getText()
							.trim()) > 0) {
						deltatimecombine = Double
								.parseDouble(input_time_widow_lc_ms.getText()
										.trim());
					}
				}
			}
			if (!isotopicdistance.getText().trim().equalsIgnoreCase("")) {
				if (Double.parseDouble(isotopicdistance.getText().trim()) > 0) {
					c13_c12 = Double.parseDouble(isotopicdistance.getText()
							.trim());
				}
			}
			if (!deviation_isotopicdistance.getText().trim().equalsIgnoreCase(
					"")) {
				if (Double.parseDouble(deviation_isotopicdistance.getText()
						.trim()) > 0) {
					percent_deviation_isotopic_distance = Double
							.parseDouble(deviation_isotopicdistance.getText()
									.trim());
				}
			}
			if (!inputvarianceisotopicdistance.getText().trim()
					.equalsIgnoreCase("")) {
				if (Double.parseDouble(inputvarianceisotopicdistance.getText()
						.trim()) > 0) {
					percent_stdevisotopingdistance = Double
							.parseDouble(inputvarianceisotopicdistance
									.getText().trim());
				}
			}
			numberpointstimealignment = 100;
			if (!inputpointstimealignment.getText().trim().equalsIgnoreCase("")) {
				if (Integer.parseInt(inputpointstimealignment.getText().trim()) > 0) {
					numberpointstimealignment = Integer
							.parseInt(inputpointstimealignment.getText().trim());
				}
			}
			timeclusteringtechnique = 2;
			readdatafiles.creatematrix(experimentyear, strexperimentid,
					internalcalibration, strinputnumberofreplicatessample,
					str_threshold_noisy_spectra, strnumbermisfitallowed,
					systemcodeitemid, strquantilethreshold,
					strdeltamzsearchmaximum, strdeltamzcombine,
					strinputminimummass, strinputmaximummass,
					strthresholdbinarymatrix, clusteringtechnique,
					strequipmentid.trim(), filtertype, peakfindmethod,
					deletemasseswithcount, strdeltamzsearchcalibrants, ndiv,
					deltaxcentroiding, limitshiftcentroiding,
					centroidingmethod, GaussfactorB, LorentzfactorA,
					zerofillingfactor, deltatimecombine,
					timeclusteringtechnique, monoistopefinding, c13_c12,
					percent_stdevisotopingdistance,
					percent_deviation_isotopic_distance, performtimealgnment,
					numberpointstimealignment);
			createreport();
			if (readdatafiles != null) {
				//System.out.println("verwijder readdatafiles");
				readdatafiles = null;
			}
			displaynewmatrix();
		}
		if (evt.getSource() == combomatrixtodisplay) {
			int test = combomatrixtodisplay.getSelectedIndex();
			if (test + 1 <= odatamatrixfiles.length) {
				displaymatrix((String) odatamatrixfiles[test][1]);
				frame.setVisible(true);
			}
		}
		if (evt.getSource() == creatematrixmethodcombobox) {
			int test = creatematrixmethodcombobox.getSelectedIndex();
			peakfindmethod = test + 1;
			fillpanels();
		}
	}
}
