# Supplementary material for: A software application for comparing large numbers of high resolution MALDI-FTICR MS spectra demonstrated by searching candidate biomarkers for glioma blood vessel formation
Source: BMC Bioinformatics. 2008 Mar 1;9:133. doi: 10.1186/1471-2105-9-133 (PMC2323386; doi:10.1186/1471-2105-9-133)
Supplement: Additional file 11 — Java Source code. [file 1471-2105-9-133-S11.zip › proteomics/FastFourierTransform.java]

package proteomics;

public class FastFourierTransform {
	int n;

	int nu;

	int n2;

	int nu1;

	double tr;

	double ti;

	double p;

	double arg;

	double c;

	double s;

	private int bitrev(int j) {
		int j2;
		int j1 = j;
		int k = 0;
		for (int i = 1; i <= nu; i++) {
			j2 = j1 / 2;
			k = 2 * k + j1 - 2 * j2;
			j1 = j2;
		}
		return k;
	}

	public final void fftMag(FTMSdata xre, double[] xim) {
		n = xre.data.length;
		nu = (int) (Math.log(n) / Math.log(2));
		n2 = n / 2;
		nu1 = nu - 1;
		for (int i = 0; i < n; i++) {
			xim[i] = 0.0f;
		}
		int k = 0;
		for (int l = 1; l <= nu; l++) {
			while (k < n) {
				for (int i = 1; i <= n2; i++) {
					p = bitrev(k >> nu1);
					arg = 2 * (float) Math.PI * p / n;
					c = (double) Math.cos(arg);
					s = (double) Math.sin(arg);
					tr = xre.data[k + n2] * c + xim[k + n2] * s;
					ti = xim[k + n2] * c - xre.data[k + n2] * s;
					xre.data[k + n2] = xre.data[k] - tr;
					xim[k + n2] = xim[k] - ti;
					xre.data[k] += tr;
					xim[k] += ti;
					k++;
				}
				k += n2;
			}
			k = 0;
			nu1--;
			n2 = n2 / 2;
		}
		k = 0;
		int r;
		while (k < n) {
			r = bitrev(k);
			if (r > k) {
				tr = xre.data[k];
				ti = xim[k];
				xre.data[k] = xre.data[r];
				xim[k] = xim[r];
				xre.data[r] = tr;
				xim[r] = ti;
			}
			k++;
		}
		xre.data[0] = (double) (Math.sqrt(xre.data[0] * xre.data[0] + xim[0]
				* xim[0]))
				/ n;
		for (int i = 1; i < n / 2; i++)
			xre.data[i] = 2
					* (float) (Math.sqrt(xre.data[i] * xre.data[i] + xim[i]
							* xim[i])) / n;

	}
}
