# Supplementary material for: A software application for comparing large numbers of high resolution MALDI-FTICR MS spectra demonstrated by searching candidate biomarkers for glioma blood vessel formation
Source: BMC Bioinformatics. 2008 Mar 1;9:133. doi: 10.1186/1471-2105-9-133 (PMC2323386; doi:10.1186/1471-2105-9-133)
Supplement: Additional file 11 — Java Source code. [file 1471-2105-9-133-S11.zip › proteomics/FidFilter.java]

/*
 * Created on May 9, 2005
 *
 * TODO To change the template for this generated file go to
 * Window - Preferences - Java - Code Style - Code Templates
 */
package proteomics;

import java.io.File;

/**
 * @author 836640
 * 
 * TODO To change the template for this generated type comment go to Window -
 * Preferences - Java - Code Style - Code Templates
 */
class FidFilter extends SuffixAwareFilter {
	String suffix;

	boolean fid_in_name = false;

	public boolean accept(File f) {
		suffix = getSuffix(f);
		fid_in_name = false;
		if (f.getName().trim().length() > 3) {
			if (f.getName().trim().substring(f.getName().trim().length() - 3,
					f.getName().trim().length()).equalsIgnoreCase("fid")) {
				fid_in_name = true;
			}
		}
		if (suffix != null) {
			return super.accept(f) || suffix.equals("fid")
					|| (fid_in_name && suffix.equals("leeg"));
		} else {
			return super.accept(f);
		}
	}

	public String getDescription() {
		return "Fid Files (fid)";
	}
}
