# Supplementary material for: A software application for comparing large numbers of high resolution MALDI-FTICR MS spectra demonstrated by searching candidate biomarkers for glioma blood vessel formation
Source: BMC Bioinformatics. 2008 Mar 1;9:133. doi: 10.1186/1471-2105-9-133 (PMC2323386; doi:10.1186/1471-2105-9-133)
Supplement: Additional file 11 — Java Source code. [file 1471-2105-9-133-S11.zip › proteomics/FileChooser.java]

package proteomics;

import java.awt.*;
import java.awt.event.*;
import java.beans.*;
import java.io.File;
import javax.swing.*;
import javax.swing.filechooser.FileFilter;
import java.sql.SQLException;
import java.util.*;

public class FileChooser extends JFrame implements ActionListener,
		PropertyChangeListener, TextListener {

	/**
	 * 
	 */
	private static final long serialVersionUID = 4471055985516986723L;

	Allocation allocation;

	TextFilter textfilter;

	XMLFilter xmlfilter;

	RawFilter rawfilter;

	FidFilter fidfilter;

	JFrame test;

	JFrame frame;

	JTextArea textArea;

	ButtonGroup btngroup = new ButtonGroup();

	JFileChooser fileChooser = new JFileChooser();

	SuffixAwareFilter suffixAwarefilter;

	JDialog jd;

	JComboBox equipmentcombo;

	TextField equipmentid;

	TextField experimentid;

	TextField experimentname;

	TextField tekstprogessbar;

	JButton search = new JButton("Search");

	JRadioButton existradio = new JRadioButton("Existing");

	JRadioButton newradio = new JRadioButton("New");

	Vector<File[]> filevector = new Vector<File[]>();

	Vector<File[]> directoryvector;

	String equipmentnames[];

	String newexperimentid;

	String existingexperimentid;

	String inputexperimentid;

	String strquery;

	String dialogtitle;

	String wherestring;

	String strexperimentname;

	String prop;

	String pad;

	String strmaand;

	String sqlstring;

	String experimentvalue;

	String filtertype;

	String suffix;

	String InvalidFile;

	String type;

	String latestexperimentid;

	ControlCenter cc;

	JDBC jdbcconnection;

	SearchSelection searchselection;

	Object[][] odataequipment;

	Object[][] odataexperiment;

	Object[][] odataexperimentname;

	Object[][] filesolreadyindatabase;

	String[] strfilesolreadyindatabase;

	JLabel labelexperimentname;

	JLabel equipmentidlabel;

	JLabel experimentidlabel;

	JPanel toppanel;

	JPanel emptypanel;

	JPanel buttonpanel;

	JPanel panelequipment;

	JPanel panelexperiment;

	JPanel panelequipmentleft;

	JPanel panelequipmentright;

	JPanel panelexperimentleft;

	JPanel panelexperimentright;

	JPanel searchtablerecordpanel;

	JPanel progressPanel;

	JPanel comboboxpanel;

	JPanel tekstprogressbarpanel;

	ScrollPane buttonscrollpane;

	JOptionPane optionsearch;

	JProgressBar progressbar;

	GridBagLayout gridbagequipment;

	GridBagConstraints constraintsequipment;

	GridBagLayout gridbagexperiment;

	GridBagConstraints constraintsexperiment;

	Color colorgrey = new Color(204, 204, 204);

	boolean newexperiment = false;

	File[] filesindir;

	File[] onlyfiles;

	File[] directories_in_dir;

	File[] filesanddirs_in_dir;

	File[] allsubdirectories;

	File[] name;

	File curFile;

	int countnumberoffiles;

	int oldindex;

	int newindex;

	int count_of_dirs_in_dir;

	int newindexdirectories;

	int total_number_of_subdirectories;

	int newindexsubdirectories;

	int dag;

	int maand;

	int jaar;

	int uur;

	int min;

	int sec;

	int numberofrows;

	int progresscount;

	int teller;

	Date datum;

	float filegrootte_kbytes;

	ReadTextFile readtexfile;

	FileTransfer filetransfer;

	JComboBox topcombobox;

	File parent1;

	File parent2;

	File parent3;

	File parent4;

	boolean booleanfileolreadyindatabase;

	boolean debugmode = true;

	GregorianCalendar cal;

	long lastmod;

	StringBuffer stringbufferfilename;

	public FileChooser(ControlCenter cc, JDBC jdbcconnection) {
		this.cc = cc;
		this.jdbcconnection = jdbcconnection;
		show_equipment();
		analyze_path();
	}

	public void show_equipment() {
		try {
			strquery = "select equipmentid, name from Equipment order by name";
			odataequipment = jdbcconnection.returnData(strquery);
			equipmentnames = new String[odataequipment.length];
			for (int i = 0; i <= (odataequipment.length - 1); i++) {
				equipmentnames[i] = (String) odataequipment[i][1];
			}
		} catch (SQLException e) {
			if (debugmode) {
				e.printStackTrace();
			} else {
				JOptionPane.showMessageDialog(null, e.getMessage(), "Error",
						JOptionPane.ERROR_MESSAGE);
			}
		}
	}

	public void displayexperimentid() {
		try {
			strquery = "select max(experimentid) + 1 from Experiment";
			odataexperiment = jdbcconnection.returnData(strquery);
			if (odataexperiment.length > 0) {
				newexperimentid = (String) odataexperiment[0][0];
				experimentvalue = newexperimentid;

			} else {
				newexperimentid = "1";
			}
		} catch (SQLException e) {
			if (debugmode) {
				e.printStackTrace();
			} else {
				JOptionPane.showMessageDialog(null, e.getMessage(), "Error",
						JOptionPane.ERROR_MESSAGE);
			}
		}
	}

	public void newexperimentid() {
		try {
			strquery = "select max(experimentid) from Experiment";
			odataexperiment = jdbcconnection.returnData(strquery);
			if (odataexperiment.length > 0) {
				newexperimentid = (String) odataexperiment[0][0];
			} else {
				newexperimentid = "1";
			}
		} catch (SQLException e) {
			if (debugmode) {
				e.printStackTrace();
			} else {
				JOptionPane.showMessageDialog(null, e.getMessage(), "Error",
						JOptionPane.ERROR_MESSAGE);
			}
		}
	}

	public void analyze_path() {
		File[] name = getFiles();
		if (name != null) {
			if (newexperiment == true) {
				createnewexperiment(experimentname.getText());
				newexperimentid();
				inputexperimentid = newexperimentid;
			} else {
				inputexperimentid = experimentid.getText().trim();
			}
			filesAndDirs(name);
			getFileInfo(filevector);
		}
	}

	private void dummy() {
	}

	private File[] getFiles() {
		equipmentcombo = new JComboBox(equipmentnames);
		equipmentcombo.setSelectedIndex(-1);
		equipmentcombo.setEditable(false);
		equipmentcombo.setLightWeightPopupEnabled(false);
		equipmentcombo.addActionListener(this);
		toppanel = new JPanel();
		buttonpanel = new JPanel();
		buttonpanel.setLayout(new BorderLayout());
		panelequipment = new JPanel();
		panelequipment.setLayout(new BorderLayout());
		panelequipment.setBorder(BorderFactory.createTitledBorder("Equipment"));
		panelequipmentleft = new JPanel();
		panelequipmentright = new JPanel();
		panelequipment.add(panelequipmentleft, BorderLayout.WEST);
		panelequipment.add(panelequipmentright, BorderLayout.CENTER);
		gridbagequipment = new GridBagLayout();
		panelequipmentleft.setLayout(gridbagequipment);
		constraintsequipment = new GridBagConstraints();
		constraintsequipment.anchor = GridBagConstraints.FIRST_LINE_START;
		constraintsequipment.insets = new Insets(2, 2, 2, 2);
		constraintsequipment.gridx = 0;
		constraintsequipment.gridy = 0;
		constraintsequipment.gridwidth = 2;
		constraintsequipment.gridheight = 1;
		gridbagequipment.setConstraints(equipmentcombo, constraintsequipment);
		panelequipmentleft.add(equipmentcombo);
		equipmentidlabel = new JLabel(" ID");
		constraintsequipment.gridx = 0;
		constraintsequipment.gridy = 1;
		constraintsequipment.gridwidth = 1;
		constraintsequipment.gridheight = 1;
		gridbagequipment.setConstraints(equipmentidlabel, constraintsequipment);
		panelequipmentleft.add(equipmentidlabel);
		equipmentid = new TextField(20);
		constraintsequipment.gridx = 1;
		constraintsequipment.gridy = 1;
		constraintsequipment.gridwidth = 1;
		constraintsequipment.gridheight = 1;
		gridbagequipment.setConstraints(equipmentid, constraintsequipment);
		panelequipmentleft.add(equipmentid);
		panelexperiment = new JPanel();
		panelexperiment.setLayout(new BorderLayout());
		panelexperiment.setBorder(BorderFactory
				.createTitledBorder("Experiment"));
		panelexperimentleft = new JPanel();
		panelexperimentright = new JPanel();
		panelexperiment.add(panelexperimentleft, BorderLayout.WEST);
		panelexperiment.add(panelexperimentright, BorderLayout.CENTER);
		gridbagexperiment = new GridBagLayout();
		panelexperimentleft.setLayout(gridbagexperiment);
		constraintsexperiment = new GridBagConstraints();
		constraintsexperiment.anchor = GridBagConstraints.FIRST_LINE_START;
		constraintsexperiment.insets = new Insets(2, 2, 2, 2);
		existradio.addActionListener(this);
		existradio.setSelected(true);
		existradio.setMnemonic(KeyEvent.VK_0);
		btngroup.add(existradio);
		newradio.addActionListener(this);
		newradio.setMnemonic(KeyEvent.VK_1);
		btngroup.add(newradio);
		constraintsexperiment.gridx = 1;
		constraintsexperiment.gridy = 0;
		constraintsexperiment.gridwidth = 1;
		constraintsexperiment.gridheight = 1;
		gridbagexperiment.setConstraints(newradio, constraintsexperiment);
		panelexperimentleft.add(newradio);
		constraintsexperiment.gridx = 2;
		constraintsexperiment.gridy = 0;
		constraintsexperiment.gridwidth = 1;
		constraintsexperiment.gridheight = 1;
		gridbagexperiment.setConstraints(existradio, constraintsexperiment);
		panelexperimentleft.add(existradio);
		experimentidlabel = new JLabel(" ID");
		constraintsexperiment.gridx = 0;
		constraintsexperiment.gridy = 1;
		constraintsexperiment.gridwidth = 1;
		constraintsexperiment.gridheight = 1;
		gridbagexperiment.setConstraints(experimentidlabel,
				constraintsexperiment);
		panelexperimentleft.add(experimentidlabel);
		experimentid = new TextField(20);
		experimentid.addTextListener(this);
		constraintsexperiment.gridx = 1;
		constraintsexperiment.gridy = 1;
		constraintsexperiment.gridwidth = 1;
		constraintsexperiment.gridheight = 1;
		gridbagexperiment.setConstraints(experimentid, constraintsexperiment);
		panelexperimentleft.add(experimentid);
		constraintsexperiment.gridx = 2;
		constraintsexperiment.gridy = 1;
		constraintsexperiment.gridwidth = 1;
		constraintsexperiment.gridheight = 1;
		search.addActionListener(this);
		gridbagexperiment.setConstraints(search, constraintsexperiment);
		panelexperimentleft.add(search);
		labelexperimentname = new JLabel("Name");
		constraintsexperiment.gridx = 0;
		constraintsexperiment.gridy = 2;
		constraintsexperiment.gridwidth = 1;
		constraintsexperiment.gridheight = 1;
		gridbagexperiment.setConstraints(labelexperimentname,
				constraintsexperiment);
		panelexperimentleft.add(labelexperimentname);
		experimentname = new TextField(30);
		experimentname.setEnabled(false);
		experimentname.setBackground(colorgrey);
		constraintsexperiment.gridx = 1;
		constraintsexperiment.gridy = 2;
		constraintsexperiment.gridwidth = 2;
		constraintsexperiment.gridheight = 1;
		gridbagexperiment.setConstraints(experimentname, constraintsexperiment);
		panelexperimentleft.add(experimentname);
		buttonpanel.add(panelequipment, BorderLayout.NORTH);
		buttonpanel.add(panelexperiment, BorderLayout.CENTER);
		BorderLayout bdlayout = new BorderLayout();
		toppanel.setLayout(bdlayout);
		emptypanel = new JPanel();
		Dimension fill = new Dimension(5, 5);
		Box.Filler vFill = new Box.Filler(fill, fill, fill);
		emptypanel.add(vFill);
		toppanel.add(emptypanel, BorderLayout.WEST);
		buttonscrollpane = new ScrollPane();
		buttonscrollpane.setSize(new Dimension(320, 220));
		buttonscrollpane.add(buttonpanel);
		toppanel.add(buttonscrollpane, BorderLayout.CENTER);
		fileChooser.setAccessory(toppanel);
		rawfilter = new RawFilter();
		fileChooser.addChoosableFileFilter(rawfilter);
		textfilter = new TextFilter();
		fileChooser.addChoosableFileFilter(textfilter);
		xmlfilter = new XMLFilter();
		fileChooser.addChoosableFileFilter(xmlfilter);
		fidfilter = new FidFilter();
		fileChooser.addChoosableFileFilter(fidfilter);
		fileChooser.isValidateRoot();
		fileChooser.setFileSelectionMode(JFileChooser.FILES_AND_DIRECTORIES);
		fileChooser.setMultiSelectionEnabled(true);
		comboboxpanel = (JPanel) fileChooser.getComponent(0);
		topcombobox = (JComboBox) comboboxpanel.getComponent(2);
		topcombobox.setLightWeightPopupEnabled(false);
		newradio.setSelected(true);
		newexperiment = true;
		disablefields();
		fileChooser.addPropertyChangeListener(this);
		int result = fileChooser.showOpenDialog(this);
		if (result == JFileChooser.CANCEL_OPTION) {
			this.setVisible(false);
			this.dispose();
			File[] fileName = null;
			return fileName;
		}
		if (equipmentid.getText().trim().equals("")
				|| experimentname.getText().trim().equals("")
				|| experimentid.getText().trim().equals("")) {
			JOptionPane.showMessageDialog(this,
					"Choose equipment and experiment");
			FileChooser filechooser = new FileChooser(cc, jdbcconnection);
			filechooser.dummy();
			this.setVisible(false);
			this.dispose();
			File[] fileName = null;
			return fileName;
		}
		File[] fileName = fileChooser.getSelectedFiles();
		boolean invalidfile = false;
		for (int i = 0; i <= (fileName.length - 1); i++) {
			if ((!fileName[i].isDirectory()) && (!fileName[i].isFile())) {
				invalidfile = true;
				InvalidFile = "Invalid File Name "
						+ fileName[i].getAbsolutePath();
				JOptionPane.showMessageDialog(this, InvalidFile,
						"Invalid File Name", JOptionPane.ERROR_MESSAGE);
			}
		}
		if (invalidfile == true) {
			this.setVisible(false);
			this.dispose();
			File[] fileName2 = null;
			return fileName2;
		}
		progressPanel = new JPanel();
		tekstprogressbarpanel = new JPanel();
		tekstprogessbar = new TextField(70);
		tekstprogressbarpanel.add(tekstprogessbar);
		jd = new JDialog();
		jd.setLocation(200, 200);
		progressbar = new JProgressBar(0, 100);
		progressbar.setValue(0);
		progressbar.setStringPainted(true);
		progressPanel.add(progressbar);
		jd.getContentPane().add(progressPanel, BorderLayout.NORTH);
		jd.getContentPane().add(tekstprogressbarpanel, BorderLayout.CENTER);
		jd.setSize(600, 100);
		jd.setTitle("Progress");
		jd.setVisible(true);
		tekstprogessbar.setBackground(Color.YELLOW);
		tekstprogessbar.setEnabled(false);
		tekstprogessbar.setText("Collecting files");
		progressbar.paintImmediately(progressbar.getVisibleRect());
		if ((fileName[0] == null) || (fileName[0].getName().equals(""))) {
			JOptionPane.showMessageDialog(this, "Invalid File Name",
					"Invalid File Name", JOptionPane.ERROR_MESSAGE);
			System.exit(1);
		}
		return fileName;
	}

	public void disablefields() {
		if (newexperiment == true) {
			displayexperimentid();
			if (newexperimentid == null) {
				newexperimentid = "1";
			}
			experimentid.setText(newexperimentid);
			experimentname.setText("Experiment " + newexperimentid);
			search.setEnabled(false);
		} else {
			experimentid.setText(existingexperimentid);
			experimentname.setBackground(colorgrey);
			experimentname.setText("");
			search.setEnabled(true);
		}
		experimentid.setEnabled(false);
		experimentid.setBackground(colorgrey);
		equipmentid.setEnabled(false);
		equipmentid.setBackground(colorgrey);
	}

	public void filesAndDirs(File[] name) {
		add_files_to_filevector(name);
		search_Directories(name);
	}

	public void add_files_to_filevector(File[] filesanddirs) {
		countnumberoffiles = 0;
		for (int i = 0; i <= (filesanddirs.length - 1); i++) {
			if (filesanddirs[i].isFile()) {
				countnumberoffiles++;
			}
		}
		onlyfiles = null;
		onlyfiles = new File[countnumberoffiles];
		oldindex = 0;
		progressbar.setValue(0);
		progressbar.paintImmediately(progressbar.getVisibleRect());
		progressbar.setMaximum(filesanddirs.length - 1);
		for (int i = 0; i <= (filesanddirs.length - 1); i++) {
			progressbar.setValue(i);
			progressbar.paintImmediately(progressbar.getVisibleRect());
			tekstprogessbar.setText("Collecting files... "
					+ filesanddirs[i].getAbsolutePath());
			progressbar.paintImmediately(progressbar.getVisibleRect());
			if (filesanddirs[i].isFile()) {
				onlyfiles[oldindex] = filesanddirs[i];
				oldindex++;
			}
		}
		filevector.add(onlyfiles);
	}

	public void search_Directories(File[] filesanddirs) {
		filesanddirs_in_dir = null;
		directories_in_dir = null;
		directoryvector = new Vector<File[]>();
		for (int i = 0; i <= (filesanddirs.length - 1); i++) {
			if (filesanddirs[i].isDirectory()) // output directory listing
			{
				add_files_in_dir_to_filevector(filesanddirs[i]);
				filesanddirs_in_dir = filesanddirs[i].listFiles();
				count_of_dirs_in_dir = 0;
				for (int k = 0; k < filesanddirs_in_dir.length; k++) {
					if (filesanddirs_in_dir[k].isDirectory()) {
						count_of_dirs_in_dir++;
					}
				}
				directories_in_dir = new File[count_of_dirs_in_dir];
				newindexdirectories = 0;
				for (int k = 0; k < filesanddirs_in_dir.length; k++) {
					if (filesanddirs_in_dir[k].isDirectory()) {
						directories_in_dir[newindexdirectories] = filesanddirs_in_dir[k];
						newindexdirectories++;
					}
				}
				directoryvector.add(directories_in_dir);
			}
		}
		allsubdirectories = null;
		total_number_of_subdirectories = 0;
		for (int k = 0; k <= (directoryvector.size() - 1); k++) {
			File testfile[];
			testfile = (File[]) directoryvector.get(k);
			total_number_of_subdirectories = (total_number_of_subdirectories + testfile.length);
		}
		allsubdirectories = new File[total_number_of_subdirectories];
		newindexsubdirectories = 0;
		for (int k = 0; k <= (directoryvector.size() - 1); k++) {
			File testfile[];
			testfile = (File[]) directoryvector.get(k);
			for (int l = 0; l <= (testfile.length - 1); l++) {
				allsubdirectories[newindexsubdirectories] = testfile[l];
				newindexsubdirectories++;
			}
		}
		if (allsubdirectories.length > 0) {
			filesAndDirs(allsubdirectories);
		}
	}

	public void add_files_in_dir_to_filevector(File directory) {
		filesindir = null;
		filesindir = directory.listFiles();
		countnumberoffiles = 0;
		for (int i = 0; i < filesindir.length; i++) {
			if (filesindir[i].isFile()) {
				countnumberoffiles++;
			}
		}
		onlyfiles = null;
		onlyfiles = new File[countnumberoffiles];
		newindex = 0;
		for (int i = 0; i < filesindir.length; i++) {
			if (filesindir[i].isFile()) {
				onlyfiles[newindex] = filesindir[i];
				newindex++;
			}
		}
		filevector.add(onlyfiles);
	}

	public String date_to_string(GregorianCalendar gc) {
		dag = gc.get(GregorianCalendar.DAY_OF_MONTH);
		maand = (gc.get(GregorianCalendar.MONTH) + 1);
		jaar = gc.get(GregorianCalendar.YEAR);
		if (jaar < 1000) {
			jaar = (jaar + 1900);
		}
		uur = gc.get(GregorianCalendar.HOUR_OF_DAY);
		min = gc.get(GregorianCalendar.MINUTE);
		sec = gc.get(GregorianCalendar.SECOND);
		String datestring = String.valueOf(jaar) + "-" + String.valueOf(maand)
				+ "-" + String.valueOf(dag);
		return datestring;
	}

	public String get_year_date(GregorianCalendar gc) {
		jaar = gc.get(GregorianCalendar.YEAR);
		if (jaar < 1000) {
			jaar = (jaar + 1900);
		}
		return String.valueOf(jaar).trim();
	}

	public String date_to_time(GregorianCalendar gc) {
		uur = gc.get(GregorianCalendar.HOUR_OF_DAY);
		min = gc.get(GregorianCalendar.MINUTE);
		sec = gc.get(GregorianCalendar.SECOND);
		String datestring = String.valueOf(uur) + ":" + String.valueOf(min)
				+ ":" + String.valueOf(sec);
		return datestring;
	}

	public void getFileInfo(Vector<File[]> filevector) {
		filtertype = null;
		FileFilter filefilter = fileChooser.getFileFilter();
		if (filefilter.equals(textfilter) == true) {
			filtertype = "text";
		}
		if (filefilter.equals(fidfilter) == true) {
			filtertype = "fid";
		}
		if (filefilter.equals(xmlfilter) == true) {
			filtertype = "xml";
		}
		if (filefilter.equals(rawfilter) == true) {
			filtertype = "raw";
		}
		progresscount = 0;
		for (int i = 0; i <= (filevector.size() - 1); i++) {
			File progress[];
			progress = (File[]) filevector.get(i);
			for (int j = 0; j <= progress.length - 1; j++) {
				suffix = null;
				suffixAwarefilter = new SuffixAwareFilter();
				suffix = suffixAwarefilter.getSuffix(progress[j]);
				if ((suffix.equals("txt") && filtertype.equals("text"))
						|| (suffix.equals("fid") && filtertype.equals("fid"))
						|| (suffix.equals("acqu") && filtertype.equals("fid"))
						|| (suffix.equals("xml") && filtertype.equals("xml"))
						|| (suffix.equals("raw") && filtertype.equals("raw"))
						|| (suffix.equals("acqus") && filtertype.equals("fid"))) {
					progresscount++;
				}
			}
		}
		name = null;
		progressbar.setValue(0);
		progressbar.setMaximum(progresscount);
		tekstprogessbar.setText("Preparing SQL statement ...");
		progressbar.paintImmediately(progressbar.getVisibleRect());
		sqlstring = "Select File from Result where experimentid = "
				+ inputexperimentid;
		try {
			filesolreadyindatabase = jdbcconnection.returnData(sqlstring);
		} catch (SQLException e) {
			if (debugmode) {
				e.printStackTrace();
			} else {
				JOptionPane.showMessageDialog(null, e.getMessage(), "Error",
						JOptionPane.ERROR_MESSAGE);
			}
		}
		strfilesolreadyindatabase = new String[filesolreadyindatabase.length];
		for (int i = 0; i <= (filesolreadyindatabase.length - 1); i++) {
			strfilesolreadyindatabase[i] = (String) filesolreadyindatabase[i][0];
		}
		teller = 0;
		try {
			jdbcconnection.init_batch();
		} catch (SQLException e) {
			if (debugmode) {
				e.printStackTrace();
			} else {
				JOptionPane.showMessageDialog(null, e.getMessage(), "Error",
						JOptionPane.ERROR_MESSAGE);
			}
		}
		for (int i = 0; i <= (filevector.size() - 1); i++) {
			name = (File[]) filevector.get(i);
			for (int j = 0; j <= name.length - 1; j++) {
				datum = (new Date(name[j].lastModified()));
				lastmod = name[j].lastModified();
				cal = new GregorianCalendar();
				cal.setTimeInMillis(lastmod);
				filegrootte_kbytes = (float) (name[j].length() / 1024.000);
				suffix = null;
				suffixAwarefilter = new SuffixAwareFilter();
				suffix = suffixAwarefilter.getSuffix(name[j]);
				if ((suffix.equals("txt") && (filtertype.equals("text")))
						|| (suffix.equals("fid") && (filtertype.equals("fid")))
						|| (suffix.equals("acqu") && (filtertype.equals("fid")))
						|| (suffix.equals("xml") && (filtertype.equals("xml")))
						|| (suffix.equals("raw") && (filtertype.equals("raw")))
						|| (suffix.equals("acqus") && (filtertype.equals("fid")))) {
					teller++;
					progressbar.setValue(teller);
					progressbar.paintImmediately(progressbar.getVisibleRect());
					String filename = name[j].getName();
					if (suffix.equals("fid") || suffix.equals("acqu")
							|| suffix.equals("xml") || suffix.equals("raw")
							|| suffix.equals("acqus")) {
						parent1 = name[j].getParentFile();
						parent2 = parent1.getParentFile();
						parent3 = parent2.getParentFile();
						parent4 = parent3.getParentFile();
						stringbufferfilename = new StringBuffer();
						if (parent4 != null
								&& !parent4.getName().trim().equalsIgnoreCase(
										"")) {
							stringbufferfilename.append(parent4.getName()
									.trim()
									+ "_");
						}
						if (parent3 != null
								&& !parent3.getName().trim().equalsIgnoreCase(
										"")) {
							stringbufferfilename.append(parent3.getName()
									.trim()
									+ "_");
						} else {
							stringbufferfilename = new StringBuffer();
						}
						if (parent2 != null
								&& !parent2.getName().trim().equalsIgnoreCase(
										"")) {
							stringbufferfilename.append(parent2.getName()
									.trim()
									+ "_");
						} else {
							stringbufferfilename = new StringBuffer();
						}
						if (parent1 != null
								&& !parent1.getName().trim().equalsIgnoreCase(
										"")) {
							stringbufferfilename.append(parent1.getName()
									.trim()
									+ "_");
						} else {
							stringbufferfilename = new StringBuffer();
						}
						stringbufferfilename.append(name[j].getName().trim());
						filename = stringbufferfilename.toString();
					} else if (suffix.equals("txt")) {
						parent1 = name[j].getParentFile();
						if (parent1.getName().trim().equalsIgnoreCase("")) {
							filename = name[j].getName().trim();
						} else {
							filename = parent1.getName().trim() + "_"
									+ name[j].getName().trim();
						}
					}
					// AANMAKEN RESULT RECORDS
					booleanfileolreadyindatabase = false;
					for (int k = 0; k <= (strfilesolreadyindatabase.length - 1); k++) {
						if (filename.trim().equalsIgnoreCase(
								strfilesolreadyindatabase[k].trim())) {
							booleanfileolreadyindatabase = true;
							break;
						}
					}
					if (!booleanfileolreadyindatabase) {
						type = suffix.toString().trim();
						if (type.equals("fid") && (filegrootte_kbytes < 5)) {
							type = "zero(fid)";
						}
						if ((equipmentid.getText().trim().equalsIgnoreCase("2"))
								&& (filename.indexOf("peaklist") > -1)
								&& (type.trim().equalsIgnoreCase("xml"))) {
							type = "zero(xml)";
						}
						sqlstring = "INSERT INTO Result(Experimentid, Sampleid, Date, Time, Size_KB, File, Type,Year) "
								+ "VALUES ("
								+ inputexperimentid
								+ ",null,'"
								+ date_to_string(cal)
								+ "','"
								+ date_to_time(cal)
								+ "',"
								+ filegrootte_kbytes
								+ ",'"
								+ filename
								+ "','"
								+ type
								+ "','"
								+ get_year_date(cal) + "')";

						try {
							jdbcconnection.add_update_batch(sqlstring);
						} catch (SQLException e) {
							if (debugmode) {
								e.printStackTrace();
							} else {
								JOptionPane.showMessageDialog(null, e
										.getMessage(), "Error",
										JOptionPane.ERROR_MESSAGE);
							}
						}
					}
				}
			}
		}
		progressbar.setValue(0);
		progressbar.setMaximum(1);
		tekstprogessbar.setText("Insert into table Result ...");
		progressbar.paintImmediately(progressbar.getVisibleRect());
		try {
			jdbcconnection.execute_batch();
		} catch (SQLException e) {
			if (debugmode) {
				e.printStackTrace();
			} else {
				JOptionPane.showMessageDialog(null, e.getMessage(), "Error",
						JOptionPane.ERROR_MESSAGE);
			}
		}
		progressbar.setValue(0);
		tekstprogessbar.setText("Filetransfer ...");
		progressbar.paintImmediately(progressbar.getVisibleRect());

		boolean transfer = true;
		filetransfer = new FileTransfer(cc.ftpuser, cc.ftppassword,
				cc.ftpremotehost);
		allocation = new Allocation(cc, cc.frame, cc.pBody, cc.jdbcconnection);
		cal = new GregorianCalendar();
		if (newexperiment == true) {
			filetransfer.putDataFiles(get_year_date(cal), latestexperimentid
					.trim(), filevector, progressbar, transfer, null,
					filtertype, tekstprogessbar);
			allocation.selectexperiment(latestexperimentid.trim());
		} else {
			filetransfer.putDataFiles(get_year_date(cal), experimentid
					.getText().trim(), filevector, progressbar, transfer, null,
					filtertype, tekstprogessbar);
			allocation.selectexperiment(experimentid.getText());
		}
		jd.setVisible(false);
		jd.dispose();
	}

	public File[] getSelectedFiles() {
		Container c1 = (Container) getComponent(3);
		JList list = null;
		while (c1 != null) {
			Container c = (Container) c1.getComponent(0);
			if (c instanceof JList) {
				list = (JList) c;
				break;
			}
			c1 = c;
		}
		Object[] entries = list.getSelectedValues();
		File[] files = new File[entries.length];
		for (int k = 0; k < entries.length; k++) {
			if (entries[k] instanceof File)
				files[k] = (File) entries[k];
		}
		return files;
	}

	public void createnewexperiment(String newexperimentname) {
		cal = new GregorianCalendar();
		try {
			sqlstring = "INSERT INTO Experiment(Name, Date, Equipmentid,Year) VALUES('"
					+ newexperimentname
					+ "','"
					+ date_to_string(cal)
					+ "', "
					+ equipmentid.getText().trim()
					+ ",'"
					+ get_year_date(cal)
					+ "')";
			numberofrows = jdbcconnection.update_table(sqlstring);
		} catch (SQLException e) {
			if (debugmode) {
				e.printStackTrace();
			} else {
				JOptionPane.showMessageDialog(null, e.getMessage(), "Error",
						JOptionPane.ERROR_MESSAGE);
			}
		}
		try {
			strquery = "select max(experimentid) from Experiment";
			odataexperiment = jdbcconnection.returnData(strquery);
			if (odataexperiment.length > 0) {
				latestexperimentid = (String) odataexperiment[0][0];
			} else {
				latestexperimentid = "1";
			}
		} catch (SQLException e) {
			if (debugmode) {
				e.printStackTrace();
			} else {
				JOptionPane.showMessageDialog(null, e.getMessage(), "Error",
						JOptionPane.ERROR_MESSAGE);
			}
		}
	}

	public void getexperimentname() {
		try {
			strquery = "select name from Experiment where experimentid = "
					+ experimentid.getText().trim();
			odataexperimentname = jdbcconnection.returnData(strquery);
			if (odataexperimentname.length > 0) {
				strexperimentname = (String) odataexperimentname[0][0];
			} else {
				strexperimentname = "";
			}
		} catch (SQLException e) {
			if (debugmode) {
				e.printStackTrace();
			} else {
				JOptionPane.showMessageDialog(null, e.getMessage(), "Error",
						JOptionPane.ERROR_MESSAGE);
			}
		}
	}

	public void PerformAction(Object choice) {
		if (choice == experimentid) {
			if ((newexperiment == false)
					&& (!(experimentid.getText().trim().equals("")))) {
				getexperimentname();
				experimentname.setText(strexperimentname);
			}
		}
		if (choice == equipmentcombo) {
			equipmentid.setText((String) odataequipment[equipmentcombo
					.getSelectedIndex()][0]);
		}
		if (choice == existradio) {
			existingexperimentid = "";
			newexperiment = false;
			disablefields();
		}
		if (choice == newradio) {
			newexperiment = true;
			disablefields();
		}
		if (choice == search) {
			cc.updatefield = experimentid;
			dialogtitle = "Search Experiment";
			optionsearch = new JOptionPane(dialogtitle,
					JOptionPane.QUESTION_MESSAGE, JOptionPane.YES_NO_OPTION);
			cc.searchtablerecorddialog = optionsearch.createDialog(this.frame,
					dialogtitle);
			optionsearch.addPropertyChangeListener(this);
			searchtablerecordpanel = new JPanel();
			cc.searchtablerecorddialog.getContentPane().add(
					searchtablerecordpanel);
			searchselection = new SearchSelection(this.cc,
					cc.searchtablerecorddialog, searchtablerecordpanel,
					this.jdbcconnection);
			wherestring = "";
			searchselection.selectbrowser("Experiment", wherestring);
			cc.searchtablerecorddialog.setSize(900, 700);
			cc.searchtablerecorddialog.setVisible(true);
		}
	}

	public void actionPerformed(ActionEvent evt) {
		PerformAction(evt.getSource());
	}

	public void keyPressed(KeyEvent evt) {
		PerformAction(evt.getSource());
	}

	/*
	 * (non-Javadoc)
	 * 
	 * @see java.beans.PropertyChangeListener#propertyChange(java.beans.PropertyChangeEvent)
	 */
	public void propertyChange(PropertyChangeEvent evt) {
		prop = evt.getPropertyName();
		if (cc.searchtablerecorddialog != null) {
			if (cc.searchtablerecorddialog.isVisible()
					&& (evt.getSource() == optionsearch)
					&& (prop.equals(JOptionPane.VALUE_PROPERTY))) {
				if (evt.getOldValue().toString().trim().equalsIgnoreCase("0")) {
					optionsearch.setVisible(false);
				} else if (evt.getOldValue().toString().trim()
						.equalsIgnoreCase("1")) {
					cc.searchtablerecorddialog.setVisible(false);
				} else {
					cc.searchtablerecorddialog.setVisible(false);
				}
			}
		}
		if (evt.getSource() == fileChooser) {
			if (JFileChooser.SELECTED_FILE_CHANGED_PROPERTY.equals(evt
					.getPropertyName())) {
				curFile = fileChooser.getSelectedFile();
				if (curFile != null) {
					if (curFile.isDirectory() && newexperiment) {
						experimentname.setText(curFile.getName().trim());
					}
				}
			}
		}
	}

	/*
	 * (non-Javadoc)
	 * 
	 * @see java.awt.event.TextListener#textValueChanged(java.awt.event.TextEvent)
	 */
	public void textValueChanged(TextEvent evt) {
		PerformAction(evt.getSource());
	}
}
