# Supplementary material for: A software application for comparing large numbers of high resolution MALDI-FTICR MS spectra demonstrated by searching candidate biomarkers for glioma blood vessel formation
Source: BMC Bioinformatics. 2008 Mar 1;9:133. doi: 10.1186/1471-2105-9-133 (PMC2323386; doi:10.1186/1471-2105-9-133)
Supplement: Additional file 11 — Java Source code. [file 1471-2105-9-133-S11.zip › proteomics/FileTransfer.java]

package proteomics;

import java.awt.TextField;
import java.io.*;
import java.util.*;

import javax.swing.JOptionPane;
import javax.swing.JProgressBar;
import com.enterprisedt.net.ftp.*;

public class FileTransfer {

	FTPMessageCollector listener;

	JDBC jdbcconnection;

	JProgressBar progress;

	SuffixAwareFilter suffixawarefilter;

	String host;

	String filedirdb;

	String suffix;

	String[] knip;

	String knipje;

	File[] name;

	String filename;

	File file1;

	File parent1;

	File parent2;

	File parent3;

	File parent4;

	FileInputStream fis;

	FTPClient ftp = null;

	boolean debugmode = true;

	boolean fidfile;

	String user;

	String password;

	String ftpremotehost;

	StringBuffer stringbufferfilename;

	public FileTransfer(String user, String password, String ftpremotehost) {
		this.user = user;
		this.password = password;
		this.ftpremotehost = ftpremotehost;
	}

	public void putDataFiles(String year, String expdir,
			Vector<File[]> testvector, JProgressBar progress, boolean transfer,
			String filenamedb, String filtertype, TextField tekstprogessbar) {
		try {
			if (ftp != null) {
			} else {
				try {
					ftp = new FTPClient();
				} catch (Exception e) {
					e.printStackTrace();
				}
			}
			ftp.setRemoteHost(ftpremotehost);
			ftp.connect();
			ftp.login(user, password);
			ftp.setConnectMode(FTPConnectMode.PASV);
			ftp.setType(FTPTransferType.BINARY);
			ftp.setType(FTPTransferType.BINARY);
			boolean makeyear = true;
			boolean makedir = true;
			knip = ftp.dir(".");
			for (int j = 0; j < knip.length; j++) {
				knipje = knip[j].replaceAll("\r", "");
				if (knipje.equals(year.trim())) {
					makeyear = false;
				}
			}
			if (makeyear == true) {
				// make remote directory
				ftp.mkdir(File.separator + year);
			}
			// use remote directory
			ftp.chdir(File.separator + year);
			knip = ftp.dir();
			for (int j = 0; j < knip.length; j++) {
				knipje = knip[j].replaceAll("\r", "");
				if (knipje.equals(expdir)) {
					makedir = false;
				}
			}
			if (transfer == true) {
				if (makedir == true) {
					// make remote directory
					ftp.mkdir(File.separator + year.trim() + File.separator
							+ expdir);
				}
				// use remote directory
				ftp.chdir(File.separator + year.trim() + File.separator
						+ expdir);
			}
			if (transfer == true) {
				for (int i = 0; i <= testvector.size() - 1; i++) {
					name = null;
					name = (File[]) testvector.get(i);
					progress.setMaximum(name.length - 1);
					for (int j = 0; j <= name.length - 1; j++) {
						progress.setValue(j);
						progress.repaint();
						progress.updateUI();
						suffix = null;
						suffixawarefilter = new SuffixAwareFilter();
						suffix = suffixawarefilter.getSuffix(name[j]);
						fidfile = false;
						try {
							if (name[j].length() > "fid".length()) {
								if (name[j].getName().toString().trim()
										.substring(
												name[j].getName().toString()
														.trim().length()
														- "fid".length(),
												name[j].getName().toString()
														.trim().length())
										.equalsIgnoreCase("fid")) {
									fidfile = true;
								}
							}
						} catch (Exception ex) {
						}
						if ((suffix.equals("txt") && (filtertype.equals("text")))
								|| (suffix.equals("leeg") && fidfile)
								|| (suffix.equals("fid") && (filtertype
										.equals("fid")))
								|| (suffix.equals("acqu") && (filtertype
										.equals("fid")))
								|| (suffix.equals("xml") && (filtertype
										.equals("xml")))
								|| (suffix.equals("raw") && (filtertype
										.equals("raw")))
								|| (suffix.equals("acqus") && (filtertype
										.equals("fid")))) {
							filename = name[j].getName();
							if (suffix.equals("fid") || suffix.equals("acqu")
									|| suffix.equals("xml")
									|| suffix.equals("raw")
									|| suffix.equals("acqus")) {
								parent1 = name[j].getParentFile();
								parent2 = parent1.getParentFile();
								parent3 = parent2.getParentFile();
								parent4 = parent3.getParentFile();
								stringbufferfilename = new StringBuffer();
								if (parent4 != null
										&& !parent4.getName().trim()
												.equalsIgnoreCase("")) {
									stringbufferfilename.append(parent4
											.getName().trim()
											+ "_");
								}
								if (parent3 != null
										&& !parent3.getName().trim()
												.equalsIgnoreCase("")) {
									stringbufferfilename.append(parent3
											.getName().trim()
											+ "_");
								} else {
									stringbufferfilename = new StringBuffer();
								}
								if (parent2 != null
										&& !parent2.getName().trim()
												.equalsIgnoreCase("")) {
									stringbufferfilename.append(parent2
											.getName().trim()
											+ "_");
								} else {
									stringbufferfilename = new StringBuffer();
								}
								if (parent1 != null
										&& !parent1.getName().trim()
												.equalsIgnoreCase("")) {
									stringbufferfilename.append(parent1
											.getName().trim()
											+ "_");
								} else {
									stringbufferfilename = new StringBuffer();
								}
								stringbufferfilename.append(name[j].getName()
										.trim());
								filename = stringbufferfilename.toString();
							} else if (suffix.equals("txt")) {
								parent1 = name[j].getParentFile();
								if (parent1.getName().trim().equalsIgnoreCase(
										"")) {
									filename = name[j].getName().trim();
								} else {
									filename = parent1.getName().trim() + "_"
											+ name[j].getName().trim();
								}
							}
							file1 = new File(name[j].getPath());
							fis = new FileInputStream(file1);
							ftp.put(fis, filename);
							fis.close();
							tekstprogessbar.setText("Filetransfer ...   "
									+ filename);
						}
						progress.paintImmediately(progress.getVisibleRect());
						progress.setStringPainted(true);
					}
				}
			}
			ftp.quit();

		} catch (Exception e) {
			if (debugmode) {
				e.printStackTrace();
			} else {
				JOptionPane.showMessageDialog(null, e.getMessage(), "Error",
						JOptionPane.ERROR_MESSAGE);
			}
		}
	}
}
