# Supplementary material for: A software application for comparing large numbers of high resolution MALDI-FTICR MS spectra demonstrated by searching candidate biomarkers for glioma blood vessel formation
Source: BMC Bioinformatics. 2008 Mar 1;9:133. doi: 10.1186/1471-2105-9-133 (PMC2323386; doi:10.1186/1471-2105-9-133)
Supplement: Additional file 11 — Java Source code. [file 1471-2105-9-133-S11.zip › proteomics/JMonthChooser.java]

/*
 * Created on Apr 19, 2005
 *
 * TODO To change the template for this generated file go to
 * Window - Preferences - Java - Code Style - Code Templates
 */

package proteomics;

/*
 * JMonthChooser.java - A bean for choosing a month Copyright (C) 2004 Kai
 * Toedter kai@toedter.com www.toedter.com
 * 
 * This program is free software; you can redistribute it and/or modify it under
 * the terms of the GNU Lesser General Public License as published by the Free
 * Software Foundation; either version 2 of the License, or (at your option) any
 * later version.
 * 
 * This program is distributed in the hope that it will be useful, but WITHOUT
 * ANY WARRANTY; without even the implied warranty of MERCHANTABILITY or FITNESS
 * FOR A PARTICULAR PURPOSE. See the GNU Lesser General Public License for more
 * details.
 * 
 * You should have received a copy of the GNU Lesser General Public License
 * along with this program; if not, write to the Free Software Foundation, Inc.,
 * 675 Mass Ave, Cambridge, MA 02139, USA.
 */

import java.awt.*;
import java.awt.event.*;
import java.text.DateFormatSymbols;
import java.util.*;
import javax.swing.*;
import javax.swing.border.EmptyBorder;
import javax.swing.event.*;

/**
 * JMonthChooser is a bean for choosing a month.
 * 
 * @author Kai Toedter
 * @version 1.2
 */
public class JMonthChooser extends JPanel implements ItemListener,
		ChangeListener {
	/**
	 * 
	 */
	private static final long serialVersionUID = 7421553757281955355L;

	/** true, if the month chooser has a spinner component */
	protected boolean hasSpinner;

	private Locale locale;

	private int month;

	private int oldSpinnerValue = 0;

	// needed for comparison
	private JDayChooser dayChooser;

	private JYearChooser yearChooser;

	private JComboBox comboBox;

	private JSpinner spinner;

	private boolean initialized;

	private boolean localInitialize;

	/**
	 * Default JMonthChooser constructor.
	 */
	public JMonthChooser() {
		this(true);
	}

	/**
	 * JMonthChooser constructor with month spinner parameter.
	 * 
	 * @param hasSpinner
	 *            true, if the month chooser should have a spinner component
	 */
	public JMonthChooser(boolean hasSpinner) {
		super();
		this.hasSpinner = hasSpinner;
		setLayout(new BorderLayout());
		comboBox = new JComboBox();
		comboBox.addItemListener(this);
		// comboBox.addPopupMenuListener(this);
		locale = Locale.getDefault();
		initNames();
		if (hasSpinner) {
			spinner = new JSpinner();
			spinner.addChangeListener(this);
			comboBox.setBorder(new EmptyBorder(0, 0, 0, 0));
			spinner.setEditor(comboBox);
			add(spinner, BorderLayout.WEST);
		} else {
			add(comboBox, BorderLayout.WEST);
		}
		initialized = true;
		setMonth(Calendar.getInstance().get(Calendar.MONTH));
	}

	/**
	 * Initializes the locale specific month names.
	 */
	public void initNames() {
		localInitialize = true;
		DateFormatSymbols dateFormatSymbols = new DateFormatSymbols(locale);
		String[] monthNames = dateFormatSymbols.getMonths();
		if (comboBox.getItemCount() == 12) {
			comboBox.removeAllItems();
		}
		for (int i = 0; i < 12; i++) {
			comboBox.addItem(monthNames[i]);
		}
		localInitialize = false;
		comboBox.setSelectedIndex(month);
	}

	/**
	 * Is invoked if the state of the spnner changes.
	 * 
	 * @param e
	 *            the change event.
	 */
	public void stateChanged(ChangeEvent e) {
		SpinnerNumberModel model = (SpinnerNumberModel) ((JSpinner) e
				.getSource()).getModel();
		int value = model.getNumber().intValue();
		boolean increase = (value > oldSpinnerValue) ? true : false;
		oldSpinnerValue = value;
		int month = getMonth();
		if (increase) {
			month += 1;
			if (month == 12) {
				month = 0;
				if (yearChooser != null) {
					int year = yearChooser.getYear();
					year += 1;
					yearChooser.setYear(year);
				}
			}
		} else {
			month -= 1;
			if (month == -1) {
				month = 11;
				if (yearChooser != null) {
					int year = yearChooser.getYear();
					year -= 1;
					yearChooser.setYear(year);
				}
			}
		}
		setMonth(month);
	}

	/**
	 * The ItemListener for the months.
	 * 
	 * @param e
	 *            the item event
	 */
	public void itemStateChanged(ItemEvent e) {
		if (e.getStateChange() == ItemEvent.SELECTED) {
			int index = comboBox.getSelectedIndex();
			if ((index >= 0) && (index != month)) {
				setMonth(index, false);
			}
		}
	}

	/**
	 * Sets the month attribute of the JMonthChooser object. Fires a property
	 * change "month".
	 * 
	 * @param newMonth
	 *            the new month value
	 * @param select
	 *            true, if the month should be selcted in the combo box.
	 */
	private void setMonth(int newMonth, boolean select) {
		if (!initialized || localInitialize) {
			return;
		}
		int oldMonth = month;
		month = newMonth;
		if (select) {
			comboBox.setSelectedIndex(month);
		}
		if (dayChooser != null) {
			dayChooser.setMonth(month);
		}
		firePropertyChange("month", oldMonth, month);
	}

	/**
	 * Sets the month. This is a bound property.
	 * 
	 * @param newMonth
	 *            the new month value
	 * 
	 * @see #getMonth
	 */
	public void setMonth(int newMonth) {
		if (newMonth < 0 || newMonth > 11)
			return;
		setMonth(newMonth, true);
	}

	/**
	 * Returns the month.
	 * 
	 * @return the month value
	 */
	public int getMonth() {
		return month;
	}

	/**
	 * Convenience method set a day chooser.
	 * 
	 * @param dayChooser
	 *            the day chooser
	 */
	public void setDayChooser(JDayChooser dayChooser) {
		this.dayChooser = dayChooser;
	}

	/**
	 * Convenience method set a year chooser. If set, the spin for the month
	 * buttons will spin the year as well
	 * 
	 * @param yearChooser
	 *            the new yearChooser value
	 */
	public void setYearChooser(JYearChooser yearChooser) {
		this.yearChooser = yearChooser;
	}

	/**
	 * Returns the locale.
	 * 
	 * @return the locale value
	 * 
	 * @see #setLocale
	 */
	public Locale getLocale() {
		return locale;
	}

	/**
	 * Set the locale and initializes the new month names.
	 * 
	 * @param l
	 *            the new locale value
	 * 
	 * @see #getLocale
	 */
	public void setLocale(Locale l) {
		if (!initialized) {
			super.setLocale(l);
		} else {
			locale = l;
			initNames();
		}
	}

	/**
	 * Enable or disable the JMonthChooser.
	 * 
	 * @param enabled
	 *            the new enabled value
	 */
	public void setEnabled(boolean enabled) {
		super.setEnabled(enabled);
		comboBox.setEnabled(enabled);
		if (spinner != null) {
			spinner.setEnabled(enabled);
		}
	}

	/**
	 * Returns the month chooser's comboBox text area (which allow the focus to
	 * be set to it).
	 * 
	 * @return the combo box
	 */
	public Component getComboBox() {
		return this.comboBox;
	}

	/**
	 * Returns the month chooser's comboBox bar (which allow the focus to be set
	 * to it).
	 * 
	 * @return Component the spinner or null, if the month chooser has no
	 *         spinner
	 */
	public Component getSpinner() {
		// Returns <null> if there is no spinner.
		return spinner;
	}

	/**
	 * Returns the type of spinner the month chooser is using.
	 * 
	 * @return true, if the month chooser has a spinner
	 */
	public boolean hasSpinner() {
		return hasSpinner;
	}

	/**
	 * Returns "JMonthChooser".
	 * 
	 * @return the name value
	 */
	public String getName() {
		return "JMonthChooser";
	}
	/**
	 * Creates a JFrame with a JMonthChooser inside and can be used for testing.
	 * 
	 * @param s
	 *            The command line arguments
	 */
}
