# Supplementary material for: A software application for comparing large numbers of high resolution MALDI-FTICR MS spectra demonstrated by searching candidate biomarkers for glioma blood vessel formation
Source: BMC Bioinformatics. 2008 Mar 1;9:133. doi: 10.1186/1471-2105-9-133 (PMC2323386; doi:10.1186/1471-2105-9-133)
Supplement: Additional file 11 — Java Source code. [file 1471-2105-9-133-S11.zip › proteomics/JYearChooser.java]

package proteomics;

import java.util.Calendar;

public class JYearChooser extends JSpinField {
	/**
	 * 
	 */
	private static final long serialVersionUID = 1892866671734008910L;

	protected JDayChooser dayChooser;

	protected int startYear;

	protected int endYear;

	/**
	 * Default JCalendar constructor.
	 */
	public JYearChooser() {
		Calendar calendar = Calendar.getInstance();
		dayChooser = null;
		setMinimum(calendar.getMinimum(Calendar.YEAR));
		setMaximum(calendar.getMaximum(Calendar.YEAR));
		setValue(calendar.get(Calendar.YEAR));
	}

	/**
	 * Sets the year. This is a bound property.
	 * 
	 * @param y
	 *            the new year
	 * 
	 * @see #getYear
	 */
	public void setYear(int y) {
		int oldYear = getValue();
		super.setValue(y, true, false);
		if (dayChooser != null) {
			dayChooser.setYear(value);
		}
		spinner.setValue(new Integer(value));
		firePropertyChange("year", oldYear, value);
	}

	/**
	 * Sets the year value.
	 * 
	 * @param value
	 *            the year value
	 */
	public void setValue(int value) {
		setYear(value);
	}

	/**
	 * Returns the year.
	 * 
	 * @return the year
	 */
	public int getYear() {
		return super.getValue();
	}

	/**
	 * Convenience method set a day chooser that might be updated directly.
	 * 
	 * @param dayChooser
	 *            the day chooser
	 */
	public void setDayChooser(JDayChooser dayChooser) {
		this.dayChooser = dayChooser;
	}

	/**
	 * Returns "JYearChooser".
	 * 
	 * @return the name value
	 */
	public String getName() {
		return "JYearChooser";
	}

	/**
	 * Returns the endy ear.
	 * 
	 * @return the end year
	 */
	public int getEndYear() {
		return getMaximum();
	}

	/**
	 * Sets the end ear.
	 * 
	 * @param endYear
	 *            the end year
	 */
	public void setEndYear(int endYear) {
		setMaximum(endYear);
	}

	/**
	 * Returns the start year.
	 * 
	 * @return the start year.
	 */
	public int getStartYear() {
		return getMinimum();
	}

	/**
	 * Sets the start year.
	 * 
	 * @param startYear
	 *            the start year
	 */
	public void setStartYear(int startYear) {
		setMinimum(startYear);
	}

	/**
	 * Creates a JFrame with a JYearChooser inside and can be used for testing.
	 * 
	 * @param s
	 *            command line arguments
	 */

}
