# Supplementary material for: A software application for comparing large numbers of high resolution MALDI-FTICR MS spectra demonstrated by searching candidate biomarkers for glioma blood vessel formation
Source: BMC Bioinformatics. 2008 Mar 1;9:133. doi: 10.1186/1471-2105-9-133 (PMC2323386; doi:10.1186/1471-2105-9-133)
Supplement: Additional file 11 — Java Source code. [file 1471-2105-9-133-S11.zip › proteomics/Knoppenleftpanel.java]

/*
 * Created on Feb 15, 2005
 *
 * TODO To change the template for this generated file go to
 * Window - Preferences - Java - Code Style - Code Templates
 */
package proteomics;

import java.awt.*;
import java.awt.event.*;
import javax.swing.*;
import javax.swing.JPanel;

/**
 * @author 836640
 * 
 * TODO To change the template for this generated type comment go to Window -
 * Preferences - Java - Code Style - Code Templates
 */
public class Knoppenleftpanel implements ActionListener {

	private Object controlcenter;

	public Knoppenleftpanel(JPanel left, ControlCenter controlcenter) {
		left.setLayout(new BorderLayout());
		JPanel leftcenter = new JPanel();
		leftcenter.setBackground(controlcenter.erasmusdonkerblauw);
		JPanel lefttop = new JPanel();
		left.add(lefttop, BorderLayout.NORTH);
		left.add(leftcenter, BorderLayout.CENTER);
		this.controlcenter = controlcenter;
		lefttop.setBackground(controlcenter.erasmusdonkerblauw);
		GridBagLayout gridbglayoutlefttoppanel = new GridBagLayout();
		GridBagConstraints gridbagconstraints = new GridBagConstraints();
		gridbagconstraints.anchor = GridBagConstraints.NORTHEAST;
		gridbagconstraints.insets = new Insets(2, 2, 2, 2);
		lefttop.setLayout(gridbglayoutlefttoppanel);
		gridbagconstraints.gridx = 1;
		gridbagconstraints.gridy = 1;
		gridbagconstraints.gridwidth = 1;
		gridbagconstraints.gridheight = 1;
		Dimension fill = new Dimension(20, 40);
		Box.Filler vFill = new Box.Filler(fill, fill, fill);
		gridbglayoutlefttoppanel.setConstraints(vFill, gridbagconstraints);
		lefttop.add(vFill);
		gridbagconstraints.gridx = 1;
		gridbagconstraints.gridy = 2;
		gridbagconstraints.gridwidth = 1;
		gridbagconstraints.gridheight = 1;
		gridbglayoutlefttoppanel.setConstraints(controlcenter.btnallocation,
				gridbagconstraints);
		controlcenter.btnallocation.addActionListener(this);
		lefttop.add(controlcenter.btnallocation);
		gridbagconstraints.gridx = 1;
		gridbagconstraints.gridy = 3;
		gridbagconstraints.gridwidth = 1;
		gridbagconstraints.gridheight = 1;
		gridbglayoutlefttoppanel.setConstraints(controlcenter.btncreatematrix,
				gridbagconstraints);
		controlcenter.btncreatematrix.addActionListener(this);
		lefttop.add(controlcenter.btncreatematrix);
		gridbagconstraints.gridx = 1;
		gridbagconstraints.gridy = 4;
		gridbagconstraints.gridwidth = 1;
		gridbagconstraints.gridheight = 1;
		gridbglayoutlefttoppanel.setConstraints(controlcenter.btnwilcoxon,
				gridbagconstraints);
		controlcenter.btnwilcoxon.addActionListener(this);
		lefttop.add(controlcenter.btnwilcoxon);
	}

	public void actionPerformed(ActionEvent evt) {
		((ControlCenter) controlcenter).PerformActionButton(evt.getSource());
	}

}
