# Supplementary material for: A software application for comparing large numbers of high resolution MALDI-FTICR MS spectra demonstrated by searching candidate biomarkers for glioma blood vessel formation
Source: BMC Bioinformatics. 2008 Mar 1;9:133. doi: 10.1186/1471-2105-9-133 (PMC2323386; doi:10.1186/1471-2105-9-133)
Supplement: Additional file 11 — Java Source code. [file 1471-2105-9-133-S11.zip › proteomics/Knoppentoppanel.java]

/*
 * Created on Feb 15, 2005
 *
 * TODO To change the template for this generated file go to
 * Window - Preferences - Java - Code Style - Code Templates
 */
package proteomics;

import java.awt.*;
import java.awt.event.*;

import javax.swing.JPanel;

/**
 * @author 836640
 * 
 * TODO To change the template for this generated type comment go to Window -
 * Preferences - Java - Code Style - Code Templates
 */
public class Knoppentoppanel implements ActionListener {

	private Object controlcenter;

	public Knoppentoppanel(JPanel top, ControlCenter controlcenter) {
		this.controlcenter = controlcenter;
		FlowLayout layoutMgr = new FlowLayout(FlowLayout.LEFT, 10, 5);
		top.setLayout(layoutMgr);
		top.setBackground(Color.white);
		controlcenter.btnGroup.addActionListener(this);
		top.add(controlcenter.btnGroup);
		controlcenter.btnPatient.addActionListener(this);
		top.add(controlcenter.btnPatient);
		controlcenter.btnOrgan.addActionListener(this);
		top.add(controlcenter.btnOrgan);
		controlcenter.btnTissue.addActionListener(this);
		top.add(controlcenter.btnTissue);
		controlcenter.btnEquipment.addActionListener(this);
		top.add(controlcenter.btnEquipment);
		controlcenter.btnExperiment.addActionListener(this);
		top.add(controlcenter.btnExperiment);
		controlcenter.btnSample.addActionListener(this);
		top.add(controlcenter.btnSample);
		controlcenter.btnResult.addActionListener(this);
		top.add(controlcenter.btnResult);
		// controlcenter.btnRawdata.addActionListener(this);
		// top.add(controlcenter.btnRawdata);
	}

	public void actionPerformed(ActionEvent evt) {
		((ControlCenter) controlcenter).PerformActionButton(evt.getSource());
	}
}
