# Supplementary material for: A software application for comparing large numbers of high resolution MALDI-FTICR MS spectra demonstrated by searching candidate biomarkers for glioma blood vessel formation
Source: BMC Bioinformatics. 2008 Mar 1;9:133. doi: 10.1186/1471-2105-9-133 (PMC2323386; doi:10.1186/1471-2105-9-133)
Supplement: Additional file 11 — Java Source code. [file 1471-2105-9-133-S11.zip › proteomics/Quantile.java]

/*
 * Created on Jul 19, 2005
 *
 * TODO To change the template for this generated file go to
 * Window - Preferences - Java - Code Style - Code Templates
 */
package proteomics;

import java.io.*; // import java.math.BigDecimal;

import javax.swing.JOptionPane;

/**
 * @author 836640
 * 
 * TODO To change the template for this generated type comment go to Window -
 * Preferences - Java - Code Style - Code Templates
 */
public class Quantile {

	double quantilethreshold;

	double threshold;

	String Rscript;

	String linefeed = "\n";

	Rterm rterm;

	String searchstring;

	String inputpath;

	String teststring;

	StringBuffer inputpathbuffer;

	char backslash = (char) 92;

	String outputpath;

	StringBuffer outputpathbuffer;

	String Rscriptname;

	FileOutputStream os;

	FileDescriptor fd;

	byte[] data;

	StringBuffer ydatabuffer;

	int count;

	boolean debugmode = false;

	String stringdatabuffer;

	public Quantile(double quantilethreshold, Rterm rterm) {
		this.quantilethreshold = quantilethreshold;
		this.rterm = rterm;
	}

	public double calculatethreshold(Spectrum spectrum) {
		Rscriptname = "quantile.R";
		generateRscript();
		generateinputfiles(spectrum);
		rterm.createRtermbatchfile(Rscriptname);
		int procesexitvalue = rterm.execRscript();
		if (procesexitvalue == 0) {
			readoutputfiles();
		}
		return threshold;
	}

	public double calculatethresholdFTMS(FTMSdata ftmsdata) {
		Rscriptname = "quantile.R";
		generateRscript();
		generateinputfilesFTMS(ftmsdata);
		rterm.createRtermbatchfile(Rscriptname);
		int procesexitvalue = rterm.execRscript();
		if (procesexitvalue == 0) {
			readoutputfiles();
		}
		return threshold;
	}

	private void readoutputfiles() {
		try {
			FileInputStream fstream = new FileInputStream(rterm.ReportsBasePath
					+ "output0.txt");
			DataInputStream in = new DataInputStream(fstream);
			BufferedReader bufferedreader = new BufferedReader(
					new InputStreamReader(in));
			String inputLine;
			while ((inputLine = bufferedreader.readLine()) != null) {
				threshold = Double.parseDouble(inputLine);
				// System.out.println(" threshold " + threshold);
			}
			bufferedreader.close();
			in.close();
			// oud
			// while (in.available() != 0) {
			// threshold = Double.parseDouble(in.readLine());
			// System.out.println(" threshold " + threshold);
			// }
			// in.close();
		} catch (Exception e) {
			e.printStackTrace();
		}
	}

	private void generateinputfiles(Spectrum spectrum) {
		ydatabuffer = new StringBuffer();
		for (int i = 0; i <= spectrum.intensity.length - 1; i++) {
			if (i > 0) {
				ydatabuffer.append(",");
			}
			ydatabuffer.append(String.valueOf(spectrum.intensity[i]));
		}
		try {
			// Open or create the output file
			os = new FileOutputStream(rterm.RinputBasePath + "input0.txt");
			fd = os.getFD();
			data = ydatabuffer.toString().getBytes();
			os.write(data);
			os.flush();
			fd.sync();
			os.close();
			// Open or create the output file
			os = new FileOutputStream(rterm.RinputBasePath + "input1.txt");
			fd = os.getFD();
			data = String.valueOf(quantilethreshold).getBytes();
			os.write(data);
			os.flush();
			fd.sync();
			os.close();
		} catch (IOException e) {
			e.printStackTrace();
		}
	}

	private void generateinputfilesFTMS(FTMSdata ftmsdata) {
		ydatabuffer = new StringBuffer();
		count = 0;
		try {
			os = new FileOutputStream(rterm.RinputBasePath + "input0.txt");
		} catch (Exception e) {
			if (debugmode) {
				e.printStackTrace();
			} else {
				JOptionPane.showMessageDialog(null, e.getMessage(), "Error",
						JOptionPane.ERROR_MESSAGE);
			}
		}
		for (int i = 0; i <= (ftmsdata.data.length / 2) - 1; i++) {
			count++;
			if (i > 0) {
				ydatabuffer.append(",");
			}
			ydatabuffer.append(String.valueOf(ftmsdata.data[i]));
			if (count >= 1000) {
				stringdatabuffer = ydatabuffer.toString();
				try {
					data = stringdatabuffer.getBytes();
					os.write(data);
					os.flush();
				} catch (Exception e) {
					if (debugmode) {
						e.printStackTrace();
					} else {
						JOptionPane.showMessageDialog(null, e.getMessage(),
								"Error", JOptionPane.ERROR_MESSAGE);
					}
				}
				ydatabuffer = new StringBuffer();
				count = 0;
			}
		}
		stringdatabuffer = ydatabuffer.toString();
		try {
			data = stringdatabuffer.getBytes();
			os.write(data);
			os.flush();
			os.close();
		} catch (Exception e) {
			if (debugmode) {
				e.printStackTrace();
			} else {
				JOptionPane.showMessageDialog(null, e.getMessage(), "Error",
						JOptionPane.ERROR_MESSAGE);
			}
		}
		try {
			// Open or create the output file
			os = new FileOutputStream(rterm.RinputBasePath + "input1.txt");
			fd = os.getFD();
			data = String.valueOf(quantilethreshold).getBytes();
			os.write(data);
			os.flush();
			fd.sync();
			os.close();
		} catch (IOException e) {
			e.printStackTrace();
		}
	}

	private void generateRscript() {
		Rscript = "#input files"
				+ linefeed
				+ "fileydata <- \"input0\""
				+ linefeed
				+ "filequantilethreshold <- \"input1\""
				+ linefeed
				+ "#output files"
				+ linefeed
				+ "filethreshold <- \"output0\""
				+ linefeed
				+ "if (file.exists(fileydata)){"
				+ linefeed
				+ "  if (file.exists(filequantilethreshold)){"
				+ linefeed
				+ "    y <- scan(fileydata,sep=\",\")"
				+ linefeed
				+ "    quantilethreshold =  c(scan(filequantilethreshold,sep=\"\"))"
				+ linefeed
				+ "    percentiles <- quantile(y,quantilethreshold)"
				+ linefeed
				+ "    threshold <- percentiles[1]"
				+ linefeed
				+ "    print(threshold) "
				+ linefeed
				+ "    write(threshold, file = filethreshold,ncolumns = 1,append = FALSE)"
				+ linefeed + "  }" + linefeed + "}";
		teststring = String.valueOf(rterm.RinputBasePath);
		inputpathbuffer = new StringBuffer();
		while (teststring.indexOf(backslash) > -1) {
			inputpathbuffer.append(teststring.substring(0, teststring
					.indexOf(backslash)));
			inputpathbuffer.append(backslash);
			inputpathbuffer.append(backslash);
			inputpathbuffer.append(backslash);
			inputpathbuffer.append(backslash);
			teststring = teststring
					.substring(teststring.indexOf(backslash) + 1);
		}
		inputpath = inputpathbuffer.toString();
		teststring = String.valueOf(rterm.ReportsBasePath);
		outputpathbuffer = new StringBuffer();
		while (teststring.indexOf(backslash) > -1) {
			outputpathbuffer.append(teststring.substring(0, teststring
					.indexOf(backslash)));
			outputpathbuffer.append(backslash);
			outputpathbuffer.append(backslash);
			outputpathbuffer.append(backslash);
			outputpathbuffer.append(backslash);
			teststring = teststring
					.substring(teststring.indexOf(backslash) + 1);
		}
		outputpath = outputpathbuffer.toString();
		for (int i = 0; i <= 20; i++) {
			searchstring = "input" + String.valueOf(i);
			if (Rscript.indexOf(searchstring) >= 0) {
				Rscript = Rscript.replaceAll(searchstring, inputpath
						+ searchstring + ".txt");
			}
			searchstring = "output" + String.valueOf(i);
			if (Rscript.indexOf(searchstring) >= 0) {
				Rscript = Rscript.replaceAll(searchstring, outputpath
						+ searchstring + ".txt");
			}
		}
		try {
			// Open or create the output file
			os = new FileOutputStream(rterm.RsourceBasePath + Rscriptname);
			fd = os.getFD();
			byte[] data = Rscript.getBytes();
			os.write(data);
			os.flush();
			fd.sync();
			os.close();
		} catch (IOException e) {
			e.printStackTrace();
		}
	}
}
