# Supplementary material for: A software application for comparing large numbers of high resolution MALDI-FTICR MS spectra demonstrated by searching candidate biomarkers for glioma blood vessel formation
Source: BMC Bioinformatics. 2008 Mar 1;9:133. doi: 10.1186/1471-2105-9-133 (PMC2323386; doi:10.1186/1471-2105-9-133)
Supplement: Additional file 11 — Java Source code. [file 1471-2105-9-133-S11.zip › proteomics/Readdatafiles.java]

package proteomics;

import java.awt.*;
import java.io.*;
import java.math.BigDecimal;
import java.sql.SQLException;
import java.util.*;
import javax.swing.*;

import com.enterprisedt.net.ftp.*;

import javax.xml.parsers.*;
import org.xml.sax.*;
import org.xml.sax.helpers.DefaultHandler;

public class Readdatafiles extends DefaultHandler {

	Thermo_Scientific thermoscientific;

	SAXParserFactory spf;

	SAXParser sp;

	FastFourierTransform fft;

	Spectrum spectrum;

	File file;

	FileInputStream is;

	FTMSdata ftmsdata;

	IdentifyPeaks identifypeaks;

	SortMatrix sortmatrix;

	Calibration calibration;

	ControlCenter cc;

	FileOutputStream os;

	FileDescriptor fd;

	Combinepeaks combinepeaks;

	FTPClient ftp = null;

	FTPMessageCollector listener;

	Rterm rterm;

	JDBC jdbcconnection;

	Simplepeakfind simplepeakfind;

	BigDecimal tempBD;

	GregorianCalendar gc;

	JProgressBar progressbar;

	JPanel progressPanel;

	JPanel tekstprogressbarpanel;

	TextField tekstprogessbar;

	JDialog jd;

	Object[][] odatacalmasses;

	Object[][] odatafiles;

	Object[][] odataequipmentid;

	Object[][] objectcalmasses;

	String[] linearray;

	String[] isotopes;

	String[] arrayalignmentmasses;

	String[] arrayretentiontimes;

	String[] alignment_time;

	String[] arrayofremovemassesindices;

	String teststring_header = "abcdefghijklmnopqrstuvwxyzABCDEFGHIJKLMNOPQRSTUVWXYZ~`!@#$%^&*()_-+=\\\"?/<>[]{}:;";

	String teststring_space_separated = "0123456789.,";

	String teststring_CSV = "0123456789.";

	String line;

	String searchstring;

	String systemcodeitemid;

	String calmassesquery;

	String numberofmeasurements;

	String acquisname;

	String filename;

	String filenameexport;

	String exportname;

	String exportstring;

	String linefeed = "\n";

	String fid = "fid";

	String acqus = "acqus";

	String query;

	String experimentnumber;

	String sampleid;

	String Group_id;

	String strdatum;

	String strjaar = "";

	String calibtext;

	String strtime;

	String strquantilethreshold;

	String groupcode;

	String samplecode;

	String matrixcounts;

	String userhome;

	String fileSeparator;

	String matrixcountsfilename;

	String matrixintensityfilename;

	String matrixintensitystring;

	String sampleid_old;

	String groupid_old;

	String binarymatrixfilename;

	String binarymatrixstring;

	String inputtype;

	String experimentyear;

	String filetype;

	String headerline;

	String stringclusteringtechnique;

	String overviewofisotopes;

	String timealignmentmass;

	String timealignmentretentiontime;

	String str_aligned;

	StringBuffer bufferoverviewofisotopes;

	StringBuffer exportbuffer;

	StringBuffer linebuffer;

	StringBuffer headerbuffer;

	StringBuffer listofpotentialistopes;

	StringBuffer listofindecespotentialistopes;

	StringBuffer timealignmentbuffermass;

	StringBuffer timealignmentbufferretentiontime;

	StringBuffer removemassesindices;

	double quantilethreshold;

	double deltamzsearchmaximum;

	double deltamzsearchmaximumlocal;

	double deltamzsearchcalibrants;

	double deltamzsearchcalibrantslocal;

	double c0;

	double c1;

	double c2;

	double delay;

	double timebase;

	double time;

	double C;

	double B;

	double A;

	double square_root_mass;

	double reciprocalmass;

	double mass;

	double dummy1;

	double dummy2;

	double sweep;

	double aquisitiontime;

	double frequencyresolution;

	double frequency;

	double centralfrequency;

	double lowmass;

	double highfrequency;

	double filegrootte_kbytes;

	double deltamzcombine;

	double minimummass;

	double maximummass;

	double thresholdbinarymatrix;

	double LorentzfactorA;

	double GaussfactorB;

	double signal_to_noise;

	double multiply;

	double progress;

	double c13_c12;

	double percent_stdevisotopingdistance;

	double deltaxcentroiding;

	double limitshiftcentroiding;

	double istopehigh;

	double istopelow;

	double potentialisotope;

	double sum_of_squares;

	double sum_of_squares2;

	double mean;

	double stdev;

	double offset_lc_ms = 0;

	double intensitypreviousisotope = 0;

	double mean2;

	double deltatimecombine;

	double percent_deviation_isotopic_distance;

	double referencemass;

	double referenceretentiontime;

	double deltamzlocal;

	double deltatimelocalcombine;

	double sum_mass;

	double sum_retentiontime;

	double sum_intensity;

	double sqr_difference_time_alignment;

	double mean_difference_time_alignment;

	double standard_deviation_time_alignment;

	double max_time_difference;

	double[] newcalibrationmasses2;

	double[] intensity;

	double[] calibrationchannel2;

	double[] reciprocalcalibrationchannel2;

	double[] frequencyraw;

	double[] frequencyraw2;

	double[] reciprocalcalibrationmasses2;

	double[] a;

	double[] calibrationmasses;

	double[] calibrationmassesintensity;

	double[] newcalibrationmassesraw;

	double[] calibrationchannelraw;

	double[] reciprocalfrequencyraw;

	double[] reciprocalfrequencyraw2;

	double[] calibrationtimeraw;

	double[] fftMag;

	double[] xim;

	double[] delta_time;

	double[] calibration_time;

	double[] calibration_delta_time;

	double[][] peaks;

	double[][] noisepeaks;

	double[][] peakstransposed;

	double[][] retentiontimes;

	double[][] doublearraycombinedpeaks;

	double[][] cleanmasses;

	int n_time_alignment;

	int timeclusteringtechnique;

	int intnumberofmeasurements;

	int intnumberofmeasurements_old = 0;

	int detect_mode;

	int equipmentid;

	int numbermisfitallowed;

	int numberoffits;

	int threshold_noisy_spectra;

	int teller = 0;

	int chanelintensity;

	int shiftby;

	int dag;

	int maand;

	int jaar;

	int uur;

	int min;

	int sec;

	int updatesample;

	int inputfollowingnumbersample;

	int count;

	int numberofmasses;

	int zerofillingfactor;

	int peakfindmethod;

	int sortrow;

	int clusteringtechnique;

	int deletemasseswithcount = 0;

	int int_filegrootte;

	int ndiv;

	int centroidingmethod;

	int countnumberofpotenialisotopes;

	int countnumberofisotopes;

	int N;

	int N2;

	int l;

	int numberoflines;

	int numberpointstimealignment;

	int countdoublemasses;

	boolean calibrated = false;

	boolean filetransported = false;

	boolean internalcalibration = false;

	boolean matrixcountsfiletransported = false;

	boolean matrixintensityfiletransported = false;

	boolean matrixbinaryfiletransported = false;

	boolean datareduction = true;

	boolean set_separator;

	boolean add_to_peak_list = true;

	boolean performApodization = true;

	boolean filetype_canbe_processed;

	boolean header;

	boolean zerofile;

	boolean add_mass;

	boolean monoistopefinding;

	boolean is_isotopic_series;

	boolean intensity_second_smaller_than_first;

	boolean intensity_declining;

	boolean countmoreisotopes = true;

	boolean add_potential_isotope;

	boolean is_an_isotope;

	boolean performtimealgnment;

	boolean alignmentmassfound;

	byte[] acquis;

	byte[] data;

	File parsefile;

	public Readdatafiles(ControlCenter cc, Rterm rterm, JDBC jdbcconnection) {
		this.jdbcconnection = jdbcconnection;
		this.cc = cc;
		this.rterm = rterm;
		calibration = new Calibration(rterm);
		intnumberofmeasurements_old = 0;
	}

	public void creatematrix(String experimentyear, String experimentnumber,
			boolean internalcalibration,
			String strinputnumberofreplicatessample,
			String str_threshold_noisy_spectra, String strnumbermisfitallowed,
			String systemcodeitemid, String strquantilethreshold,
			String strdeltamzsearchmaximum, String strdeltamzcombine,
			String strinputminimummass, String strinputmaximummass,
			String strthresholdbinarymatrix, int clusteringtechnique,
			String equipmentid, String filetype, int peakfindmethod,
			int deletemasseswithcount, String strdeltamzsearchcalibrants,
			int ndiv, double deltaxcentroiding, double limitshiftcentroiding,
			int centroidingmethod, double GaussfactorB, double LorentzfactorA,
			int zerofillingfactor, double deltatimecombine,
			int timeclusteringtechnique, boolean monoistopefinding,
			double c13_c12, double percent_stdevisotopingdistance,
			double percent_deviation_isotopic_distance,
			boolean performtimealgnment, int numberpointstimealignment) {
		str_aligned = "";
		this.numberpointstimealignment = numberpointstimealignment;
		timealignmentbuffermass = null;
		timealignmentmass = null;
		timealignmentbufferretentiontime = null;
		timealignmentretentiontime = null;
		this.performtimealgnment = performtimealgnment;
		this.percent_deviation_isotopic_distance = percent_deviation_isotopic_distance;
		this.percent_stdevisotopingdistance = percent_stdevisotopingdistance;
		this.c13_c12 = c13_c12;
		this.monoistopefinding = monoistopefinding;
		this.deltatimecombine = deltatimecombine;
		this.timeclusteringtechnique = timeclusteringtechnique;
		this.zerofillingfactor = zerofillingfactor;
		this.ndiv = ndiv;
		this.deltaxcentroiding = deltaxcentroiding;
		this.limitshiftcentroiding = limitshiftcentroiding;
		this.centroidingmethod = centroidingmethod;
		this.deletemasseswithcount = deletemasseswithcount;
		if (clusteringtechnique == 1) {
			stringclusteringtechnique = "ppm";
		} else {
			stringclusteringtechnique = "Da";
		}
		this.filetype = filetype;
		this.peakfindmethod = peakfindmethod;
		this.clusteringtechnique = clusteringtechnique;
		this.experimentyear = experimentyear;
		this.experimentnumber = experimentnumber;
		this.internalcalibration = internalcalibration;
		this.thresholdbinarymatrix = 2;
		if (strthresholdbinarymatrix != null) {
			if (!strthresholdbinarymatrix.trim().equalsIgnoreCase("")) {
				this.thresholdbinarymatrix = Double
						.parseDouble(strthresholdbinarymatrix);
			}
		}
		this.inputfollowingnumbersample = 2;
		if (strinputnumberofreplicatessample != null) {
			if (!strinputnumberofreplicatessample.trim().equalsIgnoreCase("")) {
				this.inputfollowingnumbersample = Integer
						.parseInt(strinputnumberofreplicatessample);
			}
		}
		this.threshold_noisy_spectra = 450;
		if (str_threshold_noisy_spectra != null) {
			if (!str_threshold_noisy_spectra.trim().equalsIgnoreCase("")) {
				this.threshold_noisy_spectra = Integer
						.parseInt(str_threshold_noisy_spectra);
			}
		}
		this.numbermisfitallowed = 0;
		if (strnumbermisfitallowed != null) {
			if (!strnumbermisfitallowed.trim().equalsIgnoreCase("")) {
				this.numbermisfitallowed = Integer
						.parseInt(strnumbermisfitallowed);
			}
		}
		this.systemcodeitemid = "1";
		if (!systemcodeitemid.trim().equalsIgnoreCase("")) {
			this.systemcodeitemid = systemcodeitemid.trim();
		}
		this.quantilethreshold = 0.98;
		if (strquantilethreshold != null) {
			if (!strquantilethreshold.trim().equalsIgnoreCase("")) {
				this.quantilethreshold = Double
						.parseDouble(strquantilethreshold);
			}
		}
		this.deltamzsearchmaximum = 0.5;
		if (strdeltamzsearchmaximum != null) {
			if (!strdeltamzsearchmaximum.trim().equalsIgnoreCase("")) {
				this.deltamzsearchmaximum = Double
						.parseDouble(strdeltamzsearchmaximum);
			}
		}

		this.deltamzsearchcalibrants = 0.5;
		if (strdeltamzsearchcalibrants != null) {
			if (!strdeltamzsearchcalibrants.trim().equalsIgnoreCase("")) {
				this.deltamzsearchcalibrants = Double
						.parseDouble(strdeltamzsearchcalibrants);
			}
		}
		this.deltamzcombine = 0.5;
		if (strdeltamzcombine != null) {
			if (!strdeltamzcombine.trim().equalsIgnoreCase("")) {
				this.deltamzcombine = Double.parseDouble(strdeltamzcombine);
			}
		}
		this.minimummass = 800;
		if (strinputminimummass != null) {
			if (!strinputminimummass.trim().equalsIgnoreCase("")) {
				this.minimummass = Double.parseDouble(strinputminimummass);
			}
		}
		this.maximummass = 4000;
		if (strinputmaximummass != null) {
			if (!strinputmaximummass.trim().equalsIgnoreCase("")) {
				this.maximummass = Double.parseDouble(strinputmaximummass);

			}
		}
		this.strquantilethreshold = strquantilethreshold;
		calmassesquery = "select itemvalue.itemvalue, itemcode from itemvalue "
				+ " inner join systemcodeitem on systemcodeitem.systemcodeitemid = itemvalue.systemcodeitemid "
				+ " inner join Unit on itemvalue.Unitid = Unit.Unitid "
				+ " where systemcodeitem.systemcodeitemid = "
				+ systemcodeitemid + " and Unit.Type = 'mass'";
		try {
			odatacalmasses = jdbcconnection.returnData(calmassesquery);
		} catch (SQLException e) {
			if (cc.debugmode) {
				e.printStackTrace();
			} else {
				JOptionPane.showMessageDialog(null, e.getMessage(), "Error",
						JOptionPane.ERROR_MESSAGE);
			}
		}
		calibrationmasses = new double[odatacalmasses.length];
		for (int i = 0; i <= (odatacalmasses.length - 1); i++) {
			calibrationmasses[i] = Double.parseDouble(odatacalmasses[i][0]
					.toString());
		}
		calibtext = "";
		if ((internalcalibration) && (odatacalmasses.length > 0)) {
			calibtext = odatacalmasses[0][1].toString().trim()
					+ "("
					+ String.valueOf(odatacalmasses.length
							- numbermisfitallowed) + ")";
			calibtext.replaceAll(" ", "");
		} else {
			calibtext = "nocalib";
		}
		progressPanel = new JPanel();
		tekstprogressbarpanel = new JPanel();
		tekstprogessbar = new TextField(35);
		tekstprogressbarpanel.add(tekstprogessbar);
		progressPanel.setSize(new Dimension(100, 100));
		jd = new JDialog();
		jd.setLocation(200, 200);
		progressbar = new JProgressBar(0, 100);
		progressbar.setValue(0);
		progressbar.setStringPainted(true);
		progressPanel.add(progressbar);
		jd.getContentPane().add(progressPanel, BorderLayout.NORTH);
		jd.getContentPane().add(tekstprogressbarpanel, BorderLayout.CENTER);
		jd.setSize(300, 100);
		jd.setTitle("Progress");
		jd.setVisible(true);
		tekstprogessbar.setBackground(Color.YELLOW);
		tekstprogessbar.setEnabled(false);
		gc = new GregorianCalendar();
		strdatum = date_to_string(gc);
		strjaar = get_year_date(gc);
		strtime = date_to_time(gc);
		getequipmentid();
		if (ftp == null) {
			try {
				ftp = new FTPClient();
			} catch (Exception e) {
				e.printStackTrace();
			}
		}
		filetype_canbe_processed = false;
		if (equipmentid.trim().equalsIgnoreCase("1")
				&& filetype.trim().equalsIgnoreCase("fid")) {
			// MALDI-TOF
			filetype_canbe_processed = true;
			datareduction_files();
		}
		if (equipmentid.trim().equalsIgnoreCase("2")
				&& filetype.trim().equalsIgnoreCase("fid")) {
			// FTMS
			filetype_canbe_processed = true;
			datareduction_files();
		}
		if (equipmentid.trim().equalsIgnoreCase("1")
				&& filetype.trim().equalsIgnoreCase("txt")) {
			filetype_canbe_processed = true;
			datareduction_files();
		}
		if (equipmentid.trim().equalsIgnoreCase("2")
				&& filetype.trim().equalsIgnoreCase("txt")) {
			filetype_canbe_processed = true;
			datareduction_files();
		}
		if (equipmentid.trim().equalsIgnoreCase("3")
				&& filetype.trim().equalsIgnoreCase("txt")) {
			filetype_canbe_processed = true;
			datareduction_files();
		}
		if (equipmentid.trim().equalsIgnoreCase("3")
				&& filetype.trim().equalsIgnoreCase("xml")) {
			filetype_canbe_processed = true;
			datareduction_files();
		}
		if (equipmentid.trim().equalsIgnoreCase("2")
				&& filetype.trim().equalsIgnoreCase("xml")) {
			filetype_canbe_processed = true;
			datareduction_files();
		}
		if (equipmentid.trim().equalsIgnoreCase("4")
				&& filetype.trim().equalsIgnoreCase("txt")) {
			filetype_canbe_processed = true;
			datareduction_files();
		}
		if (equipmentid.trim().equalsIgnoreCase("4")
				&& filetype.trim().equalsIgnoreCase("raw")) {
			filetype_canbe_processed = true;
			if (thermoscientific == null) {
				thermoscientific = new Thermo_Scientific(cc);
			}
			thermoscientific.createpeaklist();
		}
		userhome = System.getProperty("user.home");
		fileSeparator = System.getProperty("file.separator");
		storematrixcountslocal();
		storematrixintensities();
		storebinarymatrix();
		emptymemory();
		jd.setVisible(false);
		if (filetype_canbe_processed == false) {
			String message = "Filetype " + filetype
					+ " can not be processed for equipmentid " + equipmentid;
			JOptionPane.showMessageDialog(null, message, "Error",
					JOptionPane.ERROR_MESSAGE);
		}
	}

	private void emptymemory() {
		//System.out.println(" empty memory ");
		if (combinepeaks != null) {
			combinepeaks = null;
		}
	}

	private void storematrixcountslocal() {
		matrixcounts = "";
		if (inputfollowingnumbersample > 0) {
			combinepeaks = new Combinepeaks(cc, jdbcconnection,
					strquantilethreshold, experimentnumber, progressbar,
					tekstprogessbar, thresholdbinarymatrix, experimentyear,
					equipmentid);
			matrixcountsfilename = combinepeaks.combinepeaks(deltamzcombine,
					inputfollowingnumbersample, clusteringtechnique, calibtext,
					stringclusteringtechnique, deletemasseswithcount,
					deltatimecombine, timeclusteringtechnique, peakfindmethod,
					str_aligned);
			numberofmasses = combinepeaks.arraycombinedpeaks.length;
		}
		try {
			ftp.connect();
			ftp.login(cc.ftpuser, cc.ftppassword);
			ftp.setConnectMode(FTPConnectMode.PASV);
			ftp.setType(FTPTransferType.BINARY);
			ftp.chdir(File.separator + experimentyear + File.separator
					+ this.experimentnumber);
			ftp.get(userhome + fileSeparator + matrixcountsfilename,
					matrixcountsfilename);
		} catch (Exception e) {
			if (cc.debugmode) {
				e.printStackTrace();
			} else {
				JOptionPane.showMessageDialog(null, e.getMessage(), "Error",
						JOptionPane.ERROR_MESSAGE);
			}
		}
		try {
			ftp.quit();
		} catch (Exception e) {
		}

		file = new File(userhome + fileSeparator + matrixcountsfilename);
		try {
			is = new FileInputStream(file);
			int_filegrootte = is.available();
			filegrootte_kbytes = int_filegrootte / 1024.000;
		} catch (Exception e) {
			if (cc.debugmode) {
				e.printStackTrace();
			} else {
				JOptionPane.showMessageDialog(null, e.getMessage(), "Error",
						JOptionPane.ERROR_MESSAGE);
			}
		}
		deleteresultrecord(matrixcountsfilename);
		gc = new GregorianCalendar();
		strdatum = date_to_string(gc);
		strjaar = get_year_date(gc);
		strtime = date_to_time(gc);
		insertmatrixresultrecord(matrixcountsfilename);
	}

	private void storematrixintensities() {
		if (inputfollowingnumbersample > 0) {
			matrixintensityfilename = combinepeaks
					.returnmatrixintensityfilename();
		}
		try {
			ftp.connect();
			ftp.login(cc.ftpuser, cc.ftppassword);
			ftp.setConnectMode(FTPConnectMode.PASV);
			ftp.setType(FTPTransferType.BINARY);
			ftp.chdir(File.separator + experimentyear + File.separator
					+ this.experimentnumber);
			ftp.get(userhome + fileSeparator + matrixintensityfilename,
					matrixintensityfilename);
		} catch (Exception e) {
			if (cc.debugmode) {
				e.printStackTrace();
			} else {
				JOptionPane.showMessageDialog(null, e.getMessage(), "Error",
						JOptionPane.ERROR_MESSAGE);
			}
		}
		try {
			ftp.quit();
		} catch (Exception e) {
		}

		file = new File(userhome + fileSeparator + matrixintensityfilename);
		try {
			is = new FileInputStream(file);
			int_filegrootte = is.available();
			filegrootte_kbytes = int_filegrootte / 1024.000;
		} catch (Exception e) {
			if (cc.debugmode) {
				e.printStackTrace();
			} else {
				JOptionPane.showMessageDialog(null, e.getMessage(), "Error",
						JOptionPane.ERROR_MESSAGE);
			}
		}
		deleteresultrecord(matrixintensityfilename);
		gc = new GregorianCalendar();
		strdatum = date_to_string(gc);
		strjaar = get_year_date(gc);
		strtime = date_to_time(gc);
		insertmatrixresultrecord(matrixintensityfilename);
	}

	private void storebinarymatrix() {
		if (inputfollowingnumbersample > 0) {
			binarymatrixfilename = combinepeaks.returnbinarymatrixfilename();
		}
		try {
			ftp.connect();
			ftp.login(cc.ftpuser, cc.ftppassword);
			ftp.setConnectMode(FTPConnectMode.PASV);
			ftp.setType(FTPTransferType.BINARY);
			ftp.chdir(File.separator + experimentyear + File.separator
					+ this.experimentnumber);
			ftp.get(userhome + fileSeparator + binarymatrixfilename,
					binarymatrixfilename);
		} catch (Exception e) {
			if (cc.debugmode) {
				e.printStackTrace();
			} else {
				JOptionPane.showMessageDialog(null, e.getMessage(), "Error",
						JOptionPane.ERROR_MESSAGE);
			}
		}
		try {
			ftp.quit();
		} catch (Exception e) {
		}
		file = new File(userhome + fileSeparator + binarymatrixfilename);
		try {
			is = new FileInputStream(file);
			int_filegrootte = is.available();
			filegrootte_kbytes = int_filegrootte / 1024.000;
		} catch (Exception e) {
			if (cc.debugmode) {
				e.printStackTrace();
			} else {
				JOptionPane.showMessageDialog(null, e.getMessage(), "Error",
						JOptionPane.ERROR_MESSAGE);
			}
		}
		deleteresultrecord(binarymatrixfilename);
		gc = new GregorianCalendar();
		strdatum = date_to_string(gc);
		strjaar = get_year_date(gc);
		strtime = date_to_time(gc);
		insertmatrixresultrecord(binarymatrixfilename);
	}

	private void getequipmentid() {
		query = "select equipmentid from experiment where experimentid = "
				+ experimentnumber;
		try {
			odataequipmentid = jdbcconnection.returnData(query);
		} catch (SQLException e) {
			if (cc.debugmode) {
				e.printStackTrace();
			} else {
				JOptionPane.showMessageDialog(null, e.getMessage(), "Error",
						JOptionPane.ERROR_MESSAGE);
			}
		}
		equipmentid = Integer.parseInt(odataequipmentid[0][0].toString());
	}

	private void datareduction_files() {
		query = "select res.File, res.Sampleid, res.Group_id, sam.sample_code, grp.group_code, res.Offset_LC_MS  "
				+ "from result res "
				+ "inner join sample sam on sam.Sampleid = res.Sampleid "
				+ "inner join group_ grp on grp.group_id = res.group_id "
				+ "where Type = \""
				+ filetype.trim()
				+ "\" and experimentid = "
				+ experimentnumber
				+ " order by res.sampleid, res.resultid ";
		try {
			odatafiles = jdbcconnection.returnData(query);
		} catch (SQLException e) {
			if (cc.debugmode) {
				e.printStackTrace();
			} else {
				JOptionPane.showMessageDialog(null, e.getMessage(), "Error",
						JOptionPane.ERROR_MESSAGE);
			}
		}
		if (datareduction == true) {
			deleteresultrecords();
		}
		tekstprogessbar.setText("Datareduction ....");
		progressbar.setValue(0);
		progressbar.paintImmediately(progressbar.getVisibleRect());
		progressbar.setMaximum(odatafiles.length);
		count = 1;
		sampleid_old = "-1";
		groupid_old = "-1";
		for (int i = 0; i <= odatafiles.length - 1; i++) {
			filename = odatafiles[i][0].toString().trim();
			if (odatafiles[i][1] == null) {
				sampleid = "";
			} else {
				sampleid = odatafiles[i][1].toString().trim();
			}
			if (odatafiles[i][2] == null) {
				Group_id = "";
			} else {
				Group_id = odatafiles[i][2].toString().trim();
			}
			if (odatafiles[i][3] == null) {
				samplecode = "";
			} else {
				samplecode = odatafiles[i][3].toString().trim();
			}
			if (odatafiles[i][4] == null) {
				groupcode = "";
			} else {
				groupcode = odatafiles[i][4].toString().trim();
			}
			offset_lc_ms = 0;
			try {
				offset_lc_ms = Double.parseDouble(odatafiles[i][5].toString()
						.trim());
			} catch (Exception ex) {
			}
			progressbar.setValue(i);
			tekstprogessbar.setText("Datareduction .... " + filename);
			progressbar.paintImmediately(progressbar.getVisibleRect());
			if ((!sampleid_old.equalsIgnoreCase(sampleid))
					|| (!groupid_old.equalsIgnoreCase(Group_id))) {
				count = 1;
			}
			if (count <= inputfollowingnumbersample) {
				if (filetype.trim().equalsIgnoreCase("fid")
						&& (filename.substring((filename.length() - fid
								.length()), filename.length())
								.equalsIgnoreCase(fid))) {
					acquisname = filename.substring(0, (filename.length() - fid
							.length()))
							+ acqus;
					if (datareduction == true) {
						datareductionfile();
					}
				}
				if (filetype.trim().equalsIgnoreCase("txt")
						&& (datareduction == true)) {
					datareductionfile();
				}
				if (filetype.trim().equalsIgnoreCase("xml")
						&& (datareduction == true)) {
					datareductionfile();
				}
				if (filetype.trim().equalsIgnoreCase("raw")
						&& (datareduction == true)) {
					datareductionfile();
				}
			}
			sampleid_old = sampleid;
			groupid_old = Group_id;
		}
		progressbar.setValue(odatafiles.length);
		progressbar.paintImmediately(progressbar.getVisibleRect());
	}

	private void fillpeaks(String createobject) {
		if (peakfindmethod == 1) {
			if (createobject.equalsIgnoreCase("createobject")) {
				identifypeaks = new IdentifyPeaks(rterm);
			}
			if (equipmentid == 2) {
				// FTMS
				peaks = identifypeaks.returnpeaksFTMS(deltamzsearchmaximum,
						quantilethreshold, minimummass, maximummass,
						clusteringtechnique, ftmsdata, ndiv, deltaxcentroiding,
						limitshiftcentroiding, centroidingmethod);
				noisepeaks = identifypeaks.returnnoisepeaks();
			} else {
				// MADI-TOF
				peaks = identifypeaks.returnpeaks(deltamzsearchmaximum,
						quantilethreshold, minimummass, maximummass,
						clusteringtechnique, spectrum, ndiv, deltaxcentroiding,
						limitshiftcentroiding, centroidingmethod);
				noisepeaks = identifypeaks.returnnoisepeaks();
			}
		} else if (peakfindmethod == 2) {
			if (createobject.equalsIgnoreCase("createobject")) {
				simplepeakfind = new Simplepeakfind(rterm);
			}
			if (equipmentid == 2) {
				// FTMS
				peaks = simplepeakfind.findlocalmaximaFTMS(
						deltamzsearchmaximum, quantilethreshold, minimummass,
						maximummass, clusteringtechnique, ftmsdata);
			} else {
				// MADI-TOF
				peaks = simplepeakfind.findlocalmaxima(deltamzsearchmaximum,
						quantilethreshold, minimummass, maximummass,
						clusteringtechnique, spectrum);
			}
		} else {
			if (createobject.equalsIgnoreCase("createobject")) {
				simplepeakfind = new Simplepeakfind(rterm);
			}
			peaks = simplepeakfind.findlocalmaxima(deltamzsearchmaximum,
					quantilethreshold, minimummass, maximummass,
					clusteringtechnique, spectrum);
		}
	}

	private void calibrateinternalmalditof() {
		newcalibrationmassesraw = new double[odatacalmasses.length];
		calibrationchannelraw = new double[odatacalmasses.length];
		numberoffits = 0;
		calibrationmassesintensity = new double[calibrationmasses.length];
		for (int i = 0; i <= calibrationmassesintensity.length - 1; i++) {
			calibrationmassesintensity[i] = -1;
		}
		deltamzsearchcalibrantslocal = deltamzsearchcalibrants;
		for (int i = 0; i <= peaks.length - 1; i++) {
			if (clusteringtechnique == 1) {
				deltamzsearchcalibrantslocal = peaks[i][0]
						* deltamzsearchcalibrants / 1000000;
			}
			for (int j = 0; j <= calibrationmasses.length - 1; j++) {
				if ((peaks[i][0] > (calibrationmasses[j] - deltamzsearchcalibrantslocal))
						&& (peaks[i][0] < (calibrationmasses[j] + deltamzsearchcalibrantslocal))) {
					if (calibrationmassesintensity[j] == -1) {
						calibrationmassesintensity[j] = peaks[i][1];
						// calibrationmassesdiff[j] = Math.abs(peaks[i][0]
						// - calibrationmasses[j]);
						newcalibrationmassesraw[j] = calibrationmasses[j];
						calibrationchannelraw[j] = peaks[i][2];
					} else {
						// if (Math.abs(peaks[i][0] - calibrationmasses[j]) <
						// calibrationmassesdiff[j]) {
						// calibrationmassesdiff[j] = Math.abs(peaks[i][0]
						// - calibrationmasses[j]);
						if (peaks[i][1] > calibrationmassesintensity[j]) {
							calibrationmassesintensity[j] = peaks[i][1];
							newcalibrationmassesraw[j] = calibrationmasses[j];
							calibrationchannelraw[j] = peaks[i][2];
						}
					}
				}
			}
		}
		for (int i = 0; i <= newcalibrationmassesraw.length - 1; i++) {
			if (newcalibrationmassesraw[i] != 0) {
				numberoffits++;
			}
		}
		if (internalcalibration) {
			calibrated = false;
			if (numberoffits > 0) {
				if (numberoffits >= (calibrationmasses.length - numbermisfitallowed)) {
					newcalibrationmasses2 = new double[numberoffits];
					calibrationchannel2 = new double[numberoffits];
					numberoffits = 0;
					for (int i = 0; i <= newcalibrationmassesraw.length - 1; i++) {
						if (newcalibrationmassesraw[i] != 0) {
							newcalibrationmasses2[numberoffits] = newcalibrationmassesraw[i];
							calibrationchannel2[numberoffits] = calibrationchannelraw[i];
							numberoffits++;
						}
					}
					a = calibration.quadratic(newcalibrationmasses2,
							calibrationchannel2);
					A = a[1];
					B = a[2];
					C = a[0];
					for (int i = 0; i < intnumberofmeasurements; i++) {
						spectrum.mass[i] = (A * i * i) + (B * i) + C;
					}
					calibrated = true;
				}
			}
		} else {
			calibrated = true;
		}
	}

	private void calibrateinternalftms() {
		newcalibrationmassesraw = new double[odatacalmasses.length];
		frequencyraw = new double[odatacalmasses.length];
		reciprocalfrequencyraw = new double[odatacalmasses.length];
		numberoffits = 0;
		calibrationmassesintensity = new double[calibrationmasses.length];
		for (int i = 0; i <= calibrationmassesintensity.length - 1; i++) {
			calibrationmassesintensity[i] = -1;
		}
		deltamzsearchcalibrantslocal = deltamzsearchcalibrants;
		for (int i = 0; i <= peaks.length - 1; i++) {
			if (clusteringtechnique == 1) {
				deltamzsearchcalibrantslocal = peaks[i][0]
						* deltamzsearchcalibrants / 1000000;
			}
			for (int j = 0; j <= calibrationmasses.length - 1; j++) {
				if ((peaks[i][0] > (calibrationmasses[j] - deltamzsearchcalibrantslocal))
						&& (peaks[i][0] < (calibrationmasses[j] + deltamzsearchcalibrantslocal))) {
					if (calibrationmassesintensity[j] == -1) {
						// calibrationmassesdiff[j] = Math.abs(peaks[i][0]
						// - calibrationmasses[j]);
						calibrationmassesintensity[j] = peaks[i][1];
						newcalibrationmassesraw[j] = calibrationmasses[j];
						frequencyraw[j] = masstofrequency(peaks[i][0]);
						reciprocalfrequencyraw[j] = 1 / masstofrequency(peaks[i][0]);
					} else {
						// if (Math.abs(peaks[i][0] - calibrationmasses[j]) <
						// calibrationmassesdiff[j]) {
						// calibrationmassesdiff[j] = Math.abs(peaks[i][0]
						// - calibrationmasses[j]);
						if (peaks[i][1] > calibrationmassesintensity[j]) {
							calibrationmassesintensity[j] = peaks[i][1];
							newcalibrationmassesraw[j] = calibrationmasses[j];
							frequencyraw[j] = masstofrequency(peaks[i][0]);
							reciprocalfrequencyraw[j] = 1 / masstofrequency(peaks[i][0]);
						}
					}
				}
			}
		}
		for (int i = 0; i <= newcalibrationmassesraw.length - 1; i++) {
			if (newcalibrationmassesraw[i] != 0) {
				numberoffits++;
			}
		}
		if (internalcalibration) {
			calibrated = false;
			if ((numberoffits > 1)
					&& (numberoffits >= (calibrationmasses.length - numbermisfitallowed))) {
				newcalibrationmasses2 = new double[numberoffits];
				reciprocalfrequencyraw2 = new double[numberoffits];
				frequencyraw2 = new double[numberoffits];
				reciprocalcalibrationmasses2 = new double[numberoffits];
				numberoffits = 0;
				for (int i = 0; i <= newcalibrationmassesraw.length - 1; i++) {
					if (newcalibrationmassesraw[i] != 0) {
						newcalibrationmasses2[numberoffits] = newcalibrationmassesraw[i];
						frequencyraw2[numberoffits] = frequencyraw[i];
						reciprocalfrequencyraw2[numberoffits] = reciprocalfrequencyraw[i];
						numberoffits++;
					}
				}
				if (numberoffits < 4) {
					a = calibration.linear(frequencyraw2,
							reciprocalcalibrationmasses2);
					A = a[1];
					B = a[0];
					for (int i = 0; i <= peaks.length - 1; i++) {
						peaks[i][0] = A / (masstofrequency(peaks[i][0]) - B);
					}
					if (noisepeaks != null) {
						for (int i = 0; i <= noisepeaks.length - 1; i++) {
							noisepeaks[i][0] = A
									/ (masstofrequency(noisepeaks[i][0]) - B);
						}
					}
					calibrated = true;
				} else {
					a = calibration.quadratic(newcalibrationmasses2,
							reciprocalfrequencyraw2);
					A = a[1];
					B = a[2];
					C = a[0];
					for (int i = 0; i <= peaks.length - 1; i++) {
						peaks[i][0] = (A / (masstofrequency(peaks[i][0]) * masstofrequency(peaks[i][0])))
								+ (B / masstofrequency(peaks[i][0])) + C;
					}
					if (noisepeaks != null) {
						for (int i = 0; i <= noisepeaks.length - 1; i++) {
							noisepeaks[i][0] = (A / (masstofrequency(noisepeaks[i][0]) * masstofrequency(noisepeaks[i][0])))
									+ (B / masstofrequency(noisepeaks[i][0]))
									+ C;
						}
					}
					calibrated = true;
				}
			}
		} else {
			calibrated = true;
		}
	}

	private void mono_isotoopfinding() {
		numberoflines = 0;
		istopehigh = c13_c12
				+ (c13_c12 * percent_deviation_isotopic_distance / 100);
		istopelow = c13_c12
				- (c13_c12 * percent_deviation_isotopic_distance / 100);
		int j = 0;
		mean2 = 0;
		N2 = 0;
		countnumberofpotenialisotopes = 0;
		countnumberofisotopes = 0;
		intensitypreviousisotope = 0;
		countmoreisotopes = true;
		sum_of_squares2 = 0;
		overviewofisotopes = "";
		bufferoverviewofisotopes = new StringBuffer(overviewofisotopes);
		for (int i = 0; i <= peaks.length - 1; i++) {
			if (peaks[i][0] > 0) {
				countnumberofpotenialisotopes = 1;
				countnumberofisotopes = 1;
				is_isotopic_series = true;
				intensity_second_smaller_than_first = false;
				intensity_declining = false;
				countmoreisotopes = true;
				listofpotentialistopes = new StringBuffer(String
						.valueOf(peaks[i][0]));
				listofindecespotentialistopes = new StringBuffer(String
						.valueOf(i));
				potentialisotope = peaks[i][0];
				l = i;
				is_an_isotope = false;
				while (l > 0) {
					l--;
					if ((Math.abs(peaks[l][0] - potentialisotope) < istopehigh)
							&& (Math.abs(peaks[l][0] - potentialisotope) > istopelow)) {
						is_an_isotope = true;
					}
					if (Math.abs(peaks[l][0] - potentialisotope) > 2 * istopehigh) {
						l = 0;
					}
				}
				if (!is_an_isotope) {
					if (i <= peaks.length - 2) {
						j = i + 1;
					}

					while (j <= peaks.length - 2) {
						if ((Math.abs(peaks[j][0] - potentialisotope) < istopehigh)
								&& (Math.abs(peaks[j][0] - potentialisotope) > istopelow)) {
							potentialisotope = peaks[j][0];
							countnumberofpotenialisotopes++;
							add_potential_isotope = false;
							if (countmoreisotopes) {
								add_potential_isotope = true;
							}
							if (countnumberofpotenialisotopes == 2) {
								if (peaks[j][1] < intensitypreviousisotope) {
									intensity_second_smaller_than_first = true;
								} else {
									intensity_second_smaller_than_first = false;
								}
							}
							if ((countnumberofpotenialisotopes > 2)
									&& (intensity_second_smaller_than_first)) {
								if (peaks[j][1] > intensitypreviousisotope) {
									countmoreisotopes = false;
									add_potential_isotope = false;
								}
							}
							if ((countnumberofpotenialisotopes > 2)
									&& (intensity_declining)) {
								if (peaks[j][1] > intensitypreviousisotope) {
									countmoreisotopes = false;
									add_potential_isotope = false;
								}
							}
							if ((countnumberofpotenialisotopes > 2)
									&& (!intensity_second_smaller_than_first)) {
								if (peaks[j][1] < intensitypreviousisotope) {
									intensity_declining = true;
								}
							}
							if (add_potential_isotope) {
								countnumberofisotopes++;
								listofpotentialistopes.append(","
										+ String.valueOf(peaks[j][0]));
								listofindecespotentialistopes.append(","
										+ String.valueOf(j));
							}
							intensitypreviousisotope = peaks[j][1];
						}
						j = j + 1;
					}
					if (countnumberofpotenialisotopes < 2) {
						is_isotopic_series = false;
					}
					if (is_isotopic_series) {
						sum_of_squares = 0;
						mean = 0;
						isotopes = listofpotentialistopes.toString().split(",");
						for (int k = 0; k < isotopes.length - 1; k++) {
							mean = mean + Double.parseDouble(isotopes[k + 1])
									- Double.parseDouble(isotopes[k]);
							sum_of_squares = sum_of_squares
									+ (Double.parseDouble(isotopes[k + 1]) - Double
											.parseDouble(isotopes[k]))
									* (Double.parseDouble(isotopes[k + 1]) - Double
											.parseDouble(isotopes[k]));
						}
						N = isotopes.length - 1;
						mean = mean / N;
						stdev = 0;
						numberoflines++;
						bufferoverviewofisotopes.append(String.valueOf(mean)
								+ "," + String.valueOf(countnumberofisotopes)
								+ ","
								+ listofindecespotentialistopes.toString()
								+ linefeed);
						if (N > 1) {
							stdev = Math
									.sqrt((sum_of_squares - (N * mean * mean))
											/ N)
									/ mean;
							if (stdev < (percent_stdevisotopingdistance / 100)) {
								mean2 = mean2 + mean;
								sum_of_squares2 = sum_of_squares2
										+ (mean * mean);
								N2 = N2 + 1;
							}
						}
					}
				}
			}
		}
		if (N2 > 10) {
			mean2 = mean2 / N2;
			stdev = Math.sqrt((sum_of_squares2 - (N2 * mean2 * mean2))
					/ (N2 - 1));
			while (numberoflines > 0) {
				numberoflines--;
				isotopes = bufferoverviewofisotopes.substring(0,
						bufferoverviewofisotopes.indexOf(linefeed)).toString()
						.split(",");
				while ((Integer.parseInt(isotopes[1]) > 1)
						&& ((Double.parseDouble(isotopes[0]) < (mean2 - stdev)) || (Double
								.parseDouble(isotopes[0]) > (mean2 + stdev)))) {
					mean = 0;
					for (int i = 0; i <= Integer.parseInt(isotopes[1]) - 3; i++) {
						mean = mean
								+ (peaks[Integer.parseInt(isotopes[3 + i])][0] - peaks[Integer
										.parseInt(isotopes[2 + i])][0]);
					}
					mean = mean / (Integer.parseInt(isotopes[1]) - 2);
					isotopes[0] = String.valueOf(mean);
					isotopes[1] = String
							.valueOf(Integer.parseInt(isotopes[1]) - 1);
				}
				if ((Double.parseDouble(isotopes[0]) >= (mean2 - stdev))
						&& (Double.parseDouble(isotopes[0]) <= (mean2 + stdev))) {
					for (int i = 0; i <= Integer.parseInt(isotopes[1]) - 2; i++) {
						is_an_isotope = true;
						if (internalcalibration) {
							deltamzsearchcalibrantslocal = deltamzsearchcalibrants;
							if (clusteringtechnique == 1) {
								deltamzsearchcalibrantslocal = peaks[Integer
										.parseInt(isotopes[3 + i])][0]
										* deltamzsearchcalibrants / 1000000;
							}
							for (j = 0; j <= newcalibrationmassesraw.length - 1; j++) {
								if ((peaks[Integer.parseInt(isotopes[3 + i])][0] > (newcalibrationmassesraw[j] - deltamzsearchcalibrantslocal))
										&& (peaks[Integer
												.parseInt(isotopes[3 + i])][0] < (newcalibrationmassesraw[j] + deltamzsearchcalibrantslocal))) {
									is_an_isotope = false;
								}
							}
						}
						if (is_an_isotope) {
							peaks[Integer.parseInt(isotopes[3 + i])][0] = 0;
						}
					}
				}
				overviewofisotopes = bufferoverviewofisotopes
						.substring(bufferoverviewofisotopes.indexOf(linefeed) + 1);
				bufferoverviewofisotopes = new StringBuffer(overviewofisotopes);
			}
		} else {
			;
		}
	}

	private void removedoublemasses() {
		referencemass = -1;
		referenceretentiontime = -1;
		removemassesindices = new StringBuffer("");
		for (int i = 0; i <= peaks.length - 1; i++) {
			deltamzlocal = deltamzcombine;
			if (clusteringtechnique == 1) {
				deltamzlocal = deltamzcombine * peaks[i][0] / 1000000;
			}
			if (referencemass > 0) {
				if (Math.abs(referencemass - peaks[i][0]) < Math
						.abs(deltamzlocal)) {
					if (removemassesindices.toString().equalsIgnoreCase("")) {
						removemassesindices.append(String.valueOf(i - 1) + ","
								+ String.valueOf(i));
					} else {
						removemassesindices.append("," + String.valueOf(i));
					}
				} else {
					if (removemassesindices.toString().split(",").length > 1) {
						arrayofremovemassesindices = removemassesindices
								.toString().split(",");
						countdoublemasses = 0;
						sum_mass = 0;
						sum_retentiontime = 0;
						sum_intensity = 0;
						cleanmasses = new double[4][removemassesindices
								.toString().split(",").length];
						for (int j = 0; j <= arrayofremovemassesindices.length - 1; j++) {
							cleanmasses[0][j] = Double
									.parseDouble(arrayofremovemassesindices[j]);
							cleanmasses[1][j] = peaks[Integer
									.parseInt(arrayofremovemassesindices[j])][0];
							cleanmasses[2][j] = peaks[Integer
									.parseInt(arrayofremovemassesindices[j])][1];
							cleanmasses[3][j] = peaks[Integer
									.parseInt(arrayofremovemassesindices[j])][2];
						}
						sortrow = 3;
						sortmatrix = new SortMatrix(cleanmasses, sortrow);
						for (int j = 0; j <= cleanmasses[0].length - 1; j++) {
							countdoublemasses++;
							deltatimelocalcombine = deltatimecombine;
							if (timeclusteringtechnique == 1) {
								// %
								deltatimelocalcombine = deltatimecombine
										* cleanmasses[3][j] / 100;
							}
							sum_mass = sum_mass + cleanmasses[1][j];
							sum_intensity = sum_intensity + cleanmasses[2][j];
							sum_retentiontime = sum_retentiontime
									+ cleanmasses[3][j];
							if ((j <= cleanmasses[0].length - 2)
									&& (Math.abs(cleanmasses[3][j + 1]
											- cleanmasses[3][j]) < deltatimelocalcombine)) {
								peaks[(int) cleanmasses[0][j]][0] = -1;

							} else {
								peaks[(int) cleanmasses[0][j]][0] = sum_mass
										/ countdoublemasses;
								peaks[(int) cleanmasses[0][j]][1] = sum_intensity
										/ countdoublemasses;
								peaks[(int) cleanmasses[0][j]][2] = sum_retentiontime
										/ countdoublemasses;
								countdoublemasses = 0;
								sum_mass = 0;
								sum_intensity = 0;
								sum_retentiontime = 0;
							}
						}
					}
					removemassesindices = new StringBuffer("");
				}
			}
			referencemass = peaks[i][0];
			referenceretentiontime = peaks[i][2];
		}
	}

	private void exportpeakslist() {
		exportbuffer = new StringBuffer();
		peakstransposed = new double[peaks[0].length][peaks.length];
		for (int i = 0; i < peaks.length; i++) {
			for (int j = 0; j < peaks[0].length; j++) {
				peakstransposed[j][i] = peaks[i][j];
			}
		}
		sortrow = 0;
		sortmatrix = new SortMatrix(peakstransposed, sortrow);
		for (int i = 0; i < peaks.length; i++) {
			for (int j = 0; j < peaks[0].length; j++) {
				peaks[i][j] = peakstransposed[j][i];
			}
		}
		if (monoistopefinding) {
			mono_isotoopfinding();
		}
		if ((equipmentid == 3) || (equipmentid == 4)) {
			removedoublemasses();
		}
		for (int i = 0; i <= peaks.length - 1; i++) {
			tempBD = new BigDecimal(peaks[i][0]);
			if (peaks[i][0] > 0) {
				exportbuffer.append(tempBD.setScale(6,
						BigDecimal.ROUND_HALF_EVEN)
						+ " " + peaks[i][1]);
				if ((equipmentid == 3) || (equipmentid == 4)) {
					if (offset_lc_ms > 0) {
						peaks[i][2] = peaks[i][2] + offset_lc_ms;
					}
					exportbuffer.append(" " + peaks[i][2]);
				}
				exportbuffer.append(linefeed);
			}
		}
		exportstring = exportbuffer.toString();
		data = exportstring.getBytes();
		filegrootte_kbytes = (double) (data.length / 1024.000);
		filetransported = false;
		// voor de zekerheid
		try {
			ftp.quit();
		} catch (Exception e) {
			;
		}
		//
		try {
			ftp.setRemoteHost(cc.ftpremotehost);
			ftp.connect();
			ftp.login(cc.ftpuser, cc.ftppassword);
			ftp.setConnectMode(FTPConnectMode.PASV);
			ftp.setType(FTPTransferType.BINARY);
			ftp.chdir(File.separator + experimentyear + File.separator
					+ this.experimentnumber);
			ftp.put(data, exportname);
			filetransported = true;
		} catch (Exception e) {
			if (cc.debugmode) {
				e.printStackTrace();
			} else {
				JOptionPane.showMessageDialog(null, e.getMessage(), "Error",
						JOptionPane.ERROR_MESSAGE);
			}
		}
		try {
			ftp.quit();
		} catch (Exception e) {
			;
		}
		if (calibrated) {
			if ((filetransported) && (!sampleid.trim().equals(""))
					&& (!Group_id.trim().equals(""))) {
				if (peaks.length < threshold_noisy_spectra) {
					insertresultrecord("reduced");
					count++;
				} else {
					insertresultrecord("noisy");
				}
			}
		} else {
			if ((filetransported) && (!sampleid.trim().equals(""))
					&& (!Group_id.trim().equals(""))) {
				inputtype = "c= " + String.valueOf(numberoffits) + " <" + " ("
						+ String.valueOf(calibrationmasses.length) + "-"
						+ String.valueOf(numbermisfitallowed) + ")";
				insertresultrecord(inputtype);
			}
		}
		if (noisepeaks != null) {
			exportname = "noise_" + exportname;
			exportbuffer = new StringBuffer();
			peakstransposed = new double[noisepeaks[0].length][noisepeaks.length];
			for (int i = 0; i < noisepeaks.length; i++) {
				for (int j = 0; j < noisepeaks[0].length; j++) {
					peakstransposed[j][i] = noisepeaks[i][j];
				}
			}
			sortrow = 0;
			sortmatrix = new SortMatrix(peakstransposed, sortrow);
			for (int i = 0; i < noisepeaks.length; i++) {
				for (int j = 0; j < noisepeaks[0].length; j++) {
					noisepeaks[i][j] = peakstransposed[j][i];
				}
			}
			for (int i = 0; i <= noisepeaks.length - 1; i++) {
				tempBD = new BigDecimal(noisepeaks[i][0]);
				if (noisepeaks[i][0] > 0) {
					exportbuffer.append(tempBD.setScale(6,
							BigDecimal.ROUND_HALF_EVEN)
							+ " " + noisepeaks[i][1] + linefeed);
				}
			}
			exportstring = exportbuffer.toString();
			data = exportstring.getBytes();
			filegrootte_kbytes = (double) (data.length / 1024.000);
			filetransported = false;
			try {
				ftp.setRemoteHost(cc.ftpremotehost);
				ftp.connect();
				ftp.login(cc.ftpuser, cc.ftppassword);
				ftp.setConnectMode(FTPConnectMode.PASV);
				ftp.setType(FTPTransferType.BINARY);
				ftp.chdir(File.separator + experimentyear + File.separator
						+ this.experimentnumber);
				ftp.put(data, exportname);
				filetransported = true;
			} catch (Exception e) {
				if (cc.debugmode) {
					e.printStackTrace();
				} else {
					JOptionPane.showMessageDialog(null, e.getMessage(),
							"Error", JOptionPane.ERROR_MESSAGE);
				}
			}
			try {
				ftp.quit();
			} catch (Exception e) {
				;
			}
			if ((filetransported) && (!sampleid.trim().equals(""))
					&& (!Group_id.trim().equals(""))) {
				insertresultrecord("noisepeaks");
			}
		}
	}

	private void datareductionfile() {
		noisepeaks = null;
		filenameexport = filename.replaceAll(".txt", "_txt");
		exportname = String.valueOf(quantilethreshold) + "_" + filenameexport
				+ ".txt";
		if (((equipmentid == 1) || (equipmentid == 2))
				&& (filetype.trim().equalsIgnoreCase("txt"))) {
			// peak list FTMS and MALDI-TOF
			readnumberoflines();
			peaks = new double[intnumberofmeasurements][3];
			fillmassesintensitiespeaklist();
			calibrated = true;
			exportpeakslist();
		}
		if ((equipmentid == 2) && filetype.trim().equalsIgnoreCase("fid")) {
			// FT-MS
			if (fft == null) {
				fft = new FastFourierTransform();
			}
			readparameters();
			if (ftmsdata == null) {
				ftmsdata = new FTMSdata(intnumberofmeasurements
						* zerofillingfactor);
				xim = new double[ftmsdata.data.length];
				intnumberofmeasurements_old = intnumberofmeasurements
						* zerofillingfactor;
			} else {
				if (intnumberofmeasurements_old == (intnumberofmeasurements * zerofillingfactor)) {
					for (int s = 0; s < ftmsdata.data.length; s++) {
						ftmsdata.data[s] = 0;
						xim[s] = 0;
					}
				} else {
					ftmsdata = new FTMSdata(intnumberofmeasurements
							* zerofillingfactor);
					xim = new double[ftmsdata.data.length];
				}
			}
			filltimesignalFTMS();
			if (performApodization) {
				aquisitiontime = intnumberofmeasurements / (2.0 * sweep);
				Apodization();
			}
			if (detect_mode == 1) {
				// wideband
				fillmassesFTMS();
				fillpeaks("createobject");
				if (peaks != null) {
					calibrateinternalftms();
					exportpeakslist();
				}
			} else if (detect_mode == 2) {
				// heterodyne -- uses imaginair information as input
			} else {
			}
		}
		if ((equipmentid == 1) && filetype.trim().equalsIgnoreCase("fid")) {
			// MALDI_TOF
			readparameters();
			spectrum = new Spectrum(intnumberofmeasurements);
			filltimesignal();
			if (zerofile) {
				insertresultrecord("zero(data)");
			} else {
				fillmassesMALDITOF();
				fillpeaks("createobject");
				if (peaks != null) {
					calibrateinternalmalditof();
					fillpeaks("");
					exportpeakslist();
				}
			}
		}
		if (((equipmentid == 3) || (equipmentid == 4))
				&& filetype.trim().equalsIgnoreCase("txt")) {
			readnumberoflines();
			peaks = new double[intnumberofmeasurements][3];
			fillmassesintensitiespeaklist();
			calibrated = true;
			if (performtimealgnment) {
				timealignment();
			}
			exportpeakslist();
		}
		if ((equipmentid == 4) && filetype.trim().equalsIgnoreCase("raw")) {
			thermoscientific.createpeaklist();
			peaks = thermoscientific.peaks;
		}
		if ((equipmentid == 3) && filetype.trim().equalsIgnoreCase("xml")) {
			peaks = null;
			intnumberofmeasurements = 0;
			datareductionfileXML();
			if (intnumberofmeasurements > 0) {
				peaks = new double[intnumberofmeasurements][3];
				intnumberofmeasurements = 0;
				datareductionfileXML();
				calibrated = true;
				if (performtimealgnment) {
					timealignment();
				}
				exportpeakslist();
			}
		}
		if ((equipmentid == 2) && filetype.trim().equalsIgnoreCase("xml")) {
			peaks = null;
			intnumberofmeasurements = 0;
			datareductionfileXML();
			if (intnumberofmeasurements > 0) {
				peaks = new double[intnumberofmeasurements][2];
				intnumberofmeasurements = 0;
				datareductionfileXML();
				calibrated = true;
				exportpeakslist();
			}
		}
	}

	private void timealignment() {
		str_aligned = "aligned";
		alignment_time = new String[peaks.length];
		delta_time = new double[peaks.length];
		if (timealignmentmass == null) {
			timealignmentbuffermass = new StringBuffer("");
			timealignmentbufferretentiontime = new StringBuffer("");
			for (int i = 0; i < peaks.length; i++) {
				if (i == 0) {
					timealignmentbuffermass.append(String.valueOf(peaks[i][0])
							.trim());
					timealignmentbufferretentiontime.append(String.valueOf(
							peaks[i][2]).trim());
				} else {
					timealignmentbuffermass.append(","
							+ String.valueOf(peaks[i][0]).trim());
					timealignmentbufferretentiontime.append(","
							+ String.valueOf(peaks[i][2]).trim());
				}
			}
			timealignmentmass = "" + timealignmentbuffermass.toString();
			timealignmentretentiontime = ""
					+ timealignmentbufferretentiontime.toString();
		} else {
			arrayalignmentmasses = timealignmentmass.split(",");
			arrayretentiontimes = timealignmentretentiontime.split(",");
			doublearraycombinedpeaks = new double[2][arrayalignmentmasses.length];
			for (int i = 0; i < arrayalignmentmasses.length; i++) {
				if (!arrayalignmentmasses[i].trim().equalsIgnoreCase("")) {
					doublearraycombinedpeaks[0][i] = Double.valueOf(
							arrayalignmentmasses[i]).doubleValue();
				} else {
					doublearraycombinedpeaks[0][i] = -1;
				}
				if (!arrayretentiontimes[i].trim().equalsIgnoreCase("")) {
					doublearraycombinedpeaks[1][i] = Double.valueOf(
							arrayretentiontimes[i]).doubleValue();
				} else {
					doublearraycombinedpeaks[1][i] = -1;
				}
			}
			sortrow = 0;
			sortmatrix = new SortMatrix(doublearraycombinedpeaks, 0);
			peakstransposed = new double[peaks[0].length][peaks.length];
			for (int i = 0; i < peaks.length; i++) {
				for (int j = 0; j < peaks[0].length; j++) {
					peakstransposed[j][i] = peaks[i][j];
				}
			}
			sortrow = 0;
			sortmatrix = new SortMatrix(peakstransposed, sortrow);
			for (int i = 0; i < peaks.length; i++) {
				for (int j = 0; j < peaks[0].length; j++) {
					peaks[i][j] = peakstransposed[j][i];
				}
			}
			deltamzlocal = deltamzcombine;
			max_time_difference = 0;
			for (int j = 0; j < peaks.length; j++) {
				alignmentmassfound = false;
				alignment_time[j] = "no";
				for (int i = 0; i < doublearraycombinedpeaks[0].length; i++) {
					referencemass = doublearraycombinedpeaks[0][i];
					referenceretentiontime = doublearraycombinedpeaks[1][i];
					if (clusteringtechnique == 1) {
						deltamzlocal = deltamzcombine * referencemass / 1000000;
					}
					if (Math.abs(referencemass - peaks[j][0]) < Math
							.abs(deltamzlocal)) {
						alignmentmassfound = true;
						int k = j;
						while (k > 0) {
							k--;
							if (Math.abs(referencemass - peaks[k][0]) < Math
									.abs(deltamzlocal)) {
								if (Math.abs(referenceretentiontime
										- peaks[k][2]) < Math
										.abs(referenceretentiontime
												- peaks[j][2])) {
									alignmentmassfound = false;
								}
							} else {
								k = 0;
							}
						}
						k = j;
						while (k < (peaks.length - 1)) {
							k++;
							if (Math.abs(referencemass - peaks[k][0]) < Math
									.abs(deltamzlocal)) {
								if (Math.abs(referenceretentiontime
										- peaks[k][2]) < Math
										.abs(referenceretentiontime
												- peaks[j][2])) {
									alignmentmassfound = false;
								}
							} else {
								k = peaks.length - 1;
							}
						}
					} else {
						alignmentmassfound = false;
					}
					if (alignmentmassfound) {
						int k = i;
						while (k > 0) {
							k--;
							if (Math.abs(doublearraycombinedpeaks[0][k]
									- peaks[j][0]) < Math.abs(deltamzlocal)) {
								if (Math.abs(doublearraycombinedpeaks[1][k]
										- peaks[j][2]) < Math
										.abs(referenceretentiontime
												- peaks[j][2])) {
									alignmentmassfound = false;
								}
							} else {
								k = 0;
							}
						}
						k = i;
						while (k < (doublearraycombinedpeaks[0].length - 1)) {
							k++;
							if (Math.abs(doublearraycombinedpeaks[0][k]
									- peaks[j][0]) < Math.abs(deltamzlocal)) {
								if (Math.abs(doublearraycombinedpeaks[1][k]
										- peaks[j][2]) < Math
										.abs(referenceretentiontime
												- peaks[j][2])) {
									alignmentmassfound = false;
								}
							} else {
								k = doublearraycombinedpeaks[0].length - 1;
							}
						}
						if (alignmentmassfound) {
							alignment_time[j] = "yes";
							delta_time[j] = peaks[j][2]
									- referenceretentiontime;
							if (Math.abs(delta_time[j]) > max_time_difference) {
								max_time_difference = Math.abs(delta_time[j]);
							}

						}
					}
				}
			}
			n_time_alignment = 0;
			sqr_difference_time_alignment = 0;
			mean_difference_time_alignment = 0;
			standard_deviation_time_alignment = 0;
			for (int j = 0; j < peaks.length; j++) {
				if (alignment_time[j].equalsIgnoreCase("yes")) {
					mean_difference_time_alignment = mean_difference_time_alignment
							+ (100 * delta_time[j] / max_time_difference);
					sqr_difference_time_alignment = sqr_difference_time_alignment
							+ ((100 * delta_time[j] / max_time_difference) * (100 * delta_time[j] / max_time_difference));
					n_time_alignment++;
				}
			}
			mean_difference_time_alignment = mean_difference_time_alignment
					/ n_time_alignment;
			standard_deviation_time_alignment = (sqr_difference_time_alignment - (n_time_alignment
					* mean_difference_time_alignment * mean_difference_time_alignment));
			standard_deviation_time_alignment = standard_deviation_time_alignment
					/ (n_time_alignment - 1);
			standard_deviation_time_alignment = Math
					.sqrt(standard_deviation_time_alignment);
			standard_deviation_time_alignment = max_time_difference
					* standard_deviation_time_alignment / 100;
			mean_difference_time_alignment = max_time_difference
					* mean_difference_time_alignment / 100;
			n_time_alignment = 0;
			for (int j = 0; j < peaks.length; j++) {
				if (alignment_time[j].equalsIgnoreCase("yes")) {
					if (Math.abs(delta_time[j]) < (3 * standard_deviation_time_alignment)) {
						n_time_alignment++;
					} else {
						alignment_time[j] = "no";
					}
				}
			}
			if (n_time_alignment >= numberpointstimealignment) {
				calibration_time = new double[n_time_alignment];
				calibration_delta_time = new double[n_time_alignment];
				n_time_alignment = 0;
				for (int j = 0; j < peaks.length; j++) {
					if (alignment_time[j].equalsIgnoreCase("yes")) {
						calibration_time[n_time_alignment] = peaks[j][2];
						calibration_delta_time[n_time_alignment] = delta_time[j];
						n_time_alignment++;
					}
				}
				a = calibration.quadratic(calibration_delta_time,
						calibration_time);
				for (int j = 0; j < peaks.length; j++) {
					peaks[j][2] = peaks[j][2]
							- ((a[1] * peaks[j][2] * peaks[j][2])
									+ (a[2] * peaks[j][2]) + a[0]);
					if (alignment_time[j].equalsIgnoreCase("no")) {
						timealignmentbuffermass.append(","
								+ String.valueOf(peaks[j][0]).trim());
						timealignmentbufferretentiontime.append(","
								+ String.valueOf(peaks[j][2]).trim());
					}
					timealignmentmass = "" + timealignmentbuffermass.toString();
					timealignmentretentiontime = ""
							+ timealignmentbufferretentiontime.toString();
				}
			}
		}
	}

	private void datareductionfileXML() {
		data = null;
		spf = SAXParserFactory.newInstance();
		try {
			ftp.setRemoteHost(cc.ftpremotehost);
			ftp.connect();
			ftp.login(cc.ftpuser, cc.ftppassword);
			ftp.setConnectMode(FTPConnectMode.PASV);
			ftp.setType(FTPTransferType.BINARY);
			ftp.chdir(File.separator + experimentyear + File.separator
					+ this.experimentnumber);
			data = ftp.get(filename);
			userhome = System.getProperty("user.home");
			fileSeparator = System.getProperty("file.separator");
			os = new FileOutputStream(userhome + fileSeparator + filename);
			fd = os.getFD();
			os.write(data);
			os.flush();
			fd.sync();
			os.close();
		} catch (Exception e) {
			if (cc.debugmode) {
				e.printStackTrace();
			} else {
				JOptionPane.showMessageDialog(null, e.getMessage(), "Error",
						JOptionPane.ERROR_MESSAGE);
			}
		}
		if (data != null) {
			try {
				sp = spf.newSAXParser();
				parsefile = new File(userhome + fileSeparator + filename);
				sp.parse(parsefile, this);
			} catch (Exception e) {
				if (cc.debugmode) {
					e.printStackTrace();
				} else {
					JOptionPane.showMessageDialog(null, e.getMessage(),
							"Error", JOptionPane.ERROR_MESSAGE);
				}
			}
			data = null;
		}
		try {
			ftp.quit();
		} catch (Exception e) {
			;
		}
	}

	public void startElement(String uri, String localName, String rawName,
			Attributes attributes) {
		if (equipmentid == 3) {
			if (peaks == null) {
				if (rawName.trim().equalsIgnoreCase("Compound")) {
					for (int i = 0; i < attributes.getLength(); i++) {
						if ((attributes.getQName(i).trim()
								.equalsIgnoreCase("mass"))
								&& (Double.parseDouble(attributes.getValue(i)) >= minimummass)
								&& (Double.parseDouble(attributes.getValue(i)) <= maximummass)) {
							intnumberofmeasurements++;
						}
					}
				}
			} else {
				if (rawName.trim().equalsIgnoreCase("Compound")) {
					add_mass = false;
					for (int i = 0; i < attributes.getLength(); i++) {
						if ((attributes.getQName(i).trim()
								.equalsIgnoreCase("mass"))
								&& (Double.parseDouble(attributes.getValue(i)) >= minimummass)
								&& (Double.parseDouble(attributes.getValue(i)) <= maximummass)) {
							intnumberofmeasurements++;
							add_mass = true;
						}
					}
					if (add_mass) {
						for (int i = 0; i < attributes.getLength(); i++) {
							if (attributes.getQName(i).trim().equalsIgnoreCase(
									"mass")) {
								peaks[intnumberofmeasurements - 1][0] = Double
										.parseDouble(attributes.getValue(i));
							}
							if (attributes.getQName(i).trim().equalsIgnoreCase(
									"AbsoluteIntensity")) {
								peaks[intnumberofmeasurements - 1][1] = Double
										.parseDouble(attributes.getValue(i));
							}
							if (attributes.getQName(i).trim().equalsIgnoreCase(
									"RetentionTime")) {
								peaks[intnumberofmeasurements - 1][2] = Double
										.parseDouble(attributes.getValue(i));
							}
						}

					}
				}
			}
		}
		if (equipmentid == 2) {
			if (peaks == null) {
				if (rawName.trim().equalsIgnoreCase("pk")) {
					for (int i = 0; i < attributes.getLength(); i++) {
						if ((attributes.getQName(i).trim()
								.equalsIgnoreCase("mz"))
								&& (Double.parseDouble(attributes.getValue(i)) >= minimummass)
								&& (Double.parseDouble(attributes.getValue(i)) <= maximummass)) {
							intnumberofmeasurements++;
						}
					}
				}
			} else {
				if (rawName.trim().equalsIgnoreCase("pk")) {
					add_mass = false;
					for (int i = 0; i < attributes.getLength(); i++) {
						if ((attributes.getQName(i).trim()
								.equalsIgnoreCase("mz"))
								&& (Double.parseDouble(attributes.getValue(i)) >= minimummass)
								&& (Double.parseDouble(attributes.getValue(i)) <= maximummass)) {
							intnumberofmeasurements++;
							add_mass = true;
						}
					}
					if (add_mass) {
						for (int i = 0; i < attributes.getLength(); i++) {
							if (attributes.getQName(i).trim().equalsIgnoreCase(
									"mz")) {
								peaks[intnumberofmeasurements - 1][0] = Double
										.parseDouble(attributes.getValue(i));
							}
							if (attributes.getQName(i).trim().equalsIgnoreCase(
									"i")) {
								peaks[intnumberofmeasurements - 1][1] = Double
										.parseDouble(attributes.getValue(i));
							}
						}
					}
				}
			}
		}
	}

	private void deleteresultrecords() {
		query = "delete from result where Experimentid = " + experimentnumber
				+ " and Quantilethreshold = '" + strquantilethreshold
				+ "' and Type <> \"matrix\"";
		updatesample = -1;
		try {
			updatesample = jdbcconnection.update_table(query);
		} catch (SQLException e) {
			if (cc.debugmode) {
				e.printStackTrace();
			} else {
				JOptionPane.showMessageDialog(null, e.getMessage(), "Error",
						JOptionPane.ERROR_MESSAGE);
			}
		}
	}

	private void deleteresultrecord(String filenamematrix) {
		query = "delete from result where Experimentid = " + experimentnumber
				+ " and Quantilethreshold = '" + strquantilethreshold
				+ "' and Type = \"matrix\" and file = '" + filenamematrix + "'";
		updatesample = -1;
		try {
			updatesample = jdbcconnection.update_table(query);
		} catch (SQLException e) {
			if (cc.debugmode) {
				e.printStackTrace();
			} else {
				JOptionPane.showMessageDialog(null, e.getMessage(), "Error",
						JOptionPane.ERROR_MESSAGE);
			}
		}
	}

	private void insertmatrixresultrecord(String filename) {
		tempBD = new BigDecimal(filegrootte_kbytes);
		query = "INSERT INTO Result(Experimentid, Sampleid,Group_id, Date, Time, Size_KB, File, Type, Quantilethreshold,Year) "
				+ "VALUES ("
				+ experimentnumber
				+ ",null,null,'"
				+ strdatum
				+ "','"
				+ strtime
				+ "',"
				+ tempBD.setScale(3, BigDecimal.ROUND_HALF_EVEN)
				+ ",'"
				+ filename
				+ "','matrix'"
				+ ",'"
				+ strquantilethreshold
				+ "','"
				+ strjaar + "')";
		updatesample = -1;
		try {
			updatesample = jdbcconnection.update_table(query);
		} catch (SQLException e) {
			if (cc.debugmode) {
				e.printStackTrace();
			} else {
				JOptionPane.showMessageDialog(null, e.getMessage(), "Error",
						JOptionPane.ERROR_MESSAGE);
			}
		}

	}

	private void insertresultrecord(String type) {
		tempBD = new BigDecimal(filegrootte_kbytes);
		if (sampleid.trim().equals("")) {
			sampleid = "null";
		}
		if (Group_id.trim().equals("")) {
			Group_id = "null";
		}
		query = "INSERT INTO Result(Experimentid,Sampleid,Group_id"
				+ ",Date,Time,Size_KB,File,Type,Quantilethreshold,Year,Offset_LC_MS)"
				+ " VALUES ("
				+ experimentnumber
				+ ","
				+ sampleid
				+ ","
				+ Group_id
				+ ",'"
				+ strdatum
				+ "','"
				+ strtime
				+ "',"
				+ tempBD.setScale(3, BigDecimal.ROUND_HALF_EVEN)
				+ ",'"
				+ exportname
				+ "','"
				+ type
				+ "','"
				+ strquantilethreshold
				+ "','" + strjaar + "'," + offset_lc_ms + ")";
		updatesample = -1;
		try {
			updatesample = jdbcconnection.update_table(query);
		} catch (SQLException e) {
			if (cc.debugmode) {
				e.printStackTrace();
			} else {
				JOptionPane.showMessageDialog(null, e.getMessage(), "Error",
						JOptionPane.ERROR_MESSAGE);
			}
		}
	}

	public String date_to_string(GregorianCalendar gc) {
		dag = gc.get(GregorianCalendar.DAY_OF_MONTH);
		maand = (gc.get(GregorianCalendar.MONTH) + 1);
		jaar = gc.get(GregorianCalendar.YEAR);
		if (jaar < 1000) {
			jaar = (jaar + 1900);
		}
		uur = gc.get(GregorianCalendar.HOUR_OF_DAY);
		min = gc.get(GregorianCalendar.MINUTE);
		sec = gc.get(GregorianCalendar.SECOND);
		String datestring = String.valueOf(jaar) + "-" + String.valueOf(maand)
				+ "-" + String.valueOf(dag);
		return datestring;
	}

	String date_to_time(GregorianCalendar gc) {
		uur = gc.get(GregorianCalendar.HOUR_OF_DAY);
		min = gc.get(GregorianCalendar.MINUTE);
		sec = gc.get(GregorianCalendar.SECOND);
		String datestring = String.valueOf(uur) + ":" + String.valueOf(min)
				+ ":" + String.valueOf(sec);
		return datestring;
	}

	public String get_year_date(GregorianCalendar gc) {
		jaar = gc.get(GregorianCalendar.YEAR);
		if (jaar < 1000) {
			jaar = (jaar + 1900);
		}
		return String.valueOf(jaar).trim();
	}

	private void filltimesignal() {
		try {
			ftp.setRemoteHost(cc.ftpremotehost);
			ftp.connect();
			ftp.login(cc.ftpuser, cc.ftppassword);
			ftp.setConnectMode(FTPConnectMode.PASV);
			ftp.setType(FTPTransferType.BINARY);
			ftp.chdir(File.separator + experimentyear + File.separator
					+ this.experimentnumber);
			byte[] inputstream = null;
			inputstream = ftp.get(filename);
			chanelintensity = 0;
			zerofile = true;
			for (int i = 0; i < (inputstream.length / 4); i++) {
				chanelintensity = 0;
				shiftby = 0;
				// 4 bytes for intensity
				for (int j = 0; j < 4; j++) {
					// 8 bits in a byte, binary shift to left << increases value
					// with 256
					shiftby = j * 8;
					// binary OR with shifted value
					chanelintensity = chanelintensity
							| ((inputstream[teller] & 0xff) << shiftby);
					teller++;
				}
				if (chanelintensity > 0) {
					zerofile = false;
				}
				spectrum.intensity[i] = chanelintensity;
			}
		} catch (Exception e) {
			;
		}
		try {
			ftp.quit();
		} catch (Exception e) {
			;
		}
	}

	private void filltimesignalFTMS() {
		try {
			ftp.setRemoteHost(cc.ftpremotehost);
			ftp.connect();
			ftp.login(cc.ftpuser, cc.ftppassword);
			ftp.setConnectMode(FTPConnectMode.PASV);
			ftp.setType(FTPTransferType.BINARY);
			ftp.chdir(File.separator + experimentyear + File.separator
					+ this.experimentnumber);
			byte[] inputstream = null;
			inputstream = ftp.get(filename);
			chanelintensity = 0;
			for (int i = 0; i < (inputstream.length / 4); i++) {
				chanelintensity = 0;
				shiftby = 0;
				// 4 bytes for intensity
				for (int j = 0; j < 4; j++) {
					// 8 bits in a byte, binary shift to left << increases value
					// with 256
					shiftby = j * 8;
					// binary OR with shifted value
					chanelintensity = chanelintensity
							| ((inputstream[teller] & 0xff) << shiftby);
					teller++;
				}
				ftmsdata.data[i] = chanelintensity;
			}
		} catch (Exception e) {
			;
		}
		try {
			ftp.quit();
		} catch (Exception e) {
			;
		}
	}

	private void fillmassesFTMS() {
		fft.fftMag(ftmsdata, xim);
		frequencyresolution = 1 / (aquisitiontime * zerofillingfactor);
		for (int i = 0; i <= (ftmsdata.data.length / 2) - 1; i++) {
			ftmsdata.data[(ftmsdata.data.length / 2) + i] = frequencytomass((i + 1)
					* frequencyresolution);
			ftmsdata.data[i] = ftmsdata.data[i] * intnumberofmeasurements
					* zerofillingfactor / 4;
		}
	}

	private void fillmassesMALDITOF() {
		for (int i = 0; i < intnumberofmeasurements; i++) {
			time = delay + (i * timebase);
			C = (c0 - time);
			B = Math.sqrt(Math.pow(10, 12) / c1);
			A = c2;
			if ((A == 0) || ((Math.pow(B, 2) - (4 * A * C)) < 0)) {
				dummy1 = time - c0;
				dummy2 = c1 * dummy1 * dummy1;
				mass = dummy2 / Math.pow(10, 12);
				spectrum.mass[i] = mass;
			} else {
				square_root_mass = (((Math.sqrt(Math.pow(B, 2) - (4 * A * C))) - B) / (2 * A));
				mass = square_root_mass * square_root_mass;
				spectrum.mass[i] = mass;
			}
		}
	}

	private void readnumberoflines() {
		intnumberofmeasurements = 1;
		try {
			try {
				ftp.setRemoteHost(cc.ftpremotehost);
				ftp.connect();
				ftp.login(cc.ftpuser, cc.ftppassword);
				ftp.setConnectMode(FTPConnectMode.PASV);
				ftp.setType(FTPTransferType.BINARY);
				ftp.chdir(File.separator + experimentyear + File.separator
						+ this.experimentnumber);
			} catch (Exception e) {
				if (cc.debugmode) {
					e.printStackTrace();
				} else {
					JOptionPane.showMessageDialog(null, e.getMessage(),
							"Error", JOptionPane.ERROR_MESSAGE);
				}
			}
			try {
				acquis = ftp.get(filename);
			} catch (Exception exception) {
				System.out.println(exception.toString());
			}
			intnumberofmeasurements = 0;
			for (int i = 0; i < acquis.length; i++) {
				if ((int) acquis[i] == 10) {
					intnumberofmeasurements++;
				}
			}
			if ((int) acquis[acquis.length - 1] != 10) {
				intnumberofmeasurements++;
			}
			try {
				ftp.quit();
			} catch (Exception e) {
			}
		} catch (Exception e) {
			e.printStackTrace();
		}
	}

	private void fillmassesintensitiespeaklist() {
		try {
			intnumberofmeasurements = 0;
			header = false;
			line = "";
			headerline = "";
			linebuffer = new StringBuffer(line);
			headerbuffer = new StringBuffer(headerline);
			set_separator = false;
			for (int i = 0; i < acquis.length; i++) {
				headerbuffer.append((char) acquis[i]);
				if (teststring_header.indexOf((char) acquis[i]) > -1) {
					header = true;
				}
				if (teststring_space_separated.indexOf((char) acquis[i]) > -1) {
					if (acquis[i] == 44) {
						linebuffer.append(".");
					} else {
						linebuffer.append((char) acquis[i]);
					}
					set_separator = true;
				} else {
					if (set_separator) {
						if ((int) acquis[i] < 9) {
							set_separator = true;
						} else {
							linebuffer.append("#");
							set_separator = false;
						}
					}
				}
				if ((int) acquis[i] == 10) {
					if (header == false) {
						line = linebuffer.toString();
						linearray = line.split("#");
						if ((!linearray[0].trim().equalsIgnoreCase(""))
								&& (Double.parseDouble(linearray[0]) >= minimummass)
								&& (Double.parseDouble(linearray[0]) <= maximummass)) {
							peaks[intnumberofmeasurements][0] = Double
									.parseDouble(linearray[0]);
							peaks[intnumberofmeasurements][1] = Double
									.parseDouble(linearray[1]);
							if (((equipmentid == 3) || (equipmentid == 4))
									&& (linearray.length > 2)) {
								peaks[intnumberofmeasurements][2] = Double
										.parseDouble(linearray[2]);
							}
							intnumberofmeasurements++;
							set_separator = false;
						}
					} else {
						headerline = headerbuffer.toString();
					}
					line = "";
					linebuffer = new StringBuffer(line);
					header = false;
				}
			}
			if ((int) acquis[acquis.length - 1] != 10) {
				if (header == false) {
					line = linebuffer.toString();
					linearray = line.split("#");
					if ((!linearray[0].trim().equalsIgnoreCase(""))
							&& (Double.parseDouble(linearray[0]) >= minimummass)
							&& (Double.parseDouble(linearray[0]) <= maximummass)) {
						peaks[intnumberofmeasurements][0] = Double
								.parseDouble(linearray[0]);
						peaks[intnumberofmeasurements][1] = Double
								.parseDouble(linearray[1]);
						if (((equipmentid == 3) || (equipmentid == 4))
								&& (linearray.length > 2)) {
							peaks[intnumberofmeasurements][2] = Double
									.parseDouble(linearray[2]);
						}
						intnumberofmeasurements++;
						set_separator = false;
					}
				}
			}
		} catch (Exception e) {
			e.printStackTrace();
		}
	}

	private void readparameters() {
		teller = 0;
		c0 = 0;
		c1 = 0;
		c2 = 0;
		sweep = 0;
		intnumberofmeasurements = 0;
		try {
			ftp.setRemoteHost(cc.ftpremotehost);
			ftp.connect();
			ftp.login(cc.ftpuser, cc.ftppassword);
			ftp.setConnectMode(FTPConnectMode.PASV);
			ftp.setType(FTPTransferType.BINARY);
			ftp.chdir(File.separator + experimentyear + File.separator
					+ this.experimentnumber);
			acquis = ftp.get(acquisname);
		} catch (Exception e) {
			if (cc.debugmode) {
				e.printStackTrace();
			} else {
				JOptionPane.showMessageDialog(null, e.getMessage(), "Error",
						JOptionPane.ERROR_MESSAGE);
			}
		}
		line = "";
		linebuffer = new StringBuffer(line);
		for (int i = 0; i < acquis.length; i++) {
			if (((int) acquis[i] != 10) && ((int) acquis[i] != 13)) {
				linebuffer.append((char) acquis[i]);
			}
			if ((int) acquis[i] == 10) {
				line = linebuffer.toString();
				readparametersline(line);
				line = "";
				linebuffer = new StringBuffer(line);
			}
		}
		try {
			ftp.quit();
		} catch (Exception e) {
			;
		}
	}

	private void Apodization() {
		multiply = 0;
		progress = 0;
		for (int i = 0; i < (intnumberofmeasurements - 1); i++) {
			progress = i / intnumberofmeasurements;
			multiply = (-Math.PI * LorentzfactorA * progress)
					+ (-Math.PI * GaussfactorB * progress * progress);
			multiply = Math.exp(multiply);
			ftmsdata.data[i] = multiply * ftmsdata.data[i];
		}
	}

	double frequencytomass(double f) {
		return c1 / (f - c0);
	}

	double masstofrequency(double mass) {
		return (c1 / mass) + c0;
	}

	private void readparametersline(String line) {
		searchstring = "##$ML1=";
		if (line.indexOf(searchstring) >= 0) {
			if (!line.substring(
					line.indexOf(searchstring) + searchstring.length()).trim()
					.equals("")) {
				c1 = Double.parseDouble(line.substring(
						line.indexOf(searchstring) + searchstring.length())
						.trim());
			}
		}
		searchstring = "##$ML2=";
		if (line.indexOf(searchstring) >= 0) {
			if (!line.substring(
					line.indexOf(searchstring) + searchstring.length()).trim()
					.equals("")) {
				c0 = Double.parseDouble(line.substring(
						line.indexOf(searchstring) + searchstring.length())
						.trim());
			}
		}
		searchstring = "##$ML3=";
		if (line.indexOf(searchstring) >= 0) {
			if (!line.substring(
					line.indexOf(searchstring) + searchstring.length()).trim()
					.equals("")) {
				c2 = Double.parseDouble(line.substring(
						line.indexOf(searchstring) + searchstring.length())
						.trim());
			}
		}
		searchstring = "##$DW=";
		if (line.indexOf(searchstring) >= 0) {
			if (!line.substring(
					line.indexOf(searchstring) + searchstring.length()).trim()
					.equals("")) {
				timebase = Double.parseDouble(line.substring(
						line.indexOf(searchstring) + searchstring.length())
						.trim());
			}
		}
		searchstring = "##$DELAY=";
		if (line.indexOf(searchstring) >= 0) {
			if (!line.substring(
					line.indexOf(searchstring) + searchstring.length()).trim()
					.equals("")) {
				delay = Double.parseDouble(line.substring(
						line.indexOf(searchstring) + searchstring.length())
						.trim());
			}
		}
		searchstring = "##$TD=";
		if (line.indexOf(searchstring) >= 0) {
			numberofmeasurements = line.substring(
					line.indexOf(searchstring) + searchstring.length()).trim();
			intnumberofmeasurements = Integer.parseInt(numberofmeasurements);
		}
		searchstring = "##$SW_h=";
		if (line.indexOf(searchstring) >= 0) {
			if (!line.substring(
					line.indexOf(searchstring) + searchstring.length()).trim()
					.equals("")) {
				sweep = Double.parseDouble(line.substring(
						line.indexOf(searchstring) + searchstring.length())
						.trim());
			}
		}
		searchstring = "##$MW_low=";
		if (line.indexOf(searchstring) >= 0) {
			if (!line.substring(
					line.indexOf(searchstring) + searchstring.length()).trim()
					.equals("")) {
				lowmass = Double.parseDouble(line.substring(
						line.indexOf(searchstring) + searchstring.length())
						.trim());
			}
		}
		searchstring = "##$DM=";
		if (line.indexOf(searchstring) >= 0) {
			if (!line.substring(
					line.indexOf(searchstring) + searchstring.length()).trim()
					.equals("")) {
				detect_mode = Integer.parseInt(line.substring(
						line.indexOf(searchstring) + searchstring.length())
						.trim());
			}
		}
	}
}
