# Supplementary material for: A software application for comparing large numbers of high resolution MALDI-FTICR MS spectra demonstrated by searching candidate biomarkers for glioma blood vessel formation
Source: BMC Bioinformatics. 2008 Mar 1;9:133. doi: 10.1186/1471-2105-9-133 (PMC2323386; doi:10.1186/1471-2105-9-133)
Supplement: Additional file 11 — Java Source code. [file 1471-2105-9-133-S11.zip › proteomics/ResultSetTableModel.java]

package proteomics;

import java.sql.*;
import javax.swing.table.*;

public class ResultSetTableModel extends AbstractTableModel {
	/**
	 * 
	 */
	private static final long serialVersionUID = 1L;

	private ResultSet resultSet;

	private ResultSetMetaData metaData;

	private int numberOfRows;

	public ResultSetTableModel(JDBC jdbcconnection, String query)
			throws SQLException {
		jdbcconnection.selectdata(query);
		this.resultSet = jdbcconnection.rs;
		this.metaData = jdbcconnection.metaData;
		this.numberOfRows = jdbcconnection.rowCnt;
		fireTableStructureChanged();
	}

	public void displayresults(JDBC jdbcconnection, String query) {
		jdbcconnection.selectdata(query);
		this.resultSet = jdbcconnection.rs;
		this.metaData = jdbcconnection.metaData;
		this.numberOfRows = jdbcconnection.rowCnt;
		fireTableStructureChanged();
	}

	public Class<?> getColumnClass(int column) throws IllegalStateException {
		try {
			String className = metaData.getColumnClassName(column + 1);
			if (className.equals("java.sql.Time")) {
				className = "java.lang.String";
			}
			return Class.forName(className);
		} catch (Exception exception) {
			exception.printStackTrace();
		}
		return Object.class;
	}

	public int getColumnCount() throws IllegalStateException {
		try {
			return metaData.getColumnCount();
		} catch (SQLException sqlException) {
			sqlException.printStackTrace();
		}
		return 0;
	}

	public String getColumnName(int column) throws IllegalStateException {
		try {
			return metaData.getColumnName(column + 1);
		} catch (SQLException sqlException) {
			sqlException.printStackTrace();
		}
		return "";
	}

	public int getRowCount() throws IllegalStateException {
		return numberOfRows;
	}

	public Object getValueAt(int row, int column) throws IllegalStateException {
		try {
			resultSet.absolute(row + 1);
			return resultSet.getObject(column + 1);
		} catch (SQLException sqlException) {
			sqlException.printStackTrace();
		}
		return "";
	}
}
