# Supplementary material for: A software application for comparing large numbers of high resolution MALDI-FTICR MS spectra demonstrated by searching candidate biomarkers for glioma blood vessel formation
Source: BMC Bioinformatics. 2008 Mar 1;9:133. doi: 10.1186/1471-2105-9-133 (PMC2323386; doi:10.1186/1471-2105-9-133)
Supplement: Additional file 11 — Java Source code. [file 1471-2105-9-133-S11.zip › proteomics/Rterm.java]

/*
 * Created on Jul 12, 2005
 * 
 * TODO To change the template for this generated file go to Window -
 * Preferences - Java - Code Style - Code Templates
 */
package proteomics;

import java.io.*;

import javax.swing.JOptionPane;

public class Rterm {

	String javaHome;

	String osName;

	String fileSeparator;

	String userDir;

	String RsourceBasePath;

	String RtopPath;

	String RbasePath;

	String RbinBasePath;

	File fRscript;

	Process jproc;

	File fileRtopPath;

	String findstring;

	int rwvalue = 0;

	int rwvalueold = 0;

	File[] fileRtopPathsubdirs;

	String teststring;

	boolean isWindowsFlag;

	String fullRunRfilePath;

	String fullRoutputFilePath;

	String fullRsourcePath;

	String sRunQuote;

	String sInputQuote;

	String sOutputQuote;

	int idxSpaceInRunFilePath;

	int idxSpaceInRscriptInputPath;

	int idxSpaceInRscriptOutputPath;

	String Rcmd;

	FileOutputStream os;

	FileDescriptor fd;

	String Rtermbatchfile;

	String RinputBasePath;

	String ReportsBasePath;

	String RoutBasePath;

	String message;

	boolean errormessageonce = false;

	Rterm() {
		javaHome = System.getProperty("java.home");
		osName = System.getProperty("os.name");
		fileSeparator = System.getProperty("file.separator");
		userDir = System.getProperty("user.dir") + fileSeparator;
		isWindowsFlag = osName.startsWith("Windows");
		makedirs();
		setupRbinPath();
		fullRunRfilePath = RbinBasePath + "Rterm";
		errormessageonce = false;
	}

	private void makedirs() {
		// Rinput : hold all the files that communicates with the R programm
		RinputBasePath = userDir + "Rinput" + fileSeparator;
		fRscript = null;
		try {
			fRscript = new File(RinputBasePath);
		} catch (Exception e) {
			e.printStackTrace();
		}
		if (!fRscript.isDirectory()) {
			fRscript.mkdirs();
		}
		// Reports : holds all the files that are generated by the R script
		ReportsBasePath = userDir + "Reports" + fileSeparator;
		fRscript = null;
		try {
			fRscript = new File(ReportsBasePath);
		} catch (Exception e) {
			e.printStackTrace();
		}
		if (!fRscript.isDirectory()) {
			fRscript.mkdirs();
		}

		// R : holds all the .R script
		RsourceBasePath = userDir + "R" + fileSeparator;
		fRscript = null;
		try {
			fRscript = new File(RsourceBasePath);
		} catch (Exception e) {
			e.printStackTrace();
		}
		if (!fRscript.isDirectory()) {
			fRscript.mkdirs();
		}

		// Out : the R script output directory
		RoutBasePath = userDir + "Out" + fileSeparator;
		fRscript = null;
		try {
			fRscript = new File(RoutBasePath);
		} catch (Exception e) {
			e.printStackTrace();
		}
		if (!fRscript.isDirectory()) {
			fRscript.mkdirs();
		}

	}

	public void createRtermbatchfile(String Rscriptname) {
		// System.out.println(" Rscriptname = " + Rscriptname);
		fullRoutputFilePath = RoutBasePath + "output.txt";
		fullRsourcePath = RsourceBasePath + Rscriptname;
		if (isWindowsFlag) {
			Rtermbatchfile = RsourceBasePath + "RTerm.bat";
			idxSpaceInRunFilePath = fullRunRfilePath.indexOf(" ");
			idxSpaceInRscriptInputPath = fullRsourcePath.indexOf(" ");
			idxSpaceInRscriptOutputPath = fullRoutputFilePath.indexOf(" ");
			sRunQuote = (idxSpaceInRunFilePath == -1) ? "" : "\"";
			sInputQuote = (idxSpaceInRscriptInputPath == -1) ? "" : "\"";
			sOutputQuote = (idxSpaceInRscriptOutputPath == -1) ? "" : "\"";
			Rcmd = sRunQuote + fullRunRfilePath + sRunQuote + " --no-save < "
					+ sInputQuote + fullRsourcePath + sInputQuote + " > "
					+ sOutputQuote + fullRoutputFilePath + sOutputQuote;
			try {
				// Open or create the output file
				os = new FileOutputStream(Rtermbatchfile);
				fd = os.getFD();
				byte[] data = Rcmd.getBytes();
				os.write(data);
				os.flush();
				fd.sync();
				os.close();
			} catch (IOException e) {
				e.printStackTrace();
			}
		}
	}

	/**
	 * execRscript() - exec R with cmd to process the .R script. It uses a batch
	 * file to call R via the Rterm program. The results from R are save to a
	 * file in the Reports/R-OutputFile.txt folder.
	 * 
	 * @return stdout response from evaling .R script by R, null if failed.
	 */
	public int execRscript() { /* execRscript */
		int procesexitvalue = -1;
		try { /* do the exec system call and get stdout&stderr output */

			jproc = Runtime.getRuntime().exec(Rtermbatchfile);

			try { /* wait for the process to finish doing its thing */
				jproc.waitFor();
				// is.close();
			} catch (InterruptedException ie) {
				ie.printStackTrace();
			}
			/* All done with the process, get rid of it */
			procesexitvalue = jproc.exitValue();
			if (procesexitvalue == 1) {
				if (errormessageonce == false) {
					errormessageonce = true;
					if (RbasePath == null) {
						message = "Rterm (R, www.r-project.org) was not found on the computer \n"
								+ "It should be installed in a directory like C:/Program Files/R/rw2011/bin or\n"
								+ "C:/Program Files/R/R-2.2.1/bin \n"
								+ "with 2011 or 2.2.1 the version number";
					} else {
						message = "Rterm (R) was not executed correctly";
					}
					JOptionPane.showMessageDialog(null, message, "Error",
							JOptionPane.ERROR_MESSAGE);
				}
			}
			jproc.destroy();
		} /* do the exec system call and get stdout&stderr output */
		catch (Exception e) {
			e.printStackTrace();
		}
		return (procesexitvalue);
	} /* execRscript */

	/**
	 * setupRbinPath() - setup RbinBasePath by analyzing OS env vars and OS
	 * name. This is where we will put the batch script and will do the exec()
	 * of Rterm later.
	 */
	private void setupRbinPath() { /* init */
		/* [1] Try to get the R path from the environment variable */
		RbasePath = System.getProperty("R_HOME");
		if (RbasePath == null) {
			/* not found as "R_HOME", look around the system */
			if (osName.startsWith("Win")) { /* [1] On Windows */
				// if ((new File("C:\\R\\")).isDirectory())
				// RtopPath = "C:\\R\\";
				// else if ((new File("C:\\Program Files\\R\\")).isDirectory())
				// {
				// RtopPath = "C:\\Program Files\\R\\";
				// }
				if ((new File("C:\\R\\")).isDirectory())
					RtopPath = "C:\\R\\";
				else if ((new File("C:\\Program Files\\R\\")).isDirectory()) {
					RtopPath = "C:\\Program Files\\R\\";
				} else if ((new File("C:\\Program Files (x86)\\R\\"))
						.isDirectory()) {
					RtopPath = "C:\\Program Files (x86)\\R\\";
				}
			} else if (osName.startsWith("Linux")) { /* [2] On Linux */
				/* Look in "/usr/local/bin/R/" and "/usr/local/bin/R/" */
				if ((new File("/usr/bin/R")).isDirectory())
					RtopPath = "/usr//bin/";
				if ((new File("/usr/local/bin/R/")).isDirectory())
					RtopPath = "/usr/local/bin/";
			} else if (osName.startsWith("Solaris")) { /* [3] On Solaris */
				/* Look in "/opt/local/bin/R/" and "/usr/local/bin/R/" */
				if ((new File("/opt/local/bin/R/")).isDirectory())
					RtopPath = "/opt/local/bin/R/";
				if ((new File("/usr/local/bin/R/")).isDirectory())
					RtopPath = "/usr/local/bin/R/";
				if ((new File("/usr/local/lib/R/")).isDirectory())
					RtopPath = "/usr/local/lib/R/";
			} else if (osName.startsWith("MacOS-X")) { /* [4] On MacOS-X */
				/* Look in "/usr/local/bin/R/" and "/usr/local/bin/R/" */
				if ((new File("/usr/local/bin/R/")).isDirectory())
					RtopPath = "/usr/local/bin/R/";
				if ((new File("/usr/local/lib/R/")).isDirectory())
					RtopPath = "/usr/local/lib/R/";
			}
		}
		/* [3] Add on the rw???? subdirectory */
		if (RtopPath != null) {
			fileRtopPath = new File(RtopPath);
			fileRtopPathsubdirs = fileRtopPath.listFiles();
			findstring = "r-";
			for (int i = 0; i <= (fileRtopPathsubdirs.length - 1); i++) {
				if (fileRtopPathsubdirs[i].getName().trim().toLowerCase()
						.indexOf(findstring) == 0) {
					RbasePath = RtopPath + fileRtopPathsubdirs[i].getName();
				}
			}
			rwvalue = 0;
			rwvalueold = 0;
			findstring = "rw";
			for (int i = 0; i <= (fileRtopPathsubdirs.length - 1); i++) {
				if (fileRtopPathsubdirs[i].getName().trim().indexOf(findstring) == 0) {
					teststring = fileRtopPathsubdirs[i].getName().trim()
							.substring(findstring.length());
					try {
						rwvalue = Integer.parseInt(teststring);
					} catch (Exception e) {
						// TODO Auto-generated catch block
						e.printStackTrace();
					}
					if (rwvalue > rwvalueold) {
						rwvalueold = rwvalue;
						RbasePath = RtopPath + fileRtopPathsubdirs[i].getName();
					}
				}
			}
		}
		/* [4] Add the "bin" directory to the R base path */
		RbinBasePath = RbasePath + fileSeparator + "bin" + fileSeparator;
	} /* setupRbinPath */
}
