# Supplementary material for: A software application for comparing large numbers of high resolution MALDI-FTICR MS spectra demonstrated by searching candidate biomarkers for glioma blood vessel formation
Source: BMC Bioinformatics. 2008 Mar 1;9:133. doi: 10.1186/1471-2105-9-133 (PMC2323386; doi:10.1186/1471-2105-9-133)
Supplement: Additional file 11 — Java Source code. [file 1471-2105-9-133-S11.zip › proteomics/Thermo_Scientific.java]

package proteomics;

//import java.io.ByteArrayInputStream;
//import java.io.DataInputStream;
import java.io.File;
import java.io.FileDescriptor;
import java.io.FileOutputStream;
import java.io.IOException; //import java.io.InputStream;

import javax.swing.JOptionPane;
import javax.xml.parsers.SAXParser;
import javax.xml.parsers.SAXParserFactory;

import org.xml.sax.Attributes;
import org.xml.sax.helpers.DefaultHandler;

public class Thermo_Scientific extends DefaultHandler {

	SAXParserFactory spf;

	SAXParser sp;

	Process jproc;

	FileDescriptor fd;

	File parsefile;

	ControlCenter cc;

	String Batchfilename;

	String cmd;

	String message = "";

	String retentionTime = "";

	String pairOrder = "";

	String byteOrder = "";

	String precision = "";

	String peaksCount = "";

	String text;

	String ms_level1_peaks;

	boolean errormessageonce = false;

	boolean get_ms_level1_peaks = false;

	boolean read_ms_level1_peak_values = false;

	int procesexitvalue;

	double[][] peaks;

	boolean run_once = true;

	int totalpeakscount = 0;

	Base64Coder base64coder;

	public Thermo_Scientific(ControlCenter cc) {
		this.cc = cc;
	}

	public void createpeaklist() {
		totalpeakscount = 0;
		createbatchfile();
		execscript();
		parse_xml_file();
		peaks = new double[2][3];

	}

	public void characters(char[] ch, int start, int len) {
		text = "";
		ms_level1_peaks = "";
		if (read_ms_level1_peak_values) {
			read_ms_level1_peak_values = false;
			text = new String(ch, start, len);
			ms_level1_peaks = text.trim();
			if (ms_level1_peaks.length() > 0) {
				System.out.println(" retentionTime " + retentionTime);
				System.out.println(" peaksCount " + peaksCount);
				System.out.println(" precision " + precision);
				System.out.println(" pairOrder " + pairOrder);
				System.out.println(" byteOrder " + byteOrder);
				if (base64coder == null) {
					base64coder = new Base64Coder();
				}
				base64coder.decode(ms_level1_peaks);
			}
		}
	}

	public void startElement(String uri, String localName, String rawName,
			Attributes attributes) {
		if (rawName.trim().equalsIgnoreCase("scan")) {
			retentionTime = "";
			peaksCount = "";
			if (run_once) {
				run_once = false;
				for (int i = 0; i < attributes.getLength(); i++) {
					if (attributes.getQName(i).trim().equalsIgnoreCase(
							"msLevel")) {
						if (attributes.getValue(i).trim().equalsIgnoreCase("1")) {
							get_ms_level1_peaks = true;
						}
					}
					if (attributes.getQName(i).trim().equalsIgnoreCase(
							"retentionTime")) {
						retentionTime = attributes.getValue(i).trim();
					}
					if (attributes.getQName(i).trim().equalsIgnoreCase(
							"peaksCount")) {
						peaksCount = attributes.getValue(i).trim();
					}

				}
			}
		}
		if (rawName.trim().equalsIgnoreCase("peaks")) {
			if (get_ms_level1_peaks) {
				get_ms_level1_peaks = false;
				read_ms_level1_peak_values = true;
				precision = "";
				pairOrder = "";
				byteOrder = "";
				for (int i = 0; i < attributes.getLength(); i++) {
					if (attributes.getQName(i).trim().equalsIgnoreCase(
							"pairOrder")) {
						pairOrder = attributes.getValue(i).trim();
					}
					if (attributes.getQName(i).trim().equalsIgnoreCase(
							"precision")) {
						precision = attributes.getValue(i).trim();
					}
					if (attributes.getQName(i).trim().equalsIgnoreCase(
							"byteOrder")) {
						byteOrder = attributes.getValue(i).trim();
					}
				}
			}
		}
	}

	public void parse_xml_file() {
		try {
			spf = SAXParserFactory.newInstance();
			sp = spf.newSAXParser();
			parsefile = new File("C:/2199m.mzxml");
			sp.parse(parsefile, this);
		} catch (Exception e) {
			if (cc.debugmode) {
				e.printStackTrace();
			} else {
				JOptionPane.showMessageDialog(null, e.getMessage(), "Error",
						JOptionPane.ERROR_MESSAGE);
			}
		}
	}

	public int execscript() {
		procesexitvalue = -1;
		try { /* do the exec system call and get stdout&stderr output */
			jproc = Runtime.getRuntime().exec(Batchfilename);
			try { /* wait for the process to finish doing its thing */
				jproc.waitFor();
				// is.close();
			} catch (InterruptedException ie) {
				ie.printStackTrace();
			}
			/* All done with the process, get rid of it */
			procesexitvalue = jproc.exitValue();
			if (procesexitvalue == 1) {
				if (errormessageonce == false) {
					errormessageonce = true;
					message = " FOUT !!!! ";
					JOptionPane.showMessageDialog(null, message, "Error",
							JOptionPane.ERROR_MESSAGE);
				}
			}
			jproc.destroy();
		} /* do the exec system call and get stdout&stderr output */
		catch (Exception e) {
			e.printStackTrace();
		}
		return (procesexitvalue);
	} /* execRscript */

	public void createbatchfile() {
		Batchfilename = "c:/thermo_scientific.bat";
		cmd = "C:/readw.exe C:/2199m.raw c 2> error.txt";
		try {
			// Open or create the output file
			FileOutputStream os = new FileOutputStream(Batchfilename);
			fd = os.getFD();
			byte[] data = cmd.getBytes();
			os.write(data);
			os.flush();
			fd.sync();
			os.close();
		} catch (IOException e) {
			e.printStackTrace();
		}
	}

}
