# Supplementary material for: A software application for comparing large numbers of high resolution MALDI-FTICR MS spectra demonstrated by searching candidate biomarkers for glioma blood vessel formation
Source: BMC Bioinformatics. 2008 Mar 1;9:133. doi: 10.1186/1471-2105-9-133 (PMC2323386; doi:10.1186/1471-2105-9-133)
Supplement: Additional file 11 — Java Source code. [file 1471-2105-9-133-S11.zip › proteomics/Wilcoxon.java]

/*
 * Created on Sep 27, 2005
 *
 * TODO To change the template for this generated file go to
 * Window - Preferences - Java - Code Style - Code Templates
 */
package proteomics;

import java.awt.TextField;
import java.io.*;
import javax.swing.*;
import com.enterprisedt.net.ftp.*;

/**
 * @author 836640
 * 
 * TODO To change the template for this generated type comment go to Window -
 * Preferences - Java - Code Style - Code Templates
 */
public class Wilcoxon {
	Rterm rterm;

	FileOutputStream os;

	FileDescriptor fd;

	ControlCenter cc;

	Object[][] omatrix;

	boolean filepresent;

	boolean isWindowsFlag;

	boolean insertgroupinmatrix;

	// boolean debugmode = false;
	boolean debugmode = true;

	boolean first = true;

	int numberofrows;

	int rowlength;

	int int_randomizationgroups;

	int count;

	int index1;

	int index2;

	char backslash = (char) 92;

	String filename;

	String experimentnumber;

	String groupcode1;

	String groupid1;

	String groupcode2;

	String groupid2;

	String stringnumberrandomizations;

	String line;

	String linefeed;

	String Rscript;

	String matrixstring;

	String color1;

	String color2;

	String osName;

	String inputpath;

	String outputpath;

	String Rscriptname;

	String searchstring;

	String teststring = "";

	String empty = "";

	String strinputplotheight;

	String strinputplotwidth;

	String pvalue;

	String P_plot_file;

	StringBuffer linebuffer;

	StringBuffer matrixdatabuffer;

	StringBuffer inputpathbuffer;

	StringBuffer outputpathbuffer;

	double[][] doublePvalues;

	String[] temp;

	String[] listdir;

	String experimentyear;

	FTPClient ftp;

	FileInputStream fstream;

	DataInputStream in;

	byte[] data;

	String strequipmentid;

	public Wilcoxon(ControlCenter cc) {
		this.cc = cc;
		rterm = cc.rterm;
	}

	public double[][] performtest(String experimentyear, String filename,
			String experimentnumber, String groupcode1, String groupid1,
			String groupcode2, String groupid2,
			String stringnumberrandomizations, int int_randomizationgroups,
			String color1, String color2, String strinputplotheight,
			String strinputplotwidth, JProgressBar progressbar,
			TextField tekstprogessbar, String strequipmentid) {
		this.strequipmentid = strequipmentid;
		this.experimentyear = experimentyear;
		this.color1 = color1;
		this.color2 = color2;
		this.filename = filename;
		this.experimentnumber = experimentnumber;
		this.groupcode1 = groupcode1;
		this.groupid1 = groupid1;
		this.groupcode2 = groupcode2;
		this.groupid2 = groupid2;
		this.stringnumberrandomizations = stringnumberrandomizations;
		this.int_randomizationgroups = int_randomizationgroups;
		this.strinputplotheight = strinputplotheight;
		this.strinputplotwidth = strinputplotwidth;
		doublePvalues = null;
		Rscriptname = "Wilcoxon.R";
		tekstprogessbar
				.setText("Perform Wilcoxon-Mann-Whittney test ...... generate input file R");
		generateinputfiles();
		progressbar.setValue(25);
		progressbar.paintImmediately(progressbar.getVisibleRect());
		if (filepresent == true) {
			tekstprogessbar
					.setText("Perform Wilcoxon-Mann-Whitney test ...... generate R script");
			progressbar.setValue(50);
			progressbar.paintImmediately(progressbar.getVisibleRect());
			generateRscript();
			rterm.createRtermbatchfile(Rscriptname);
			tekstprogessbar
					.setText("Perform Wilcoxon-Mann-Whitney test ...... execute R script");
			int procesexitvalue = rterm.execRscript();
			if (procesexitvalue == 0) {
				tekstprogessbar
						.setText("Perform Wilcoxon-Mann-Whitney test ...... read output files");
				progressbar.setValue(75);
				progressbar.paintImmediately(progressbar.getVisibleRect());
				readoutputfiles();
			}
			if (procesexitvalue == 1) {
				doublePvalues = null;
			}
			progressbar.setValue(100);
			progressbar.paintImmediately(progressbar.getVisibleRect());
		}
		return doublePvalues;
	}

	public String get_p_plot_file() {
		return P_plot_file;
	}

	private void readoutputfiles() {
		try {
			fstream = new FileInputStream(rterm.ReportsBasePath + "output0.txt");
			in = new DataInputStream(fstream);
			count = 0;
			BufferedReader bufferedreader = new BufferedReader(
					new InputStreamReader(in));
			while ((pvalue = bufferedreader.readLine()) != null) {
				// System.out.println(" pvalue " + pvalue);
				if (count >= 2) {
					doublePvalues[1][count - 2] = Double.parseDouble(pvalue);
				}
				count++;
			}
			bufferedreader.close();
			// while (in.available() != 0) {
			// pvalue = in.readLine();
			// System.out.println(" pvalue " + pvalue);
			// if (count >= 2) {
			// doublePvalues[1][count - 2] = Double.parseDouble(pvalue);
			// }
			// count++;
			// }
			in.close();
		} catch (Exception e) {
			if (debugmode) {
				e.printStackTrace();
			} else {
				JOptionPane.showMessageDialog(null, e.getMessage(), "Error",
						JOptionPane.ERROR_MESSAGE);
			}
		}
	}

	public void generateinputfiles() {
		temp = null;
		first = true;
		boolean second = false;
		data = null;
		filepresent = false;
		if (ftp != null) {
		} else {
			try {
				ftp = new FTPClient();
			} catch (Exception e) {
				e.printStackTrace();
			}
		}
		try {
			ftp.setRemoteHost(cc.ftpremotehost);
			ftp.connect();
			ftp.login(cc.ftpuser, cc.ftppassword);
			ftp.setConnectMode(FTPConnectMode.PASV);
			ftp.setType(FTPTransferType.BINARY);
			ftp.chdir(File.separator + experimentyear + File.separator
					+ experimentnumber);
			numberofrows = 0;
			filepresent = false;
			listdir = ftp.dir();
			for (int i = 0; i < listdir.length; i++) {
				if (listdir[i].trim().equalsIgnoreCase(filename.trim())) {
					filepresent = true;
				}
			}
			if (filepresent) {
				data = ftp.get(filename);
				line = "";
				linebuffer = new StringBuffer(line);
				for (int i = 0; i < data.length; i++) {
					if (((int) data[i] != 10) && ((int) data[i] != 13)) {
						linebuffer.append((char) data[i]);
					}
					if ((int) data[i] == 10) {
						index1 = linebuffer.indexOf(",");
						if (!linebuffer.toString().substring(0, index1)
								.equalsIgnoreCase("")) {
							numberofrows++;
						}
						linebuffer = new StringBuffer(line);
					}
				}
				linefeed = "\n";
				if (numberofrows > 0) {
					try {
						// Open or create the input file
						os = new FileOutputStream(rterm.RinputBasePath
								+ "input0.txt");
						fd = os.getFD();
					} catch (IOException e) {
						if (debugmode) {
							e.printStackTrace();
						} else {
							JOptionPane.showMessageDialog(null, e.getMessage(),
									"Error", JOptionPane.ERROR_MESSAGE);
						}
					}
					numberofrows = 0;
					line = "";
					linebuffer = new StringBuffer(line);
					for (int i = 0; i < data.length; i++) {
						if (((int) data[i] != 10) && ((int) data[i] != 13)) {
							linebuffer.append((char) data[i]);
						}
						if ((int) data[i] == 10) {
							index1 = linebuffer.indexOf(",");
							if (!linebuffer.toString().substring(0, index1)
									.equalsIgnoreCase("")) {
								if (index1 > -1) {
									index2 = linebuffer
											.indexOf(",", index1 + 1);
									if (index2 > -1) {
										linebuffer.replace(index1, index2, "");
									}
								}
								index1 = linebuffer.indexOf(",");
								if (index1 > -1) {
									index1 = linebuffer
											.indexOf(",", index1 + 1);
									if (index1 > -1) {
										index2 = linebuffer.indexOf(",",
												index1 + 1);
										if (index2 > -1) {
											linebuffer.replace(index1, index2,
													"");
										}
									}
								}
								if (numberofrows == 0) {
									searchstring = "sampleid";
									index1 = linebuffer.indexOf(searchstring);
									if (index1 > -1) {
										linebuffer.replace(index1, index1
												+ searchstring.length(),
												"sample");
									}
									searchstring = "groupid";
									index1 = linebuffer.indexOf(searchstring);
									if (index1 > -1) {
										linebuffer.replace(index1, index1
												+ searchstring.length(),
												"group");
									}
								}
								line = linebuffer.toString();
								if (first == true) {
									temp = line.split(",");
									rowlength = temp.length;
									if (strequipmentid.trim().equalsIgnoreCase(
											"3")) {
										doublePvalues = new double[3][rowlength - 2];
									} else {
										doublePvalues = new double[2][rowlength - 2];
									}
									count = 0;
									for (int j = 0; j < temp.length; j++) {
										if (j > 1) {
											doublePvalues[0][count] = Double
													.parseDouble(temp[j].trim());
											count++;
										}

									}
									first = false;
									second = true;
								}
								try {
									// Open or create the input file
									os.write(line.getBytes());
									os.write(linefeed.getBytes());
									os.flush();
								} catch (IOException e) {
									if (debugmode) {
										e.printStackTrace();
									} else {
										JOptionPane.showMessageDialog(null, e
												.getMessage(), "Error",
												JOptionPane.ERROR_MESSAGE);
									}
								}
								numberofrows++;
							} else {
								line = linebuffer.toString();
								if ((second == true)
										&& (strequipmentid.trim()
												.equalsIgnoreCase("3"))) {
									temp = line.split(",");
									count = 0;
									for (int j = 0; j < temp.length; j++) {
										if (j > 3) {
											doublePvalues[2][count] = Double
													.parseDouble("0"
															+ temp[j].trim());
											count++;
										}
									}
									second = false;
								}
							}
							line = "";
							linebuffer = new StringBuffer(line);
						}
					}
					try {
						// Open or create the input file
						fd.sync();
						os.close();
					} catch (IOException e) {
						if (debugmode) {
							e.printStackTrace();
						} else {
							JOptionPane.showMessageDialog(null, e.getMessage(),
									"Error", JOptionPane.ERROR_MESSAGE);
						}
					}
				}
			}
			ftp.quit();

		} catch (Exception e) {
			if (debugmode) {
				e.printStackTrace();
			} else {
				JOptionPane.showMessageDialog(null, e.getMessage(), "Error",
						JOptionPane.ERROR_MESSAGE);
			}
		}
	}

	private void generateRscript() {
		Rscript = "zz <- read.table(\"input0\",sep=\",\",header=TRUE)"
				+ linefeed
				+ "randomzz <- zz"
				+ linefeed
				+ "n <- length(zz[1,])"
				+ linefeed
				+ "cgroup1 <- c("
				+ groupid1
				+ ")"
				+ linefeed
				+ "cgroup2 <- c("
				+ groupid2
				+ ")"
				+ linefeed
				+ "numberofrandomizations <- c("
				+ stringnumberrandomizations
				+ ")"
				+ linefeed
				+ "#----------------------------------------------------------------"
				+ linefeed
				+ "g1 <- zz[zz$group==cgroup1,]"
				+ linefeed
				+ "g2 <- zz[zz$group==cgroup2,]"
				+ linefeed
				+ "n <- length(zz[1,])"
				+ linefeed
				+ "wil <- NULL"
				+ linefeed
				+ "wil1 <-NULL"
				+ linefeed
				+ "for (i in 3:n) {"
				+ linefeed
				+ "  w <- wilcox.test(g1[,i],g2[,i],exact=FALSE)"
				+ linefeed
				+ "  wil[i] <- w$p.value"
				+ linefeed
				+ "}"
				+ linefeed
				+ "for (i in 3:n) {"
				+ linefeed
				+ "  w <- wilcox.test(g1[,i],g2[,i],exact=FALSE)"
				+ linefeed
				+ "  wil1[i] <- w$p.value"
				+ linefeed
				+ "}"
				+ linefeed
				+ "elkelhist <- hist(wil1, br=100, xlim=c(0,1), plot = FALSE)"
				+ linefeed
				+ "filepvalues <- \"output0\""
				+ linefeed
				+ "write(wil1, file = filepvalues,ncolumns = 1,append = FALSE)"
				+ linefeed
				+ "#----------------------------------------------------------------"
				+ linefeed
				+ "peakg1 <- apply(g1[,1:n],2,sum)"
				+ linefeed
				+ "peakg2 <- apply(g2[,1:n],2,sum)"
				+ linefeed
				+ "inittabel <- rep(0,(3 * n))"
				+ linefeed
				+ "numberg1g2 = matrix(inittabel, nrow=3)"
				+ linefeed
				+ "for (i in 1:n) {"
				+ linefeed
				+ "   numberg1g2[1,i] <- wil[i]"
				+ linefeed
				+ "   numberg1g2[2,i] <- peakg1[i]"
				+ linefeed
				+ "   numberg1g2[3,i] <- peakg2[i]"
				+ linefeed
				+ "}"
				+ linefeed
				+ "ondergrens <- c(0)"
				+ linefeed
				+ "teller <- c(0)"
				+ linefeed
				+ "tellerg1 <- c(0)"
				+ linefeed
				+ "tellerg2 <- c(0)"
				+ linefeed
				+ "stap <- c(0.01)"
				+ linefeed
				+ "aantalstappen <- c(1/stap)"
				+ linefeed
				+ "verdeling <- rep(0,(2 * aantalstappen))"
				+ linefeed
				+ "tabverdeling = matrix(verdeling, nrow=2)"
				+ linefeed
				+ "for (i in 1:aantalstappen){"
				+ linefeed
				+ "  bovengrens <- ondergrens + stap"
				+ linefeed
				+ "  teller <- c(0)"
				+ linefeed
				+ "  tellerg1 <- c(0)"
				+ linefeed
				+ "  tellerg2 <- c(0)"
				+ linefeed
				+ "  for (j in 3:n){"
				+ linefeed
				+ "    if (!is.nan(numberg1g2[1,j])) {"
				+ linefeed
				+ "      if ((numberg1g2[1,j] > ondergrens) & ( bovengrens >= numberg1g2[1,j])){"
				+ linefeed
				+ "        teller = teller + 1"
				+ linefeed
				+ "        tellerg1 = tellerg1 + numberg1g2[2,j]"
				+ linefeed
				+ "        tellerg2 = tellerg2 + numberg1g2[3,j]"
				+ linefeed
				+ "      }"
				+ linefeed
				+ "    }"
				+ linefeed
				+ "  }"
				+ linefeed
				+ "  tabverdeling[1,i] = (tellerg1 / (tellerg1 + tellerg2)) * teller"
				+ linefeed
				+ "  tabverdeling[2,i] = teller"
				+ linefeed
				+ "  ondergrens <- ondergrens + stap"
				+ linefeed
				+ "}"
				+ linefeed
				+ "#----------------------------------------------------------------"
				+ linefeed
				+ "aantal_vlakken = (n-1) * numberofrandomizations  #aantal_vlakken = (n-2) * numberofrandomizations"
				+ linefeed
				+ "initialisatie = rep(0,aantal_vlakken)"
				+ linefeed
				+ "totaal = matrix(initialisatie, nrow=numberofrandomizations)"
				+ linefeed
				+ "for (j in 1:numberofrandomizations) {"
				+ linefeed
				+ "  wil <- NULL"
				+ linefeed
				+ "  randomreeks <- sample(zz[,2])"
				+ linefeed
				+ "  for (k in 1:length(randomreeks)) {"
				+ linefeed
				+ "    randomzz[k,2] <- randomreeks[k]"
				+ linefeed
				+ "  }"
				+ linefeed
				+ "  g1 <- randomzz[randomzz$group==cgroup1,]"
				+ linefeed
				+ "  g2 <- randomzz[randomzz$group==cgroup2,]"
				+ linefeed
				+ "  for (i in 3:n) {"
				+ linefeed
				+ "    w <- wilcox.test(g1[,i],g2[,i],exact=FALSE)"
				+ linefeed
				+ "    wil[i] <- w$p.value"
				+ linefeed
				+ "    totaal[j,(i-2)] <- wil[i]"
				+ linefeed
				+ "  }"
				+ linefeed
				+ "}"
				+ linefeed
				+ "histsignal <- hist(totaal, br=100, xlim=c(0,1),plot = FALSE)"
				+ linefeed
				+ "bincount <- length(histsignal$count)"
				+ linefeed
				+ "x <- seq(1,length(histsignal$count))"
				+ linefeed
				+ "#----------------------------------------------------------------"
				+ linefeed;
		osName = System.getProperty("os.name");
		isWindowsFlag = osName.startsWith("Windows");
		if (isWindowsFlag) {
			Rscript = Rscript + "bmp(filename = \"bitmap0\", width = "
					+ strinputplotwidth + ", height = " + strinputplotheight
					+ ", pointsize = 12, bg = \"white\", res = NA)";
		} else {
			Rscript = Rscript
					+ "jpeg(filename = \"jpeg0\", width = "
					+ strinputplotwidth
					+ ", height = "
					+ strinputplotheight
					+ ", pointsize = 12, quality = 75, bg = \"white\", res = NA)";
		}
		Rscript = Rscript
				+ linefeed
				+ "titel <- \"Wilcoxon\n"
				+ groupcode1
				+ " ("
				+ color1.toLowerCase().trim()
				+ ")\n"
				+ groupcode2
				+ " ("
				+ color2.toLowerCase().trim()
				+ ") \""
				+ linefeed
				+ "plot(elkelhist,main=titel,xlab=\"Probability P\")"
				+ linefeed
				+ "gegevens <- paste(\"randomization = \",numberofrandomizations)"
				+ linefeed
				+ "mtext(side=4,gegevens, col=\"red\")"
				+ linefeed
				+ "lines((x/100),(histsignal$count[x]/numberofrandomizations),col=\"red\")"
				+ linefeed
				+ "ondergrens <- (stap /2)"
				+ linefeed
				+ "for (i in 1:aantalstappen){"
				+ linefeed
				+ "  arrows(ondergrens,0,ondergrens,tabverdeling[1,i],code=0,col=\""
				+ color1.toLowerCase().trim()
				+ "\")"
				+ linefeed
				+ "  arrows(ondergrens,tabverdeling[1,i],ondergrens,tabverdeling[2,i],code=0,col=\""
				+ color2.toLowerCase().trim() + "\")" + linefeed
				+ "  ondergrens <- ondergrens + stap" + linefeed + "}"
				+ linefeed + "dev.off()";
		teststring = String.valueOf(rterm.RinputBasePath);
		inputpathbuffer = new StringBuffer();
		while (teststring.indexOf(backslash) > -1) {
			inputpathbuffer.append(teststring.substring(0, teststring
					.indexOf(backslash)));
			inputpathbuffer.append(backslash);
			inputpathbuffer.append(backslash);
			inputpathbuffer.append(backslash);
			inputpathbuffer.append(backslash);
			teststring = teststring
					.substring(teststring.indexOf(backslash) + 1);
		}
		inputpath = inputpathbuffer.toString();
		teststring = String.valueOf(rterm.ReportsBasePath);
		outputpathbuffer = new StringBuffer();
		while (teststring.indexOf(backslash) > -1) {
			outputpathbuffer.append(teststring.substring(0, teststring
					.indexOf(backslash)));
			outputpathbuffer.append(backslash);
			outputpathbuffer.append(backslash);
			outputpathbuffer.append(backslash);
			outputpathbuffer.append(backslash);
			teststring = teststring
					.substring(teststring.indexOf(backslash) + 1);
		}
		outputpath = outputpathbuffer.toString();
		for (int i = 0; i <= 20; i++) {
			searchstring = "input" + String.valueOf(i);
			if (Rscript.indexOf(searchstring) >= 0) {
				Rscript = Rscript.replaceAll(searchstring, inputpath
						+ searchstring + ".txt");
			}
			searchstring = "output" + String.valueOf(i);
			if (Rscript.indexOf(searchstring) >= 0) {
				Rscript = Rscript.replaceAll(searchstring, outputpath
						+ searchstring + ".txt");
			}
			searchstring = "bitmap" + String.valueOf(i);
			if (Rscript.indexOf(searchstring) >= 0) {
				Rscript = Rscript.replaceAll(searchstring, outputpath
						+ searchstring + ".bmp");
				P_plot_file = rterm.ReportsBasePath + searchstring + ".bmp";
			}
			searchstring = "jpeg" + String.valueOf(i);
			if (Rscript.indexOf(searchstring) >= 0) {
				Rscript = Rscript.replaceAll(searchstring, outputpath
						+ searchstring + ".jpeg");
				P_plot_file = rterm.ReportsBasePath + searchstring + ".bmp";
			}
		}
		try {
			// Open or create the output file
			os = new FileOutputStream(rterm.RsourceBasePath + Rscriptname);
			fd = os.getFD();
			byte[] data2 = Rscript.getBytes();
			os.write(data2);
			os.flush();
			fd.sync();
			os.close();
		} catch (IOException e) {
			if (debugmode) {
				e.printStackTrace();
			} else {
				JOptionPane.showMessageDialog(null, e.getMessage(), "Error",
						JOptionPane.ERROR_MESSAGE);
			}
		}
	}
}
