# Supplementary material for: A software application for comparing large numbers of high resolution MALDI-FTICR MS spectra demonstrated by searching candidate biomarkers for glioma blood vessel formation
Source: BMC Bioinformatics. 2008 Mar 1;9:133. doi: 10.1186/1471-2105-9-133 (PMC2323386; doi:10.1186/1471-2105-9-133)
Supplement: Additional file 12 — MALDI-FTICR MS test data. [file 1471-2105-9-133-S12.zip]

Archive with 69 entries (60 files):
- H3/
- H3/acqu
- H3/acqus
- H3/Analysis.0.DataAnalysis.method
- H3/Analysis.0.result_c
- H3/Analysis.1.DataAnalysis.method
- H3/Analysis.1.result_c
- H3/Analysis.content
- H3/CalibrationDump
- H3/combiSpot
- H3/dd_setup
- H3/desktop.ini
- H3/fid
- H3/pdata/
- H3/pdata/1/
- H3/pdata/1/.CalRes
- H3/pdata/1/.peaklist
- H3/pdata/1/1r
- H3/pdata/1/peaklist.xml
- H3/pdata/1/proc
- H3/pdata/1/procs
- H3/pdata/1/title
- H3/SPTYPE
- H1/
- H1/acqu
- H1/acqus
- H1/Analysis.0.DataAnalysis.method
- H1/Analysis.0.result_c
- H1/Analysis.1.DataAnalysis.method
- H1/Analysis.1.result_c
- H1/Analysis.content
- H1/combiSpot
- H1/dd_setup
- H1/desktop.ini
- H1/fid
- H1/pdata/
- H1/pdata/1/
- H1/pdata/1/.CalRes
- H1/pdata/1/.peaklist
- H1/pdata/1/1r
- H1/pdata/1/peaklist.xml
- H1/pdata/1/proc
- H1/pdata/1/procs
- H1/pdata/1/title
- H1/SPTYPE
- H2/
- H2/acqu
- H2/acqus
- H2/Analysis.0.DataAnalysis.method
- H2/Analysis.0.result_c
- H2/Analysis.1.DataAnalysis.method
- H2/Analysis.1.result_c
- H2/Analysis.2.DataAnalysis.method
- H2/Analysis.2.result_c
- H2/Analysis.content
- H2/combiSpot
- H2/dd_setup
- H2/desktop.ini
- H2/fid
- H2/pdata/
- H2/pdata/1/
- H2/pdata/1/.CalRes
- H2/pdata/1/.peaklist
- H2/pdata/1/1r
- H2/pdata/1/peaklist.xml
- H2/pdata/1/proc
- H2/pdata/1/procs
- H2/pdata/1/title
- H2/SPTYPE
