# Supplementary material for: A software application for comparing large numbers of high resolution MALDI-FTICR MS spectra demonstrated by searching candidate biomarkers for glioma blood vessel formation
Source: BMC Bioinformatics. 2008 Mar 1;9:133. doi: 10.1186/1471-2105-9-133 (PMC2323386; doi:10.1186/1471-2105-9-133)
Supplement: Additional file 12 — MALDI-FTICR MS test data. [file 1471-2105-9-133-S12.zip › H3/CalibrationDump]

V3.0CCalibrator 11 1 0 0 -2147483648 2147483647  V1.0CHPCData  Order 0 vCoeff V1.0VectorDouble 0  c2 0 c0 0 minMass 0 maxMass 0 bUse 0 endCHPCData V2.0CICRSCCCC 1 V3.0CICRCalibrationConstants -467899.598578648 -12.3332745955038 144362473.56153899 1 524288 25 1 36074.367043553699 181818.181818182  1 0 1 V1.0VectorDouble 0  V1.0VectorDouble 0  -467899.598578648 -12.3332745955038 144362473.56153899 V2.0CICRSCCCC 0 V3.0CICRCalibrationConstants 0 0 0 0 0 -1 0 0 0  0 0 1 V1.0VectorDouble 0  V1.0VectorDouble 0  0 0 0  
