# Supplementary material for: A software application for comparing large numbers of high resolution MALDI-FTICR MS spectra demonstrated by searching candidate biomarkers for glioma blood vessel formation
Source: BMC Bioinformatics. 2008 Mar 1;9:133. doi: 10.1186/1471-2105-9-133 (PMC2323386; doi:10.1186/1471-2105-9-133)
Supplement: Additional file 12 — MALDI-FTICR MS test data. [file 1471-2105-9-133-S12.zip › H3/dd_setup]

#-------------------------------------------------
# Data Dependent Setup
# 
# Path: /Data/FTMS/MLE/061603 tuning_angio 3 1
# Date: Tuesday, June 17, 2003 - 13:30:08 PM
# User: Administrator
#-------------------------------------------------
MAX_PEAKS	2000
SCAN_RATIO	1
PI_THRESHOLD	100000
PRIORITY_ACCURACY	1
EXCL_RESET	20
ENERGY_FILE peptides.cef
THRESHOLD_IS_MIN
PREFER_MULTIPLE
EXCL_RANGE	100 350
PRIORITY_MASS	402
PRIORITY_MASS	386
PRIORITY_MASS	418
