# Supplementary material for: A software application for comparing large numbers of high resolution MALDI-FTICR MS spectra demonstrated by searching candidate biomarkers for glioma blood vessel formation
Source: BMC Bioinformatics. 2008 Mar 1;9:133. doi: 10.1186/1471-2105-9-133 (PMC2323386; doi:10.1186/1471-2105-9-133)
Supplement: Additional file 12 — MALDI-FTICR MS test data. [file 1471-2105-9-133-S12.zip › H1/acqu]

##TITLE= XMASS Parameter file
##JCAMPDX= 5.0
##DATA TYPE= XMASS Parameter Values
##ORIGIN= XMASS, Bruker-Daltonics and Bruker-Franzen
##OWNER= PITTCON2003\Administrator
##$ADCINSL= 1 
##$AQLOCK= no 
##$AQSmode= 0 
##$AQ_mod= 0 
##$AqDSize= 131072 
##$BF1= 0 
##$BF2= 0 
##$BF3= 0 
##$BF4= 0 
##$BF5= 0 
##$BF6= 0 
##$BF7= 0 
##$BF8= 0 
##$BYTORDA= 0 
##$CFDGTYP= 0 
##$CFRGTYP= 5 
##$CNdl= 0 
##$C_BiasT= -9 
##$C_BiasX= 0 
##$C_EntT= 6 
##$C_EntX= 30 
##$C_ExitT= 30 
##$C_ExitX= -10 
##$C_MsmsE= 0 
##$C_RF= 924 
##$Calmet= 5 
##$CapEnt= -4100 
##$CapExit= 100 
##$CapHtr= 0 
##$ChromDe= 2 
##$CompThr= 0 
##$Console= 4 
##$Cyl= 0 
##$DATE= 0 
##$DCOff1= 2.5 
##$DDSMOD1= yes 
##$DDSMOD2= yes 
##$DDSMOD3= yes 
##$DE= 4.5 
##$DECIM= 1 
##$DETP= 0 
##$DEV2= 5.9000001 
##$DIGMOD= 0 
##$DIGTYP= 5 
##$DIP= 31.67 
##$DM= 1 
##$DPL2= -12.2 
##$DPL4= -7.1999998 
##$DR= 12 
##$DS= 0 
##$DSPFIRM= 0 
##$DSPFVS= 0 
##$DW= 2 
##$DataDep= 0 
##$DryFlow= 35 
##$DrySW= 0 
##$DryTemp= 150 
##$EC= 0 
##$ECDLens= 0 
##$ECD_EC= 0 
##$EM= 1 
##$ENT= 0 
##$ETP= -1.55 
##$EV1= -1 
##$EV2= -0.80000001 
##$EXC_AMP= 100 
##$EXC_CTL= 1 
##$EXC_RAD= 100 
##$EXC_hi= 4000 
##$EXC_low= 793.93457 
##$EndP= -3700 
##$EsiMode= 0 
##$Extract= -10 
##$FMOD= 0 
##$FOCL1= -80 
##$FOCL2= 50 
##$FOV= 20 
##$FR_low= 36074.3670435537 
##$FW= 250000 
##$FidSum= 8192 
##$GCT= 0.588505747126437 
##$GRD= 1 
##$HEC= 0 
##$HES= 0 
##$HVO= -3000 
##$HVSW= 1 
##$IHEF= 0 
##$IIE= 0 
##$IM= 1 
##$INH= 0 
##$IccAux1= 0 
##$IccAux2= 0 
##$IccAux3= 0 
##$IccAux4= 0 
##$IonOptM= 1 
##$JRAD= 100 
##$KCGasP= 300 
##$KCGasPT= 1 
##$KCGasSW= 1 
##$KCapCur= 0 
##$KCapEx= 100 
##$KCap_HV= 4500 
##$KCndlHV= 0 
##$KDGasFl= 4.8000002 
##$KDGasSW= 1 
##$KDGasT= 250 
##$KDTmpSW= 1 
##$KGDCOff= 10 
##$KGDCRef= 8 
##$KGRFAmp= 25 
##$KHVAPCI= 0 
##$KHVESI= 1 
##$KHV_Pol= 1 
##$KLasPow= 85.5 
##$KLensI1= 0 
##$KLensI2= 0 
##$KLens_1= 9 
##$KLens_2= -20 
##$KLens_3= -20 
##$KLens_4= 10 
##$KLens_5= 5 
##$KLowVSW= 1 
##$KMDCOff= 0 
##$KMRFAmp= 200 
##$KMmode= 0 
##$KNGasFl= 1.6 
##$KNGasSW= 0 
##$KNGasT= 0 
##$KNTmpSW= 0 
##$KSDCOff= 7 
##$KSExtX= -15 
##$KSPushE= 0 
##$KSRFAmp= 660 
##$KSTrapE= 0 
##$KSTrapX= 15 
##$KSkim1= 25 
##$KSkim2= 8 
##$KSprCur= 0 
##$KSpr_HV= 4000 
##$KTarget= 15 
##$LINH= 0 
##$ML1= 144362872.87526 
##$ML2= -12.4310711501423 
##$ML3= -1000651.01345346 
##$MODFLT1= 0 
##$MODFLT2= 0 
##$MW_cent= 1324.92504347483 
##$MW_high= 4000 
##$MW_low= 793.934586765806 
##$NBADCSL= no 
##$NBL= 1 
##$NC= 0 
##$NF= 1 
##$NS= 512 
##$NebFlow= 30 
##$NebSW= 0 
##$NebTemp= 0 
##$O1= 108946.274430868 
##$O2= 0 
##$O3= 0 
##$O4= 0 
##$O5= 0 
##$O6= 0 
##$O7= 0 
##$O8= 0 
##$PAPS= 1 
##$PHP= 1 
##$PL1= 30 
##$PL2= 0 
##$PL3= 70 
##$PL4= 0 
##$PL9= 0 
##$PR= 1 
##$PSH= -2.3800001 
##$PV1= 1 
##$PV2= 1 
##$PostFlt= -2 
##$PreFlt= 0 
##$Q1Bias= 0 
##$Q1DC= no 
##$Q1DCRev= no 
##$Q1Ent= -2 
##$Q1Focus= -150 
##$Q1Mass= 1048 
##$Q1Res= 14.76 
##$QNP= 1 
##$RECGAIN= yes 
##$RFAmp= 550 
##$RG= 1 
##$RGAIN= 0 
##$SEOUT= 0 
##$SFO1= 0.108946274430868 
##$SFO2= 0 
##$SFO3= 0 
##$SFO4= 0 
##$SFO5= 0 
##$SFO6= 0 
##$SFO7= 0 
##$SFO8= 0 
##$SOH= 10.6 
##$SOTYPE= 0 
##$SP07= 0 
##$ST= 300 
##$SW= 1668879.29640546 
##$SW_h= 181818.181818182 
##$SYSTA= 0 
##$SctLasP= 75.400002 
##$SctRfA= 2.3 
##$SctRfF= 0 
##$Skim1= 25 
##$Skim2= 10 
##$SwpDir= 0 
##$TD= 524288 
##$TIME= 60 
##$TP07= 0 
##$TRAMP= 0 
##$Trap= 10 
##$V9= 5 
##$VD= 0 
##$VP= 0 
##$VSEL= 0 
##$XBB= 200 
##$XDFL= 20 
##$XFC= 25000 
##$XHEF= 0 
##$XHR= 45 
##$XIE= 50.630001 
##$YDFL= 0 
##$YMAX_a= 2698 
##$YMIN_a= -2651 
##$AE= (0..3) 
10 10 10 10 
##$APA= (0..3) 
100 100 100 100 
##$AQ_DATE= <Wed Nov  9 19:57:25 2005> 
##$AR= (0..3) 
20 20 20 20 
##$AqProcM= <none> 
##$CALME= (0..31) 
1046.54172894682 1296.68470246782 1347.73586939315 1619.82203101523 2093.08554269115 2465.1987886661 3147.47128395817 784.414099889483 
1025.5740887653 1296.64839940686 784.407935144977 1028.53062169113 1296.68447340133 1296.68387897578 1296.68427895028 0 
0 0 0 0 0 0 0 0 
0 0 0 0 0 0 0 0 
##$CALMR= (0..31) 
1046.54179 1296.68477 1347.73542 1619.82234 2093.08616 2465.19833 3147.47097 784.41 
1025.55669 1296.68473 784.41 1028.5312 1296.68473 1296.68473 1296.68473 0 
0 0 0 0 0 0 0 0 
0 0 0 0 0 0 0 0 
##$CLUPA= (0..3) 
12 25 25 25 
##$CNST= (0..31) 
1 1 1 1 1 1 1 1 
1 1 1 1 1 1 1 1 
1 1 1 1 1 1 1 1 
1 1 1 1 1 1 1 1 
##$CorrLst= (0..15) 
-1 -1 -1 -1 -1 -1 -1 -1 
-1 -1 -1 -1 -1 -1 -1 -1 
##$D= (0..31) 
0.2 0.2 0.003 0.0099999998 0.0099999998 0.001 0 0 
0.029999999 0.1 0.0099999998 0.2 0 0 0 0.050000001 
0 0 0 0 0 0 0 0 
0 0.1 0.02 9.9999997E-05 0.15000001 0.001 0.0015 0.001 
##$DBL= (0..7) 
120 120 120 120 120 120 120 120 
##$DL= (0..7) 
120 120 120 120 120 120 120 120 
##$ExpFile= </C=/Bruker/XMASS/prog/CurInst/exp/AQS-Q-Combi/MALDI_Combi_Q.exp> 
##$F1LIST= <se__curr_f1> 
##$F2LIST= <se__curr_f2> 
##$F3LIST= <se__curr_f3> 
##$FQ1LIST= <freqlist1> 
##$FQ2LIST= <freqlist2> 
##$FQ3LIST= <freqlist3> 
##$FQ4LIST= <freqlist4> 
##$FQ5LIST= <freqlist5> 
##$FQ6LIST= <freqlist6> 
##$FQ7LIST= <freqlist7> 
##$FQ8LIST= <freqlist8> 
##$IN= (0..31) 
0.001 0.001 0.001 0.001 0.001 0.001 0.001 0.001 
0.001 0.001 0.001 0.001 0.001 0.001 0.001 0.001 
0.001 0.001 0.001 0.001 0.001 0.001 0.001 0.001 
0.001 0.001 0.001 0.001 0.001 0.001 0.001 0.001 
##$INP= (0..31) 
0 0 0 0 0 0 0 0 
0 0 0 0 0 0 0 0 
0 0 0 0 0 0 0 0 
0 0 0 0 0 0 0 0 
##$INSTRUM= <spect> 
##$JHIGH= (0..3) 
3000 3000 1000 1000 
##$JLOW= (0..3) 
50 100 18 18 
##$JSB= (0..3) 
4000 10 20000 20000 
##$JSHA= (0..3) 
20 20 20 20 
##$JSWA= (0..3) 
10 100 100 100 
##$L= (0..31) 
841 1960 53 11 1 1 210 39 
318 1 1 1 1 1 1 1 
1 1 1 1 10000 3 1 1 
1 1 1 1 1 1 10 467 
##$M1LIST= <se__curr_m1> 
##$P= (0..31) 
12 100000 100000 15 400 300 0 1000 
250000 300 29 0 0 250000 0 0 
0 0 0 0 0 0 0 0 
0 0 5000 0 100000 50000 0 0 
##$PI= (0..3) 
609.29999 448.19659 100 100 
##$PIoff= (0..3) 
-1000 -500 0 0 
##$PL= (0..31) 
120 120 120 3.9000001 25 30 120 22.309999 
32.009998 15.5 120 120 120 39.849998 120 120 
120 120 120 120 120 120 120 120 
120 120 120 120 120 120 120 120 
##$PULPROG= <se__curr_pp> 
##$PV= (0..7) 
0 0 0 0 0 0 0 0 
##$ROUTWD1= (0..23) 
0 0 0 0 0 0 0 0 
0 0 0 0 0 0 0 0 
0 0 0 0 0 0 0 0 
##$ROUTWD2= (0..23) 
0 0 0 0 0 0 0 0 
0 0 0 0 0 0 0 0 
0 0 0 0 0 0 0 0 
##$SEL= (0..3) 
10 3444 0.5 0.5 
##$SE_BLKS= (0..127) 
no no yes no no no no no 
no no no no no no no no 
no no no no no no no no 
no no no no no no no no 
no no no no no no no no 
no no no no no no no no 
no no no no no no no no 
no no no no no no no no 
no no no no no no no no 
no no no no no no no no 
no no no no no no no no 
no no no no no no no no 
no no no no no no no no 
no no no no no no no no 
no no no no no no no no 
no no no no no no no no 
##$SP= (0..15) 
150 150 150 150 150 150 150 150 
150 150 150 150 150 150 150 150 
##$SPNAM0= <gauss> 
##$SPNAM1= <gauss> 
##$SPNAM10= <gauss> 
##$SPNAM11= <gauss> 
##$SPNAM12= <gauss> 
##$SPNAM13= <gauss> 
##$SPNAM14= <gauss> 
##$SPNAM15= <gauss> 
##$SPNAM2= <gauss> 
##$SPNAM3= <gauss> 
##$SPNAM4= <gauss> 
##$SPNAM5= <gauss> 
##$SPNAM6= <gauss> 
##$SPNAM7= <gauss> 
##$SPNAM8= <gauss> 
##$SPNAM9= <gauss> 
##$SPOFFS= (0..15) 
0 0 0 0 0 0 0 0 
0 0 0 0 0 0 0 0 
##$SwpHigh= (0..7) 
0 0 0 0 0 0 0 0 
##$SwpLow= (0..7) 
0 0 0 0 0 0 0 0 
##$SwpRate= (0..7) 
500 500 500 500 500 500 500 500 
##$TL= (0..7) 
12 15 15 19 12 36 55 12 
##$TP= (0..7) 
150 150 150 150 150 150 150 150 
##$TPNAME0= <gauss> 
##$TPNAME1= <gauss> 
##$TPNAME2= <gauss> 
##$TPNAME3= <gauss> 
##$TPNAME4= <gauss> 
##$TPNAME5= <gauss> 
##$TPNAME6= <gauss> 
##$TPNAME7= <gauss> 
##$TPOFFS= (0..7) 
0 0 0 0 0 0 0 0 
##$VCLIST= <se__curr_vc> 
##$VDLIST= <DDDDDDDDDDDDDDD> 
##$VPLIST= <PPPPPPPPPPPPPPP> 
##$VPV1= (0..31) 
0 0 0 0 0 0 0 0 
0 0 0 0 0 0 0 0 
0 0 0 0 0 0 0 0 
0 0 0 0 0 0 0 0 
##$VPV2= (0..31) 
0 0 0 0 0 0 0 0 
0 0 0 0 0 0 0 0 
0 0 0 0 0 0 0 0 
0 0 0 0 0 0 0 0 
##$VSTEP= (0..31) 
0 0 0 0 0 0 0 0 
0 0 0 0 0 0 0 0 
0 0 0 0 0 0 0 0 
0 0 0 0 0 0 0 0 
##END=
