# Supplementary material for: A software application for comparing large numbers of high resolution MALDI-FTICR MS spectra demonstrated by searching candidate biomarkers for glioma blood vessel formation
Source: BMC Bioinformatics. 2008 Mar 1;9:133. doi: 10.1186/1471-2105-9-133 (PMC2323386; doi:10.1186/1471-2105-9-133)
Supplement: Additional file 12 — MALDI-FTICR MS test data. [file 1471-2105-9-133-S12.zip › H1/combiSpot]

384 K20 8.000000 140.000000 "No sample entry" "ExampleTargetFile"
