# Supplementary material for: A software application for comparing large numbers of high resolution MALDI-FTICR MS spectra demonstrated by searching candidate biomarkers for glioma blood vessel formation
Source: BMC Bioinformatics. 2008 Mar 1;9:133. doi: 10.1186/1471-2105-9-133 (PMC2323386; doi:10.1186/1471-2105-9-133)
Supplement: Additional file 12 — MALDI-FTICR MS test data. [file 1471-2105-9-133-S12.zip › H1/pdata/1/procs]

##TITLE= XMASS Parameter file
##JCAMPDX= 5.0
##DATA TYPE= XMASS Parameter Values
##ORIGIN= XMASS, Bruker-Daltonics and Bruker-Franzen
##OWNER= PITTCON2003\Administrator
##$ABSF1= 10 
##$ABSF2= 0 
##$ABSG= 5 
##$ABSL= 3 
##$ALPHA= 0 
##$AZFE= 0.1 
##$AZFW= 0.5 
##$BCFW= 0 
##$BC_mod= 1 
##$BYTORDP= 0 
##$CLPTS= 12 
##$CLSTAT= 2 
##$COROFFS= 0 
##$DATMOD= 0 
##$DC= 0.44999999 
##$Dy2max= 40 
##$FTSIZE= 1024 
##$FT_mod= 5 
##$FidCorI= 1 
##$FidCorR= 0.5 
##$GAMMA= 1 
##$GB= 9.9999997E-06 
##$GOODNLV= 0 
##$INTBC= 1 
##$INTSCL= 0.00032656413 
##$ISEN= 128 
##$LB= 0 
##$LPBIN= 0 
##$MAXI= 1.0331852 
##$MAXPKS= 500 
##$MC2= 0 
##$MEAN= 0 
##$ME_mod= 0 
##$MI= 0.0995574 
##$MPWCH= 1000 
##$MSDTAID= -1 
##$NCOEF= 0 
##$NC_proc= -6 
##$NOISE= 458509.69 
##$NSP= 1 
##$NTH_PF= 0 
##$NTH_PI= 0 
##$NZP= 0 
##$NoisPct= 1.3 
##$OFFSET= -999891.053725569 
##$PC= 0 
##$PHC0= 0 
##$PHC1= 0 
##$PH_mod= 2 
##$PKNL= 0 
##$PPERC= 64.199997 
##$PP_meth= 0 
##$REVERSE= yes 
##$SF= 1000 
##$SI= 524288 
##$SIC_gco= 0 
##$SIC_gct= 0 
##$SIC_ion= 0 
##$SIC_max= 0 
##$SIC_min= 0 
##$SN_Fact= 3 
##$SSB= 0 
##$STSI= 0 
##$STSR= 0 
##$SW_p= 181818.181818181 
##$SYMM= 0 
##$S_DEV= 0 
##$Subbasl= no 
##$Subbpar= 0.80000001 
##$TDeff= 0 
##$TIC_gco= 0 
##$TIC_gct= 0 
##$TIC_hig= 0 
##$TIC_low= 0 
##$TIC_max= -1E+38 
##$TIC_min= 1E+38 
##$TIC_rhi= 1 
##$TIC_rlo= 1 
##$TICcorr= 1 
##$TILT= yes 
##$TM1= 0 
##$TM2= 0 
##$WDW= 0 
##$XDIM= 131072 
##$YMAX_p= 863077056 
##$YMIN_p= 10802 
##$BLDNM= <averagine.bld> 
##$CLDATE= <Wed Nov  9 18:06:45 2005
> 
##$CLREFNM= </D=/Data/Neuro/Dana/051109/Pepmix2/pdata/1> 
##$DFILT= <> 
##$II_path= <> 
##$IR_path= <> 
##$RI_path= <> 
##$RR_path= <> 
##$SREGLST= <RRRRRRRRRRRRRRR> 
##$TI= <H1 Glioma Vessel K 19, 20> 
##END=
