# Supplementary material for: A software application for comparing large numbers of high resolution MALDI-FTICR MS spectra demonstrated by searching candidate biomarkers for glioma blood vessel formation
Source: BMC Bioinformatics. 2008 Mar 1;9:133. doi: 10.1186/1471-2105-9-133 (PMC2323386; doi:10.1186/1471-2105-9-133)
Supplement: Additional file 12 — MALDI-FTICR MS test data. [file 1471-2105-9-133-S12.zip › H2/pdata/1/peaklist.xml]

<?xml version="1.0"?>
<pklist date="2005-10-19 11:15:26"  creator="XMASS 5.1"  version="1.0">
</pklist>
